# Supplementary material for: Plasma proteome profiling discovers novel proteins associated with non‐alcoholic fatty liver disease
Source: Mol Syst Biol. 2019 Mar 1;15(3):e8793. doi: 10.15252/msb.20188793 (PMC6396370; doi:10.15252/msb.20188793)
Supplement: Supplementary file 3 — Dataset EV1 [file MSB-15-e8793-s003.xlsx]

## Sheet: Clinical characteristics
groups	all (n=48)	ngt (n=10)	NAFLD_ngt (n=10)	T2D (n=8)	NAFLD_T2D (n=10)	Cirrhosis (n=10)
Gender (male)	24 (50%)	6 (60%)	6 (60%)	4 (50%)	5 (50%)	4 (40%)
Age	56 ± 11	58 ± 9	51 ± 15	58 ± 10	60 ± 10	55 ± 7
Height(cm)	172 ± 10	176 ± 11	173 ± 11	170 ± 10	170 ± 5	170 ± 11
Weight (kg)	85 ± 15	92 ± 12	90 ± 17	76 ± 12	88 ± 9	76 ± 15
BMI (kg/m2)	28 ± 4	29 ± 4	30 ± 4	26 ± 2	30 ± 3	26 ± 3
systolic (mmhg)	136.6 ± 18.2	136 ± 13.2	140.3 ± 14.6	136.8 ± 21.1	149 ± 16.1	121.2 ± 16.9			1
diastolic(mmhg)	82 ± 10.4	82.9 ± 8.9	86.6 ± 10.5	83.1 ± 9	87.1 ± 6.3	70.7 ± 9.1
waist circumsference (cm)	104.4 ± 13.8	105.6 ± 11.9	111.4 ± 20.9	97 ± 9.4	106.2 ± 9.4	100.1 ± 9.6
NAFLD score	3.5 ± 1.6	0 ± 0	2.6 ± 1	0 ± 0	3.4 ± 1	6.6 ± 0.5
Fasting glucose (mmol)	6.9 ± 2.1	5.2 ± 0.3	5.6 ± 0.3	8.2 ± 1.4	9.7 ± 2	5.8 ± 0.7
Platelet (x109/L)	273.5 ± 87.5	278.6 ± 74.5	287.3 ± 58.7	267.8 ± 51.2	264 ± 93.1	268.8 ± 141.1
Bili (umol/l)	12.9 ± 7.7	13.2 ± 4.5	14.5 ± 10	11 ± 3.2	12.7 ± 5.1	12.7 ± 12
alb (g/L)	42.9 ± 5.9	42.8 ± 1.5	44.8 ± 2	44.8 ± 2.2	43.2 ± 2.6	39.6 ± 12.2
ALT (U/I)	57.5 ± 45.7	23.7 ± 3.7	91.6 ± 60.7	33 ± 14.2	94.2 ± 37.8	37.9 ± 22.1
AST (U/I)	44.7 ± 24.1	26.5 ± 4.4	60.1 ± 29.3	32.7 ± 9.2	59 ± 30	43 ± 14.4
Basik fosfatase (U/I)	90.5 ± 47.8	67.4 ± 21	101.6 ± 57.9	73.8 ± 33.8	82.5 ± 26.5	124 ± 65.2
GGT (U/I)	137.8 ± 317.1	32.6 ± 23	359.2 ± 638.9	47.8 ± 30.3	92.3 ± 43.4	116.7 ± 77
HbA1c (mmol/L)	6.7 ± 1.2	6 ± 0.5	5.9 ± 0.5	7.3 ± 1.2	8.1 ± 1.5	6.2 ± 0.6
Total cholesterol (mmol/L)	4.9 ± 1.2	5.9 ± 1.2	5.6 ± 1.4	4.1 ± 0.7	4.5 ± 1	4.5 ± 0.6
HDL (mmol/L)	1.3 ± 0.4	1.2 ± 0.3	1.4 ± 0.5	1.4 ± 0.2	1.2 ± 0.3	1.3 ± 0.4
LDL (mmol/L)	2.9 ± 1.1	4 ± 0.9	3.4 ± 0.9	2.1 ± 0.5	2.4 ± 0.8	2.6 ± 0.8
Vldl (mmol/L)	0.6 ± 0.3	0.6 ± 0.2	0.7 ± 0.3	0.6 ± 0.3	0.8 ± 0.3	0.5 ± 0.2
TAG (mmol/L)	1.5 ± 0.8	1.3 ± 0.5	1.7 ± 0.7	1.3 ± 0.8	2.1 ± 1.2	1.1 ± 0.4
	mean ± sd

## Sheet: 684 quantified proteins
Gene names	31	32	33	34	35	36	37	38	39	40	41	42	43	44	45	46	47	48	49	50	51	52	53	54	55	56	57	58	59	60	61	62	63	64	65	66	67	68	69	70	71	72	73	74	75	76	77	78	Peptides
	#!{C:Group2}ktrl	ktrl	ktrl	ktrl	ktrl	ktrl	ktrl	ktrl	ktrl	ktrl	NAFLD_ngt	NAFLD_ngt	NAFLD_ngt	NAFLD_ngt	NAFLD_ngt	NAFLD_ngt	NAFLD_ngt	NAFLD_ngt	NAFLD_ngt	NAFLD_ngt	T2D	T2D	T2D	T2D	T2D	T2D	T2D	T2D	NAFLD_T2D	NAFLD_T2D	NAFLD_T2D	NAFLD_T2D	NAFLD_T2D	NAFLD_T2D	NAFLD_T2D	NAFLD_T2D	NAFLD_T2D	NAFLD_T2D	Cirrhosis	Cirrhosis	Cirrhosis	Cirrhosis	Cirrhosis	Cirrhosis	Cirrhosis	Cirrhosis	Cirrhosis	Cirrhosis
	#!{C:Group3}non-NAFLD	non-NAFLD	non-NAFLD	non-NAFLD	non-NAFLD	non-NAFLD	non-NAFLD	non-NAFLD	non-NAFLD	non-NAFLD	NAFLD	NAFLD	NAFLD	NAFLD	NAFLD	NAFLD	NAFLD	NAFLD	NAFLD	NAFLD	non-NAFLD	non-NAFLD	non-NAFLD	non-NAFLD	non-NAFLD	non-NAFLD	non-NAFLD	non-NAFLD	NAFLD	NAFLD	NAFLD	NAFLD	NAFLD	NAFLD	NAFLD	NAFLD	NAFLD	NAFLD	Cirrhosis	Cirrhosis	Cirrhosis	Cirrhosis	Cirrhosis	Cirrhosis	Cirrhosis	Cirrhosis	Cirrhosis	Cirrhosis
VCL;HEL114	121000000	89100010	197200100	79199970	113999900	123000000	127500000	69699990	248500000	76500040	95499970	165000100	95000040	122000100	157500000	44200000	89799980	120000000	97900000	138000000	57600010	135000000	91799960	89399950	59200000	121000000	204000100	131000100	96899980	195999900	129000100	99999960	108200000	76999980	94199980	152000000	132000000	84000050	84799980	48700000	60800030	110250000	90149970	69500000	113999900	98850030	115999900	56999960	62
PSAP	NaN	NaN	NaN	5246604	NaN	NaN	19000010	NaN	NaN	NaN	NaN	NaN	NaN	NaN	NaN	24800000	3775300	NaN	23900000	NaN	3357902	NaN	6098504	NaN	NaN	NaN	13300000	NaN	42500000	NaN	NaN	39099990	NaN	NaN	3386300	NaN	7232697	6813698	NaN	NaN	39750020	NaN	NaN	NaN	NaN	NaN	NaN	14000010	11
C9	4900004000	3440001000	6459997000	6259995000	4900004000	4850004000	4790002000	3590000000	4929999000	6459997000	7650003000	4440000000	3520001000	4080001000	3279998000	4320002000	2930000000	3149998000	4499994000	6010002000	5389994000	5069998000	5130006000	2690000000	4660002000	3520001000	4800006000	6209992000	2940000000	4349999000	2860001000	3990000000	4440000000	3779999000	5310000000	2490001000	4260002000	3190000000	5269996000	3669999000	3199999000	5490005000	5449999000	4629997000	5469994000	3800002000	3100000000	5199997000	28
APOC1	6369997000	8920007000	7750010000	8370007000	6179999000	7970005000	7679999000	7630004000	7609997000	5320006000	12199990000	9899994000	11499990000	5079995000	5769993000	6449995000	4990000000	5550007000	9070009000	5769993000	6980003000	6029994000	10199990000	7980000000	9390006000	8379994000	8069990000	7440003000	8389993000	5420007000	5840000000	6570003000	4649995000	5609998000	7249995000	4939995000	5620005000	4660002000	6410007000	5749996000	6950003000	3919999000	5330002000	5999999000	6010002000	5399994000	8960003000	6259995000	7
CNTN1	27599990	27000010	47199980	36000010	20150000	17199990	23900010	18950000	26900000	17000000	35700010	29400000	22900000	33799980	34600020	22150000	23700010	25199990	21200000	49099980	34900020	35400000	33700000	44299980	46949990	39999990	26699990	26399980	29900000	23950000	32099990	25800020	35900010	36000010	25199990	37200020	37200020	21699990	21699990	28400010	21299990	45400020	9503698	34799990	36900000	40100010	33699990	25200000	35
ALDOB	9999997	NaN	NaN	24400010	6254503	12900010	NaN	6076299	22299990	8725905	38799980	15800000	32900000	32200000	17500010	78300020	131000100	56999960	7739450	26100000	94699960	22500000	4492702	32399980	8366800	22700010	15800000	125999900	122000100	49999980	57999970	103000000	35100010	33400010	16800010	89399950	240000000	57500040	8357602	23400000	NaN	5233102	25229310	4265898	9647598	14699990	NaN	19450010	14
GGT1;hCG_2010666;GGT2;GGT3P	NaN	NaN	9161300	NaN	NaN	28800010	NaN	NaN	NaN	NaN	5476899	NaN	30850000	NaN	NaN	7046101	NaN	NaN	NaN	NaN	NaN	NaN	8750604	NaN	NaN	NaN	NaN	NaN	NaN	12000000	NaN	NaN	NaN	NaN	NaN	NaN	NaN	NaN	NaN	NaN	NaN	NaN	NaN	NaN	NaN	5586404	NaN	NaN	10
APOL1	2790002000	5249995000	3990000000	3720001000	3360002000	3409998000	4529995000	4929999000	4379995000	3940002000	4760003000	6359999000	4250000000	5389994000	3590000000	4080001000	4919998000	3569999000	4420005000	3640001000	3999998000	4889999000	3279998000	4560003000	3440001000	3190000000	5130006000	5909997000	3869998000	2540001000	3390000000	3680002000	3440001000	4569997000	6589994000	6469997000	4959994000	5689997000	2700001000	3710001000	4329997000	2540001000	4119999000	2079999000	2860001000	3149998000	2949998000	5170000000	20
YWHAH	NaN	NaN	NaN	1499201	NaN	NaN	NaN	10330500	4047198	NaN	NaN	NaN	NaN	NaN	5973201	NaN	NaN	1787101	NaN	17000000	2394201	NaN	NaN	NaN	NaN	NaN	22200000	NaN	NaN	9816000	NaN	2478699	NaN	8734296	NaN	NaN	NaN	NaN	NaN	NaN	NaN	19100000	NaN	NaN	NaN	10300000	NaN	NaN	6
NPTXR	7428200	NaN	NaN	34100000	NaN	NaN	NaN	NaN	NaN	NaN	3466101	NaN	NaN	NaN	NaN	NaN	NaN	NaN	NaN	NaN	NaN	NaN	NaN	NaN	NaN	NaN	NaN	NaN	NaN	NaN	NaN	NaN	NaN	NaN	NaN	NaN	NaN	NaN	NaN	7468603	NaN	881110	NaN	NaN	NaN	NaN	NaN	NaN	4
IGFBP4	NaN	NaN	NaN	14100000	NaN	NaN	8188805	6286702	NaN	NaN	NaN	15600000	NaN	NaN	9048500	9075804	NaN	10100010	NaN	16100000	6551248	NaN	19100000	14400000	11600000	NaN	NaN	NaN	NaN	9402095	11899990	NaN	NaN	NaN	7016699	10500010	11833150	NaN	29499990	16199990	NaN	NaN	9666200	NaN	16600000	9999997	NaN	NaN	7
JUP	113549900	45199970	78900020	NaN	NaN	NaN	NaN	NaN	148000000	NaN	156999900	101250000	103000000	NaN	NaN	92049950	NaN	95400020	174000000	NaN	55299980	NaN	NaN	NaN	72499960	NaN	NaN	NaN	99200020	NaN	152000100	NaN	28700000	122000100	144999900	80200020	NaN	NaN	434999900	115999900	NaN	NaN	192999900	19699990	66700040	43200020	NaN	NaN	23
CNTN4	NaN	NaN	NaN	NaN	NaN	NaN	NaN	3010099	2299199	NaN	NaN	NaN	NaN	NaN	NaN	NaN	3472802	NaN	1849501	NaN	NaN	NaN	NaN	NaN	NaN	12999990	2936298	NaN	2930001	NaN	NaN	2649901	7201001	NaN	5020300	NaN	697770	NaN	NaN	11700000	4139102	3045400	NaN	NaN	1995101	NaN	NaN	4071499	21
CLEC3B	462000000	409999700	521000300	481999900	596000300	560000200	536000000	667000300	411000000	484999800	306000200	419000300	510000100	850999600	619000000	442999700	492999900	494000100	496999800	506000000	521000300	432000200	409999700	471999800	488000200	427999700	491999800	494999700	387999800	350000100	448999900	604999800	446999700	485999800	527000300	415000000	422000100	372999900	451999900	422999900	547999800	721999900	395000100	552999700	603000300	529999800	349000200	391999900	9
DAG1	NaN	NaN	NaN	NaN	NaN	19600000	NaN	NaN	4506401	18200000	NaN	NaN	9769849	NaN	NaN	6918502	NaN	7751098	11200010	NaN	NaN	NaN	NaN	NaN	NaN	NaN	6097198	5215503	6869996	12300000	NaN	NaN	NaN	13250000	NaN	4560800	NaN	10100010	NaN	6955501	6202002	7354005	NaN	NaN	8327700	NaN	NaN	4439203	13
LAMB2	NaN	30300010	NaN	21300010	20700000	14400000	NaN	NaN	21350000	13047400	NaN	NaN	NaN	NaN	NaN	NaN	NaN	19000010	NaN	NaN	NaN	26800000	18799990	28400010	NaN	NaN	NaN	NaN	9773305	NaN	30200000	NaN	25700000	NaN	17000000	29100000	NaN	17000000	22100000	30799990	NaN	NaN	NaN	NaN	NaN	NaN	NaN	NaN	10
CTSB	NaN	NaN	NaN	NaN	NaN	NaN	NaN	NaN	11599990	9081806	8320800	NaN	6145097	NaN	NaN	NaN	NaN	NaN	NaN	21500010	NaN	NaN	9663095	3375202	6482404	NaN	NaN	NaN	NaN	NaN	NaN	13300000	NaN	NaN	NaN	5457701	NaN	NaN	NaN	NaN	6851701	NaN	NaN	NaN	12000000	16050000	14300000	NaN	9
APOA1	246999700000	254999700000	222000000000	206000200000	218000200000	188999900000	288999700000	210999700000	212000200000	188000100000	229000100000	314999800000	243000200000	190999900000	210000100000	248999700000	231000300000	217000100000	251000000000	235999900000	244000100000	268999900000	259999800000	214000100000	238999700000	248999700000	190999900000	266000300000	261000000000	202999700000	299999900000	190000100000	231000300000	264999900000	269999700000	222000000000	197000100000	208000100000	229000100000	218999700000	287000000000	212000200000	231000300000	273999900000	275000000000	249999900000	230000100000	210000100000	48
TMEM25	NaN	NaN	NaN	NaN	NaN	NaN	NaN	NaN	NaN	NaN	NaN	NaN	NaN	NaN	NaN	NaN	NaN	NaN	NaN	NaN	NaN	NaN	NaN	NaN	NaN	5367099	NaN	NaN	NaN	NaN	NaN	NaN	9642599	NaN	NaN	NaN	NaN	NaN	NaN	NaN	NaN	NaN	NaN	NaN	NaN	NaN	NaN	46700010	5
MCAM	12999990	11953650	12222800	10300010	7512253	12165500	25700000	11100000	9860298	13950000	12500000	15200000	11700000	11100000	8220248	6723648	15900000	13099990	16700010	13300000	13900010	20200000	10106300	15300010	11899990	6359799	14600000	12050000	NaN	9189297	11200010	10400000	12500000	6361599	13700000	11900000	12600000	12300000	20200010	11600000	15100000	15450000	16899990	18900000	15000000	17600010	8515247	11219400	17
NRP2;DKFZp686J1169	169849900	186999900	560999700	167000000	175000000	208000000	242999900	188000100	124000000	NaN	121000000	146000000	212500100	191000000	176949900	185000000	139500000	180999900	408499800	210000100	125999900	234000000	113000000	124000000	106999900	172000100	194999900	470000300	213000100	422000100	329000100	207999900	95200040	207000000	215000100	251500100	210000100	213000100	218000000	211000000	181000100	206500000	221499900	158000000	361500200	77299950	254000100	179000000	23
HSPD1	62799980	17300010	NaN	NaN	22700010	NaN	22249990	NaN	NaN	NaN	NaN	NaN	7162604	NaN	10500010	NaN	NaN	12900010	49049990	NaN	NaN	NaN	NaN	140000000	NaN	NaN	31900010	NaN	NaN	NaN	NaN	12234800	NaN	NaN	NaN	NaN	NaN	9073597	NaN	NaN	NaN	NaN	NaN	30900000	20600000	54899980	6761596	NaN	15
IGFBP5	NaN	14400000	6240602	NaN	NaN	NaN	12000000	8799701	NaN	10800010	3846199	5981601	NaN	7415451	13300000	NaN	NaN	3709600	NaN	12999990	4523299	5125099	6168303	NaN	1620400	8857447	NaN	5161300	2679402	NaN	NaN	NaN	NaN	NaN	5261053	13298550	5217200	NaN	NaN	8589504	8024000	NaN	9104249	6495053	NaN	NaN	6379452	6325700	6
PLOD1	NaN	35000010	NaN	27700010	NaN	31499990	NaN	52700030	NaN	NaN	NaN	NaN	15166160	NaN	14500000	NaN	NaN	NaN	16650010	NaN	9854800	22299990	NaN	NaN	NaN	14499990	NaN	9913900	30699990	NaN	NaN	8582796	NaN	19600000	NaN	NaN	NaN	NaN	NaN	NaN	NaN	NaN	NaN	27599990	21900010	4586098	NaN	NaN	12
CYB5R3	100750000	NaN	106000000	112250000	NaN	133000000	134750000	173000100	NaN	NaN	133500000	NaN	123500000	NaN	160000000	NaN	109250000	121000000	134000100	138500000	144000000	164500000	130000000	144000000	258000200	NaN	NaN	148000000	192999900	118600000	158000000	NaN	263000000	NaN	135500000	211000000	NaN	129000100	NaN	147000000	127000000	112000000	NaN	98199960	115500000	NaN	140000000	127000000	2
FTH1	NaN	3749499	NaN	NaN	NaN	NaN	NaN	NaN	NaN	NaN	NaN	8670850	NaN	NaN	NaN	NaN	NaN	3034998	NaN	NaN	NaN	NaN	NaN	NaN	NaN	NaN	NaN	NaN	4236100	NaN	5570201	NaN	NaN	NaN	NaN	NaN	NaN	NaN	NaN	NaN	NaN	NaN	NaN	NaN	NaN	NaN	NaN	NaN	7
DAK;TKFC;DKFZp586B1621	NaN	NaN	NaN	NaN	NaN	NaN	NaN	NaN	NaN	NaN	NaN	NaN	NaN	NaN	517320	NaN	3436901	NaN	NaN	NaN	NaN	NaN	NaN	NaN	NaN	NaN	NaN	NaN	2220551	1084700	NaN	2147050	NaN	NaN	NaN	NaN	961079	NaN	NaN	1162169	NaN	1335100	NaN	NaN	NaN	NaN	NaN	NaN	8
PRCP	7712897	NaN	2990998	12900010	NaN	NaN	NaN	NaN	6127898	NaN	NaN	NaN	NaN	NaN	NaN	NaN	NaN	NaN	NaN	NaN	13807250	NaN	NaN	NaN	NaN	NaN	NaN	3669800	NaN	NaN	29699990	13500010	9967302	NaN	NaN	NaN	NaN	NaN	NaN	NaN	NaN	NaN	NaN	NaN	17200010	17099990	NaN	NaN	12
ANXA2;HEL-S-270;ANXA2P2	22799990	NaN	NaN	NaN	NaN	NaN	NaN	NaN	NaN	NaN	4798801	NaN	NaN	NaN	NaN	NaN	NaN	NaN	NaN	NaN	NaN	NaN	NaN	NaN	NaN	NaN	NaN	20100010	NaN	NaN	NaN	NaN	14200000	NaN	NaN	NaN	NaN	NaN	NaN	NaN	NaN	NaN	NaN	NaN	NaN	NaN	NaN	NaN	19
LGALS3;hCG_22119	3051502	2545801	NaN	2475801	NaN	NaN	3524999	2841902	1242600	NaN	NaN	4274100	NaN	NaN	NaN	NaN	1369400	2565399	1052600	NaN	NaN	NaN	NaN	7370396	1963501	NaN	3090499	NaN	NaN	NaN	NaN	2091601	NaN	NaN	NaN	NaN	NaN	NaN	NaN	2321201	2842501	NaN	NaN	1901599	2061299	NaN	NaN	2037999	6
ACTN1	18900000	24000000	31049990	31900010	63500010	22100000	43200020	10141500	NaN	110000000	45840740	63850020	29400000	34511550	89000060	45999980	12500000	38899990	15600000	40200010	31399990	36100000	33200010	46549990	37599980	28700000	35899990	30550010	52550020	NaN	67699960	51300000	12600000	54079930	49450020	17568000	18500000	36266000	34499990	62499970	22149990	39349980	5507599	71399980	54299980	35100010	117000000	26100000	44
SERPINA10	332000000	212000000	180000000	220000100	270000100	235000100	176000100	124000000	231999900	292000000	129999900	309000000	264999900	124999900	162000100	266000000	192000000	255000100	299000200	249999900	170999900	225000000	257000000	150000000	220000100	197000100	244000100	322999800	216000100	156999900	286000100	254000100	280000100	259999900	227999900	160000000	192999900	225000000	192999900	203000000	227999900	204000100	74799960	251000000	150000000	131000100	220000100	168000100	22
SERPINA1	193000100000	133000100000	188999900000	167999800000	157000100000	151000000000	166000000000	163000100000	167999800000	197000100000	241999900000	164000100000	177000200000	180000000000	184999900000	148999800000	170000000000	138999900000	170000000000	130999900000	182999900000	188999900000	170000000000	165000100000	183999900000	170999900000	152999900000	195000200000	174000200000	167999800000	182000000000	182999900000	158000000000	165000100000	145000100000	165000100000	184999900000	193999900000	155000000000	180000000000	180999900000	249999900000	238999700000	202999700000	245000200000	231999800000	176000000000	190999900000	33
SERPINA4	2110000000	1739999000	1569999000	1680001000	1949999000	1650001000	1580000000	1929999000	1569999000	2079999000	1179999000	1490001000	1720001000	1840001000	2110000000	1880001000	1850000000	1750000000	1739999000	1680001000	1760001000	1650001000	1800000000	2210000000	1550000000	1670000000	1869999000	2429999000	1610000000	1639999000	2140001000	2210000000	1880001000	2160001000	1539999000	2480000000	1800000000	2290001000	1720001000	1639999000	1739999000	1320001000	1240000000	1430000000	1590000000	1730001000	1840001000	1360000000	24
SERPINA5	341999900	120000000	284999800	304000100	6946302	299000200	225999900	284000100	317000100	480999800	288000100	356999900	230000100	390999900	279000200	318000000	298000100	20900000	14800000	327000100	306000200	335000000	259000100	395999800	249999900	314999800	416999800	374999900	17600010	426000200	349000200	425000000	314999800	408999800	278000200	372000100	174000000	364000100	293000000	264000200	17300010	280999900	167000000	360000100	207999900	213999900	94800050	213999900	15
SERPINA3	30500010000	22299990000	32200000000	30200040000	28299970000	29499980000	31399980000	22799980000	27700000000	31599960000	43500040000	28700040000	29299960000	30000030000	25099970000	26800000000	19999990000	19699980000	19100020000	29099990000	34200030000	29599990000	29499980000	21599980000	28700040000	26000020000	31500020000	28800000000	23100000000	22700010000	14400000000	24499990000	32699960000	28999980000	26200010000	21100000000	32699960000	23299980000	29499980000	36800020000	24399980000	28200020000	31599960000	26200010000	27499970000	23299980000	23299980000	28599970000	51
MMP2	7296948	5678899	8125598	4350103	5174449	4803601	9720498	NaN	7376153	NaN	2617750	4160499	NaN	11300000	8229798	9190804	7810999	6182297	10681400	23599990	15400000	6593900	6348903	NaN	NaN	8615298	15500000	9675699	8301297	12373900	3256700	12900010	8078604	NaN	NaN	7258005	NaN	7473700	10499400	NaN	13700000	10699990	7474204	11014600	6084000	12300000	3255301	8067005	15
MET	124000000	64500040	33099990	52500030	109000000	115000100	155000000	75199950	56200010	37250000	135000000	101000100	105000100	46100000	55400010	121000000	142000000	55500000	79899980	76899980	29499990	32799980	135300000	62300000	56099980	43800020	50399980	59300020	55799960	67899970	147000000	62700010	98299980	74200030	71400000	66100030	63850010	31100000	79800010	280899900	165000000	39099990	117500000	147500000	125999900	83599990	106000000	92099980	19
BPGM	NaN	NaN	NaN	NaN	1149700	NaN	NaN	NaN	NaN	NaN	NaN	NaN	1247000	NaN	NaN	2072201	664360	NaN	NaN	4471801	NaN	NaN	NaN	2540401	NaN	NaN	NaN	NaN	1380200	NaN	1045300	1937201	NaN	NaN	770630	NaN	NaN	2503101	NaN	1559600	NaN	997730	NaN	1904299	968420	2552500	NaN	1174400	10
ICAM3;hCG_2033729	9963600	NaN	7041451	15000000	NaN	12999990	6451301	7300351	4433097	NaN	10400000	11399990	NaN	10400000	7552996	NaN	8319100	11600000	8104205	12500000	NaN	NaN	NaN	NaN	9513302	5339500	NaN	NaN	10400000	NaN	7334401	7307803	NaN	NaN	8501405	7395750	12999990	9384200	4392597	NaN	8215404	13900000	8152596	NaN	5494399	10123100	7003502	9432698	5
ENG	21300010	NaN	13199990	NaN	NaN	NaN	37000000	NaN	30799990	16600000	61700000	NaN	60749980	NaN	NaN	NaN	6859604	7298496	NaN	NaN	NaN	62999970	30900000	NaN	NaN	NaN	27399990	NaN	NaN	NaN	NaN	NaN	38899990	1372200	NaN	6731298	11000000	NaN	NaN	15000000	NaN	NaN	63500020	80200020	NaN	NaN	NaN	NaN	5
TNC;TNC variant protein	574000100	783999700	802999600	360000100	925999400	442000000	472999900	1260000000	136000000	160000000	852000400	603000300	999999600	1050001000	742999600	392999800	552999700	744000300	1145000000	273000100	810000500	601000300	1030000000	880000300	791000300	638999600	340000000	621000200	395000100	638999600	432000200	273999900	839500200	749000100	696999800	911000200	390999900	841000600	728000100	408999800	1912000000	987000300	945999700	627000100	983999700	458000200	683999700	578000300	56
PTGDS	32500000	22850000	21600010	19649990	23300010	17117450	29900020	30799990	32400010	NaN	NaN	20700000	76600030	14144410	15699990	14200000	30799990	25300000	26249990	28400010	22400010	15900000	36900000	49600010	12650000	11200010	13500010	15699990	24000000	33900000	30200000	24999990	12871990	15300010	23000010	31700020	15300010	38499990	NaN	33399990	26399980	42500000	16100000	21299990	26550010	45300020	28000010	29299990	6
P4HB	12200010	14600000	19100000	20700000	13700000	17500010	38999990	22200010	18299990	18000000	16800010	13700000	16500010	16250000	17800010	15900000	11077200	17000010	20400010	11138350	28900010	11700000	16050000	17750000	16300000	16846750	13400000	14900000	20600000	12925800	20350010	23799990	20150000	24400010	13199990	22300010	18449990	21000000	11700000	22400010	21150010	19629900	NaN	10100010	22599990	16000000	13320800	12000000	21
SELL	27800000	34200010	39800010	43300030	33200010	21500010	19299990	30400020	24800000	39999990	13650000	29699990	37399980	31900000	28150010	12768450	53400000	52500010	31199990	35250020	28599990	42650000	NaN	27800020	20100000	28099990	24800000	41199990	NaN	34000000	24957140	33150000	24600010	NaN	44400010	42100000	16288600	32799980	25900010	36400010	26199980	37100020	NaN	32299990	NaN	60900030	57800030	39650020	9
SERPINC1	21699990000	19299990000	21599980000	19299990000	18699990000	22500000000	22099990000	21599980000	20099980000	27200000000	21900000000	17299980000	19499990000	23600020000	24900010000	18999980000	21499980000	18400010000	15100020000	21300010000	23700010000	19899980000	24499990000	22399980000	21699990000	24100020000	20199980000	24600020000	15300010000	17800010000	19200020000	20300000000	22399980000	15900020000	20700020000	21499980000	20199980000	19200020000	20399980000	15000020000	21100000000	16200010000	20700020000	14299980000	19299990000	17200010000	25599990000	17200010000	43
PKP1	10699990	NaN	NaN	NaN	NaN	NaN	NaN	NaN	NaN	NaN	NaN	NaN	NaN	NaN	10100010	NaN	NaN	NaN	NaN	NaN	NaN	NaN	NaN	NaN	NaN	8873101	NaN	NaN	NaN	NaN	NaN	NaN	NaN	NaN	NaN	6497102	NaN	NaN	NaN	6728201	NaN	NaN	NaN	NaN	NaN	NaN	NaN	NaN	8
CHI3L1	NaN	NaN	NaN	NaN	NaN	NaN	8385404	NaN	NaN	NaN	NaN	8847248	NaN	NaN	NaN	NaN	NaN	NaN	NaN	NaN	NaN	4060699	NaN	NaN	NaN	NaN	1964701	NaN	NaN	NaN	NaN	NaN	NaN	17000000	NaN	3576999	NaN	NaN	NaN	10500010	NaN	NaN	NaN	NaN	NaN	NaN	NaN	NaN	10
LAMC1	NaN	NaN	NaN	NaN	NaN	NaN	NaN	NaN	NaN	NaN	NaN	NaN	NaN	NaN	51099970	NaN	19900000	NaN	NaN	NaN	NaN	NaN	NaN	NaN	NaN	NaN	NaN	NaN	NaN	NaN	NaN	NaN	NaN	NaN	NaN	NaN	NaN	NaN	70150000	58500000	NaN	NaN	NaN	NaN	NaN	51300000	NaN	25500010	23
CPQ;PGCP	11297150	11100000	18150000	16800010	16800010	13800000	12400000	9257302	NaN	14400000	NaN	13199990	NaN	13500010	38599980	8046799	20000000	4500900	19600000	15300010	17550000	13050000	NaN	13800000	15350000	7334198	NaN	21399990	20700000	15000000	9956051	14400000	23850000	18399990	23400000	30500010	19799990	20499990	20200010	11600000	21800000	9325404	23300010	NaN	NaN	18699990	14400000	12100000	10
COLEC10	17600010	NaN	11499990	NaN	12100000	6899797	17200010	NaN	3406700	9225304	7636404	NaN	12300000	11700000	14600000	10900000	NaN	16700010	15000000	12800000	4947002	NaN	12000000	13400000	11200010	12800000	NaN	NaN	21800000	18099990	14200000	NaN	NaN	NaN	NaN	NaN	NaN	11965050	12900010	NaN	11800000	16800010	NaN	11000000	19799990	16800010	NaN	NaN	5
C1QC	1400000000	1130000000	1520001000	1720001000	1390001000	1470000000	1280000000	1350000000	1350000000	1400000000	961999700	1400000000	1580000000	1550000000	1430000000	1409999000	1580000000	1430000000	1660000000	956000100	1179999000	1340000000	713999700	1060000000	1229999000	968999700	1290001000	1440000000	1139999000	1240000000	1470000000	1769999000	1590000000	1629999000	1259999000	1440000000	1470000000	1320001000	1259999000	1340000000	1409999000	1559999000	1920000000	1829999000	974999700	1829999000	1480000000	1420000000	7
HSPG2	58300030	82700000	38999990	41899980	101000100	91700010	84799980	64300040	50899990	30600020	49699980	35500010	101000100	99399960	60800030	136150000	79300020	36199980	53499970	55100020	106000000	93700050	73999990	58899980	73199960	113999900	58600010	55600030	122000100	65800000	115000100	55100020	91100050	83599990	95300060	90899980	52200000	73799990	99999960	81200020	133000000	64900020	93899950	117000000	73199960	73599960	76300050	46399980	70
C1QB	891000000	779999700	993999600	1110000000	923000000	972999900	921499800	839000400	962999900	779999700	516000300	878000300	1090000000	929000000	1065000000	796000100	906999700	1139999000	1090000000	721999900	768999700	779000100	413999900	783999700	712000400	673999700	827999900	650999800	906999700	919000100	867500000	1139999000	1159999000	854999600	1039999000	1010000000	861000300	817999600	964999600	825000400	1280000000	1180001000	1090000000	1010000000	771999700	1120000000	908999700	916000400	8
ALPL	27599990	11899990	NaN	NaN	39700000	16899990	NaN	NaN	2985499	NaN	6379699	NaN	5638597	2822998	NaN	NaN	NaN	NaN	NaN	22900010	NaN	NaN	NaN	NaN	NaN	NaN	NaN	NaN	NaN	6219500	NaN	NaN	NaN	4837201	25900010	NaN	NaN	NaN	NaN	NaN	NaN	2438199	NaN	9992701	NaN	NaN	NaN	4355098	13
C1QA	451000000	376000000	841999600	361000100	666000200	531000000	379499800	579999700	550000100	626000400	479000200	528000300	512999900	662999800	758999700	641999700	517000000	658000000	635000200	426000100	484999800	512999900	399999800	390999900	645999700	322000000	489999800	537999900	442999700	584499900	663000100	664000100	525000300	684999700	683999700	700000200	563999900	492999900	649499600	554000000	847999800	760499800	710500200	731999600	491999800	683000200	593000300	634000300	7
HEXB	NaN	6145699	NaN	NaN	7742402	6345404	NaN	7994003	8298696	NaN	8545154	NaN	5326200	12300000	5898898	9008894	7618998	6535303	6623597	8527995	NaN	10200000	9015898	NaN	NaN	NaN	NaN	NaN	NaN	NaN	NaN	12600000	9775998	9433596	7398004	NaN	9994102	6388299	NaN	NaN	NaN	4123498	6989100	NaN	NaN	NaN	NaN	6319200	15
VCAN;CSPG2	NaN	26100000	NaN	26600000	NaN	NaN	NaN	29900020	17400000	NaN	NaN	32099990	NaN	NaN	93600010	NaN	NaN	NaN	NaN	25900010	22999990	NaN	5663401	NaN	NaN	28199990	NaN	13800000	NaN	30699990	NaN	NaN	NaN	NaN	27599990	27700010	17200010	29699990	NaN	NaN	NaN	NaN	NaN	NaN	25400010	NaN	29900020	NaN	15
CDH2	65900030	NaN	34300020	139500000	35800000	49900000	36500000	54400010	49999980	73599980	134400000	73899980	26399990	59300020	46200000	49499980	32700010	NaN	49400020	64400000	27000010	53399980	21599990	36699990	54899980	105000100	52900010	43350000	33400010	NaN	NaN	29400000	110000000	31000000	58600010	NaN	37750010	38499980	61150020	23700010	38199990	41199990	56600020	56800020	58199990	NaN	NaN	36500000	23
ANPEP	36599980	37399980	19500000	30600020	27700010	43600000	43600000	35800000	34900020	33699990	59600030	51999980	332000000	51199990	54200000	49300000	86400040	47900020	34499990	46100000	86600060	49099980	34099980	46100000	28000010	35299980	39999990	31100000	57300000	50300000	62000010	47599980	45100010	73000000	51999980	53199990	69899960	45300020	36100000	42200010	81600030	50300000	18500000	39099990	57500040	60400000	84000050	39399980	38
PLA2G7	8600299	12500000	6631198	NaN	13422040	NaN	11300000	6399897	6288996	NaN	NaN	5122599	16750000	6666399	10900000	26100000	16100000	12850000	11800000	7689896	NaN	6562250	NaN	10079750	12500000	5154999	11200010	3261698	10508210	29900020	10400000	9106898	16399990	13800000	NaN	8740002	7973105	5440102	6037848	NaN	7430596	12150000	14300000	NaN	4291999	11120350	2854399	7145202	9
IGFBP7	3471200	2538250	NaN	NaN	NaN	3474001	3616702	5150203	4091199	NaN	3674500	3687201	NaN	NaN	7110899	7971397	NaN	NaN	NaN	11300000	NaN	3306150	3762002	NaN	3945800	NaN	2379301	NaN	NaN	4581702	NaN	4658198	NaN	NaN	NaN	NaN	2864300	3873802	4099098	9341652	NaN	10800010	NaN	NaN	5112201	2657901	NaN	NaN	6
SPARCL1	983999700	836999600	777999700	733999700	720000100	608000300	807000100	957000400	854500400	1139999000	927000200	477500100	594999600	968999700	816999900	790000100	760000300	923000000	300999900	1299999000	1050001000	1310001000	319999900	853000100	968999700	978999900	535000400	1105000000	622999900	649000100	579999700	950999400	1139999000	866999400	1110000000	962999900	1340000000	863000300	713999700	581999900	927000200	1299999000	850000000	987000300	937000400	1070001000	910000100	659000300	21
SPP1;opn	NaN	NaN	29900020	NaN	15200010	NaN	35699990	NaN	NaN	NaN	22100000	NaN	10699990	NaN	NaN	NaN	NaN	29300010	15000000	24950010	NaN	NaN	17700000	11700000	NaN	NaN	NaN	28800010	NaN	25400010	20300000	NaN	NaN	NaN	NaN	NaN	NaN	12900010	13900010	NaN	20700000	NaN	NaN	NaN	31999990	NaN	54749970	NaN	10
ADH4;HEL-S-4	8121205	NaN	7326202	10618400	10699990	6476203	29400000	23700010	36263230	235999900	9139800	76900030	10500010	8559798	20300000	60049970	9671095	19650000	25500010	5996350	10699990	NaN	44400010	21050010	NaN	NaN	14000010	NaN	30600020	92649970	143000000	20100010	NaN	41500000	4972200	66499990	65950000	140999900	11000000	4649701	8488995	87800040	25450000	NaN	4382400	NaN	53900020	6031702	7
LCP1;HEL-S-37	124999900	140000000	139000100	167000000	334000100	143000000	281999900	168999900	112000000	161000000	176000100	152000100	160000000	195999900	222999900	210000100	163999900	170000000	273000100	240000000	140000000	192000000	152000100	180999900	124999900	149000100	142000000	153000100	189000000	167000000	213999900	204999900	103000000	178000100	163000000	219000100	160000000	122000100	105000100	190000100	183999900	209000000	201000000	197999900	170999900	182000000	222000000	183999900	36
LAMP1	15500000	4127900	5022151	6519801	NaN	5469901	4100502	3787698	8937098	6274902	7380801	6663597	4531951	5669953	NaN	5280200	8266896	5179401	5786101	2606101	7540604	7439800	4324700	5284900	8374402	3747852	4403401	7047698	5969703	8637994	7002104	4247102	4437102	8064104	5558848	6889198	9350399	5601501	5878599	4615501	3509199	NaN	7158098	6522302	6935398	11538960	11649990	6664602	4
	478000100	NaN	122000100	298500100	NaN	353999900	175000000	495499700	220000100	NaN	NaN	334000100	NaN	NaN	NaN	311999900	NaN	NaN	224000100	56800020	NaN	NaN	NaN	408000100	NaN	170999900	NaN	NaN	NaN	NaN	NaN	296500000	213000100	NaN	261000000	NaN	489999800	332000000	NaN	NaN	NaN	392999800	NaN	531999900	340999800	NaN	383000200	123500000	2
BCAM;LU	NaN	NaN	NaN	NaN	NaN	NaN	10400000	NaN	2565102	NaN	3410499	NaN	NaN	NaN	NaN	NaN	NaN	NaN	NaN	NaN	NaN	NaN	NaN	2609500	NaN	4370602	NaN	NaN	NaN	5129600	NaN	NaN	NaN	NaN	NaN	4823500	NaN	NaN	NaN	NaN	NaN	NaN	4173700	NaN	NaN	NaN	NaN	NaN	10
V3-4;IGLV8-61	242999900	363000100	495500200	274999900	437000100	395000100	358000000	481500000	344000000	90499980	NaN	7654102	209000000	NaN	234499900	NaN	123000000	290999900	65500040	403000000	110000000	62300000	192999900	21399990	NaN	NaN	199000000	228500000	244999900	263850000	610999900	190999900	659000300	177000000	186000100	477999900	192500100	372999900	NaN	30000000	62499970	686000300	683149800	NaN	307999900	338999800	28700000	35600020	3
V5-4;IGLV4-60	NaN	NaN	NaN	NaN	NaN	22500000	NaN	NaN	73599960	NaN	NaN	39900000	76200050	45199990	NaN	32799980	32253120	44500030	NaN	NaN	NaN	NaN	NaN	48399990	27300010	NaN	46299980	NaN	41500000	NaN	NaN	78900020	NaN	NaN	NaN	NaN	38899990	NaN	NaN	91900020	225000000	39999990	33926600	322000000	131000100	3899901	NaN	NaN	2
V2-6;IGLV3-9	369000000	335000000	298000100	178000100	309000000	238999900	165000100	361000000	376000300	174000000	197000100	248000000	266000000	377999900	343000100	721000300	523000300	392999800	241000000	273999900	170000000	254000100	266999900	586000100	246999900	344500000	194999900	125500000	255999900	365000000	199999900	337999800	215000100	276500000	242999900	462999700	352999800	392999800	272000000	132500000	349000200	251999900	513999900	377999900	386999800	365999800	182000000	225000000	6
IGKV2D-28	1690001000	1249999000	1820000000	1999999000	2150001000	1860001000	1100000000	2050001000	2499999000	1100000000	2150001000	1110000000	1739999000	1840001000	2089999000	1189999000	3079999000	1929999000	1460000000	776999600	814999700	1709999000	1620001000	1539999000	1650001000	1280000000	1440000000	2259999000	2079999000	1990000000	2070000000	2100001000	1790000000	1979999000	796000100	3079999000	2340000000	1350000000	2700001000	1615000000	2010000000	2969999000	2259999000	2649999000	1340000000	2620002000	3130001000	3119999000	5
IGHV4-4	383000200	NaN	462000000	412999900	NaN	446999700	1500000000	657000300	293000000	NaN	420500000	168000100	NaN	648500000	605999700	456000100	560499800	697499900	NaN	426500100	298000100	348500200	458999700	492999900	290999900	NaN	217999900	NaN	NaN	NaN	NaN	397000000	930500400	NaN	333499800	728499800	365000000	489000000	215000000	NaN	649000100	597000300	962999900	279000200	347000200	491999900	497999700	NaN	3
IGKV2-24;IGKV2D-24	1290001000	1299999000	849000400	689999700	481500000	593000300	1385000000	941499800	737999700	696999900	244500100	471999900	663000100	903999700	932000400	NaN	950999900	1819999000	695999800	71200050	470000300	NaN	508000200	401000000	426999900	54099990	537000100	500500200	978999900	1510000000	1539999000	1255000000	NaN	542000000	344999800	1225000000	536000000	794000000	768999700	529999800	1330000000	1110000000	705499900	1595000000	810000500	689999800	1415000000	95400020	3
PTPRC	NaN	NaN	15400000	NaN	NaN	NaN	27200000	42000020	NaN	NaN	NaN	238599900	NaN	NaN	NaN	NaN	39199990	NaN	NaN	NaN	NaN	NaN	NaN	NaN	NaN	NaN	NaN	NaN	NaN	33799980	NaN	NaN	NaN	59099980	NaN	NaN	NaN	NaN	75300030	NaN	NaN	NaN	NaN	NaN	NaN	NaN	36000010	NaN	8
PTPRJ	NaN	NaN	10416800	6073697	NaN	7258299	7471299	NaN	NaN	11300000	11300000	12700010	11899990	NaN	10527550	12349990	11499990	11354800	NaN	11549510	NaN	5025698	NaN	11000000	7284999	NaN	NaN	14200000	7958098	8461196	11800000	11800000	NaN	NaN	3238902	9390604	NaN	16407600	NaN	8209704	NaN	NaN	8771001	8789795	1842901	NaN	8386002	6150299	15
OSCAR	14400000	7411602	NaN	NaN	NaN	NaN	10600000	NaN	8932304	NaN	NaN	NaN	NaN	NaN	26600000	NaN	NaN	NaN	NaN	NaN	12429110	NaN	27300010	NaN	NaN	44599980	NaN	18900000	NaN	NaN	NaN	3351799	4634897	8615902	58999970	NaN	11745510	NaN	16600000	23900000	33500000	16100000	14499990	NaN	15075190	NaN	NaN	NaN	7
PRSS1;PRSS3P2	8573995	9107248	13550000	9541794	8776801	NaN	14700000	12900010	7492804	9034897	11399990	NaN	NaN	NaN	NaN	8610100	NaN	9997895	NaN	7104998	9599700	14549990	NaN	8741597	8366548	9826100	NaN	NaN	NaN	NaN	NaN	16199990	5657504	NaN	6596803	3800299	8917296	15800000	NaN	7936800	4955099	4245901	NaN	15200010	14013350	13300000	NaN	NaN	4
LAMA2	14350000	21550010	24200000	15000000	18550010	17750000	14344550	13199990	15900000	8267150	19950000	11384500	40200010	24499990	13300000	21000010	16300000	NaN	16100000	6299698	12500000	34099980	9916803	34599980	9999997	NaN	11300000	21399990	18099990	23599990	7012600	31600010	NaN	19399990	15800000	13952450	24700010	16450000	11700000	33400010	18199990	24299990	30200000	20300000	11900000	14750000	10567500	NaN	46
ST3GAL6	177500000	19200000	107849900	NaN	9809798	1409999000	175000000	271000000	259500100	NaN	NaN	NaN	NaN	226500100	501000300	280999900	350500000	327000100	352000100	412999800	NaN	NaN	356000200	NaN	NaN	99700040	NaN	235000100	NaN	330500100	144000000	182999900	NaN	419000000	284000100	402000100	210500000	259999900	405500000	NaN	30000000	NaN	412000100	411000000	NaN	861500400	488500200	280999900	9
FCGBP	106999900	57300000	66400010	102000000	52799960	47700010	34300020	52900020	115000100	47700010	22500000	102000000	66600020	61599990	97800000	275000100	118999900	86200030	104000000	90200020	74799960	71600000	72200000	38899990	46600020	67200050	65700040	47099990	142000000	89500000	69300020	156999900	113999900	172000100	82300030	110000000	85700050	149000100	72499960	113000000	81799960	202000100	75599980	118999900	86799960	115999900	51499980	182999900	18
CDH1	9218602	NaN	NaN	NaN	NaN	NaN	NaN	6477953	NaN	NaN	NaN	NaN	NaN	8428796	10600000	6272000	6554899	7183297	NaN	NaN	NaN	NaN	NaN	NaN	6217699	14000010	NaN	NaN	NaN	NaN	NaN	6628801	15900000	NaN	5668697	8352697	10600000	15500000	8845202	20900000	7150251	16500010	5502999	12800000	NaN	NaN	NaN	10300000	10
IGHM	17100010000	14299980000	27100000000	24900010000	31100040000	9200005000	37499990000	39200030000	15300010000	8749990000	20899990000	10300000000	22700010000	22299990000	13500000000	17699990000	43399970000	29499980000	17299980000	8480009000	18500020000	23500010000	8640003000	17499980000	13100010000	12599990000	22399980000	19100020000	26599990000	22700010000	39500010000	19699980000	44199990000	15799980000	13200010000	21100000000	12100010000	27599990000	30099990000	24000000000	35800040000	40199950000	35700030000	56100050000	19699980000	37599970000	81899940000	52700020000	19
UGP2	12275050	14000010	NaN	NaN	NaN	NaN	18699990	NaN	NaN	NaN	NaN	17700000	11499990	NaN	NaN	NaN	NaN	NaN	NaN	24400010	23300010	NaN	NaN	9224804	NaN	NaN	6761301	NaN	NaN	49499980	NaN	NaN	8483195	90300000	NaN	NaN	NaN	NaN	22569990	4868301	NaN	NaN	5427200	NaN	NaN	NaN	NaN	10600000	11
FCGR3B;Fc-gamma receptor IIIB	23200000	26600000	13600000	28350020	34099980	37000000	38899990	29100000	24800000	33900000	32399980	30699990	27700010	42049980	29800000	26500000	39300000	33900000	30299980	38599980	46100000	NaN	12600000	27950000	22750010	27700010	34400020	28500000	40300000	34499990	32900000	44599980	29400000	49300020	29950010	24650000	32250010	48750000	29700010	47800010	33099990	34350000	29350010	60300030	37300000	57400010	55550010	37599980	5
CHL1	29499990	25500010	20950000	19299990	21699990	27700010	20400010	31950010	15000000	36599980	18600010	33900000	15100000	21500010	23500020	13637350	25700000	29000000	20499990	24450000	38999990	22299990	38000020	28099990	13887850	27000010	19399990	28999990	25650000	26600000	27050010	24700010	NaN	29600000	29300010	25049990	19000010	13138300	19500000	27700010	23502350	37000010	19000010	42500000	30099990	36500000	32900010	18550000	31
COL6A1	12970460	14900010	12000000	8369698	12100000	7320703	NaN	14811660	6738451	4205498	11300000	6722902	16500000	9706102	13609910	9311150	5234901	10200000	12500000	6204303	8083702	10075800	6143302	7322397	9190203	15950000	7220401	10122200	7191498	4657151	10400000	10699990	12200010	8248599	7689896	10699990	9947450	12999990	12300000	14700000	9663095	14700000	13199990	42150000	10686100	10600000	9547801	10600000	23
GPX3	205999900	201000000	231000000	199000000	182000000	259000100	222999900	186999900	190000100	227000100	156999900	193999900	179000000	234000000	235000100	186000100	83599990	192999900	197000100	239000000	179000000	207999900	255999900	212000000	222999900	266999900	173000100	292000000	294000000	270000100	264999900	194999900	205999900	142000000	264000200	172000100	227000100	225000000	231000000	152000100	298000100	248000000	190999900	225999900	245999900	309000000	237000100	180000000	9
NEB	NaN	54800010	NaN	36000010	51128090	37500000	45000010	NaN	63400030	NaN	31800000	53600000	NaN	53700010	29700000	90600030	NaN	NaN	NaN	NaN	NaN	NaN	NaN	NaN	NaN	NaN	76099980	102000000	48300020	NaN	71200050	NaN	NaN	NaN	48000000	NaN	NaN	32399990	NaN	NaN	63600000	NaN	NaN	44149980	47900020	74799960	NaN	58700040	2
PSME2	2739999000	2720000000	2890001000	2960001000	NaN	3590000000	NaN	2840001000	3710000000	1520001000	NaN	3065001000	NaN	2715002000	NaN	3834999000	2300001000	2070000000	2830001000	2854999000	2359999000	3560002000	1680001000	1379999000	3850000000	1750000000	NaN	1245000000	1202100000	NaN	2465000000	3279998000	4120002000	3659998000	5889997000	NaN	3390002000	2770000000	3375000000	2485000000	NaN	NaN	2340000000	NaN	3035001000	3520001000	NaN	2630000000	2
C1S	2850002000	2240001000	3460002000	2669999000	2510000000	2750001000	2150001000	2499999000	2920000000	2580002000	3290000000	2620002000	2409999000	2949998000	2830001000	2550001000	2710000000	2530000000	2759999000	2690000000	2890001000	3270000000	2930000000	2739999000	2490001000	2419999000	2990001000	2690000000	2659999000	2710000000	2330001000	3090000000	2850002000	2429999000	3240002000	2599998000	2990001000	2700001000	2710000000	2480000000	2790002000	3149998000	2870000000	3050001000	2240001000	3160001000	2379998000	2540001000	25
PDIA4;ERP70	NaN	NaN	NaN	105000000	255999900	92550000	101050000	121000000	124999900	170999900	NaN	NaN	102300000	113999900	NaN	NaN	84700040	58700040	NaN	NaN	NaN	109350100	139000100	1008000000	83100040	NaN	NaN	NaN	NaN	NaN	NaN	108700000	96299990	82649980	NaN	NaN	96100060	NaN	165000100	84800000	NaN	126300000	NaN	210000100	NaN	103000000	NaN	NaN	20
SAA2-SAA4;SAA4	3110000000	2390000000	5330002000	4100003000	1800000000	2240001000	2870000000	2279998000	2340000000	1909999000	5459995000	4440000000	4860004000	2570000000	2300001000	3320000000	2969999000	1769999000	3529998000	3710001000	2259999000	1730001000	3400000000	2550001000	3110000000	2530000000	2089999000	2530000000	3580000000	2089999000	2819999000	2370001000	3340001000	3400000000	3899999000	2840001000	2550001000	2480000000	2210000000	2530000000	2620002000	1790000000	2480000000	1829999000	1999999000	1760001000	2720000000	2390000000	7
APP	NaN	15729250	7843296	NaN	NaN	NaN	NaN	NaN	NaN	NaN	2175000	NaN	NaN	NaN	NaN	NaN	NaN	NaN	NaN	NaN	NaN	NaN	NaN	NaN	NaN	NaN	NaN	NaN	NaN	NaN	NaN	NaN	NaN	NaN	NaN	NaN	NaN	NaN	NaN	NaN	NaN	NaN	NaN	NaN	NaN	NaN	NaN	NaN	10
F5	802000100	614999700	791999600	760000300	596000300	624999700	701000400	814000400	826999900	726999900	807000100	831000300	810000500	726999900	1100000000	705999600	771000100	736999600	713999700	1090000000	971999600	910000100	950000400	839000400	788000500	819999500	687000400	701000400	603000300	604999800	789000200	944999700	794000000	893000100	1010000000	802999600	910000100	794000000	932000400	811000300	779000100	537000100	666000200	535000400	661000300	472999900	927000200	536000000	79
RGMA	13400000	28900010	20499990	7219399	NaN	NaN	NaN	NaN	NaN	NaN	NaN	14900010	NaN	NaN	NaN	NaN	NaN	NaN	NaN	NaN	NaN	NaN	NaN	NaN	NaN	NaN	NaN	8747204	17000000	19399990	NaN	NaN	10200000	NaN	20799990	14700000	8204398	NaN	21800000	NaN	38000010	NaN	10300000	19600000	54400010	NaN	10400000	15000000	4
IL6ST	NaN	NaN	5318252	14300000	12849990	18650000	NaN	11800000	NaN	12503810	14300000	9990694	6436196	8111001	8011899	NaN	45199990	12800000	11000000	10200000	13900010	17239760	NaN	8755800	18299990	8589504	15600000	4833100	NaN	NaN	NaN	NaN	6787104	16100000	8537798	12650000	NaN	NaN	11700000	8899806	NaN	12300000	7166949	20600010	NaN	15000000	6191802	4077198	17
HPD	18799990	NaN	NaN	NaN	NaN	NaN	NaN	NaN	NaN	NaN	NaN	NaN	11300000	10800010	NaN	NaN	19799990	10900000	NaN	20700000	28900010	NaN	NaN	NaN	NaN	NaN	NaN	NaN	17699990	14099990	NaN	NaN	NaN	NaN	NaN	14050010	14300000	NaN	11000000	NaN	NaN	NaN	NaN	NaN	NaN	6773801	NaN	NaN	15
VH6DJ;IGHV6-1	2580002000	2350001000	1179999000	1480000000	1210000000	816000300	2130001000	755000000	1070001000	445000300	798000100	1470000000	1569999000	1550000000	1280000000	749000100	1270000000	1480000000	1070001000	1369999000	1709999000	1700000000	1379999000	1650001000	1050001000	1070001000	1060000000	1090000000	7539995000	1680001000	1709999000	1920000000	1730001000	2909999000	961000500	1280000000	601999800	1249999000	2400000000	4280003000	1179999000	4229999000	1500000000	2150001000	2470001000	3879998000	2290001000	1369999000	3
IGHV3-74	609000300	334000100	284000100	202000100	399000000	221000000	612999600	311000000	311000000	215000100	313000200	131000100	514999800	433999800	336999800	192999900	426999900	284999800	212000000	259000100	188000100	451999900	209500100	311000000	213000100	346000200	264000200	212500000	392999800	316000100	523000300	570999700	450000000	275000100	258000200	430000100	182500000	336999800	363000000	63899960	347999900	1680001000	818999500	589999700	477000100	490999800	568000100	1060000000	4
V5-2;IGLV9-49	101000100	81400050	NaN	131850000	NaN	138000000	214500000	128000000	NaN	NaN	367999800	NaN	NaN	63400030	NaN	NaN	129000100	261000000	221999900	114500000	31449990	136200000	NaN	NaN	80600000	131500000	99900060	165000100	NaN	NaN	NaN	259999900	59200000	NaN	95500010	115850000	91550000	185000000	234000000	219999900	225000000	144050000	303500000	125000100	124000000	201000000	NaN	122000100	3
IGHV3-72	319499900	198500000	92499960	109000000	146000000	64799960	140999900	139000100	74500030	38799980	115000100	66600020	117999900	71700030	194999900	148000000	197000100	136000000	49300000	94300040	62900020	134000000	73799990	89699950	190999900	162500000	75599980	64500040	152000100	97600050	161000000	152000100	81200020	72100030	48499980	174000000	87400000	168999900	142000000	25499990	170000000	242999900	166000000	229500000	163999900	90800040	192000000	173000100	3
LYZ	65400020	58850000	105000100	70100040	87999980	61000030	80599970	73299980	69399950	104000000	94399950	74100040	70000020	93799940	57599980	53450020	85399990	63499980	72900020	79300020	73599960	60400000	61700000	NaN	36850020	34400020	65499990	87249970	57799980	63999980	77699960	89350020	112500000	95000020	66250020	50749980	53399980	24499990	66300010	98299980	68300020	98849970	147500000	48150000	177000000	93699980	126500000	190000100	4
IGKV1D-13	NaN	347000200	NaN	9771496	NaN	NaN	NaN	NaN	749000400	NaN	NaN	NaN	NaN	NaN	NaN	NaN	52500030	NaN	NaN	593999900	NaN	NaN	NaN	694000400	369000000	356500000	135000000	NaN	NaN	NaN	NaN	NaN	85999980	NaN	NaN	NaN	NaN	NaN	35100010	NaN	NaN	253500100	NaN	NaN	NaN	971999600	NaN	NaN	2
CRTAC1	948999900	999999600	4544997000	888000100	1229999000	1256000000	1240000000	651999800	547999800	661000300	1495000000	1030000000	643000400	637499900	1010000000	1970999000	724999600	838499800	1390001000	2464500000	904999400	650500200	750999800	1090000000	2970001000	706999900	762000400	1720001000	1050001000	704999700	2110000000	531999900	3725000000	1130000000	1090000000	1484999000	3410003000	891500000	1050001000	749999900	1150001000	973999700	843000000	1200000000	1032499000	661999900	3323000000	235000100	21
GP1BA	12400000	19100000	16600000	16199990	43600000	34300020	21200000	18500000	21800000	37799990	14336550	13800000	10080000	20149990	13700000	10212050	27599990	14700000	14200000	27650020	19600000	17200010	18299990	14100000	9209201	16000000	12999990	31300020	11141900	14100000	NaN	12999990	NaN	17000000	NaN	NaN	13199990	19600000	9590803	25150000	25100010	19649990	24599990	5439498	12399990	20400010	20900000	21000010	10
IGKV6-21	NaN	112000000	177000000	20200010	290000000	NaN	NaN	NaN	117000000	22700010	NaN	NaN	91900020	NaN	NaN	NaN	28700000	NaN	NaN	38899990	NaN	NaN	NaN	129999900	NaN	NaN	111000000	NaN	NaN	NaN	NaN	NaN	NaN	NaN	NaN	NaN	NaN	147000000	NaN	NaN	NaN	NaN	NaN	NaN	NaN	NaN	NaN	186999900	2
IGHV1-3;IGHM	NaN	NaN	NaN	59499960	NaN	NaN	219000100	NaN	NaN	15300010	NaN	NaN	NaN	69450030	NaN	NaN	NaN	NaN	NaN	NaN	39800000	NaN	NaN	NaN	NaN	NaN	NaN	NaN	36599980	NaN	NaN	36500000	139000100	16300000	NaN	62799980	NaN	NaN	NaN	NaN	NaN	NaN	NaN	NaN	NaN	NaN	NaN	NaN	3
IGHV3-38	NaN	NaN	NaN	NaN	NaN	NaN	NaN	NaN	NaN	NaN	NaN	89799980	NaN	NaN	NaN	NaN	NaN	NaN	NaN	NaN	NaN	NaN	120000000	50399980	NaN	NaN	NaN	NaN	140999900	411000000	NaN	NaN	NaN	NaN	NaN	NaN	NaN	NaN	NaN	NaN	NaN	NaN	168000100	NaN	NaN	77999980	NaN	NaN	2
IGHV5-51	859000300	683999700	958000400	786999900	1100000000	427999700	933000300	1130000000	1120000000	705999700	884999700	706999900	1179999000	1449999000	771999700	392999800	1539999000	1020000000	655999600	658000000	413000100	356999900	1500000000	593000300	712000400	340000000	397000000	481999900	632000100	989000100	701000400	1110000000	866000500	654000100	482500100	1080000000	901000100	1510000000	957000400	1550000000	1510000000	2050001000	1530001000	1490001000	506999800	1809999000	1360000000	1769999000	4
IGKV1-8;IGKV1-9	296999900	334000100	227000100	185000000	289499800	262000200	346000200	298000000	363500000	143000000	215000100	158000000	216999900	227000100	204999900	139000100	281999900	340000000	242999900	227000100	204000000	298000100	183000100	132300000	193500000	213999900	155000000	136000000	258000200	427999700	351000100	216000000	170000000	334000100	144999900	313000200	188500000	100400000	335500000	173500000	340000000	277000000	316000100	273000100	216000100	NaN	422000100	241999900	3
FAP	7507202	3732100	NaN	6691502	NaN	NaN	NaN	NaN	1440099	4721003	3603101	5297898	NaN	7874601	9370203	5553098	15200010	10600000	NaN	20900000	4896897	NaN	5940801	NaN	4598000	4699997	NaN	4680502	7792495	1462699	NaN	NaN	4035999	NaN	9992001	3683401	3435198	9563252	12962060	9247895	NaN	6968097	7773398	7238600	13700000	4088598	5294803	4089101	20
HLA-DRA;HLA-DRA1;HLA-DQA1/DRA	NaN	NaN	NaN	NaN	46750020	34799990	NaN	NaN	NaN	NaN	NaN	NaN	NaN	NaN	NaN	NaN	NaN	NaN	NaN	NaN	36300000	NaN	NaN	NaN	NaN	NaN	NaN	NaN	NaN	NaN	68699960	NaN	NaN	NaN	NaN	NaN	NaN	NaN	NaN	NaN	29900020	NaN	35200010	NaN	NaN	NaN	20200010	47800010	4
LILRA2	12000000	17649990	21150000	26399980	14400000	15400000	NaN	13900010	13550000	20500010	14120910	16700010	7674997	13900010	9968753	19200000	23500020	16650000	12300000	13800000	3713899	7294097	4520998	NaN	13199990	7513252	18850010	18399990	10800010	19499990	16700010	17600000	8143299	17000000	13600000	13600000	12550000	NaN	8998098	10900000	11499990	10450000	NaN	12999990	10669700	24100000	8204902	NaN	7
	NaN	NaN	NaN	NaN	NaN	NaN	NaN	NaN	NaN	NaN	NaN	NaN	NaN	13199990	NaN	NaN	NaN	21900010	NaN	NaN	NaN	NaN	NaN	NaN	NaN	NaN	NaN	NaN	NaN	NaN	NaN	NaN	NaN	NaN	NaN	NaN	NaN	NaN	NaN	NaN	NaN	NaN	NaN	NaN	254500000	NaN	NaN	NaN	2
LILRA6;LILRB3	112000000	NaN	36300000	132500000	92200000	94199980	31199990	NaN	124999900	NaN	78850020	115800000	118999900	60800030	NaN	98600030	124000000	30900000	101000100	NaN	93799940	NaN	84299980	180999900	110600000	NaN	115950000	NaN	NaN	37799990	NaN	NaN	NaN	NaN	126000000	91150040	170999900	115000100	64399980	125800000	NaN	124999900	106000000	118999900	146000000	NaN	31100000	74499980	5
CDHR5;MUPCDH	NaN	NaN	NaN	18600010	24299990	NaN	NaN	NaN	NaN	NaN	NaN	NaN	NaN	NaN	NaN	NaN	NaN	NaN	11300000	NaN	3819398	11799750	NaN	25300000	NaN	NaN	11650850	NaN	NaN	NaN	NaN	NaN	NaN	NaN	NaN	NaN	NaN	NaN	NaN	NaN	NaN	NaN	NaN	NaN	NaN	NaN	NaN	NaN	6
LILRA3	NaN	NaN	15699990	6324852	NaN	NaN	13099990	NaN	NaN	2612299	8274397	NaN	8294199	NaN	5896598	NaN	NaN	21250000	NaN	NaN	NaN	NaN	NaN	NaN	NaN	16500010	3171201	10007050	NaN	10685750	NaN	NaN	6970598	19399990	13900010	NaN	NaN	12900010	NaN	NaN	11899990	12700010	5657504	NaN	NaN	NaN	NaN	11899990	11
	499000000	259999900	150000000	13300000	241999900	203000000	105000100	568999700	171650000	48800020	90200020	106000000	177000000	113000000	114750100	216999900	608000300	95900030	122000100	165000100	82249960	180999900	257000000	94300000	186000100	344000100	540999900	542000000	163000000	706999900	156000000	106999900	64549990	106999900	294999800	232000000	13133900	230000100	115000100	103000000	93655660	203000000	446999700	148000000	202000100	179000000	134000000	155000000	3
V4-2;IGLV5-45	132000100	74899980	148500100	66399980	105150000	46000000	105750000	175000000	172000100	77200020	46050010	45849990	72099980	27399990	127999900	47249990	45350020	72899990	56499980	28450000	55999980	282000100	102000000	75900020	45699990	82500050	NaN	54200000	70499970	97999970	65800000	219100000	75500020	97000060	60249980	50249990	53099980	97949950	140999900	59350020	115500000	94800050	56700000	87700030	40300000	101100000	129999900	102950000	4
	NaN	NaN	NaN	NaN	NaN	NaN	NaN	NaN	NaN	NaN	NaN	NaN	NaN	NaN	NaN	NaN	NaN	NaN	NaN	NaN	NaN	NaN	NaN	NaN	NaN	NaN	NaN	NaN	NaN	NaN	NaN	NaN	71099960	NaN	NaN	NaN	NaN	NaN	NaN	NaN	NaN	NaN	464000000	NaN	NaN	NaN	NaN	NaN	2
CST3	77850030	36550000	54299980	50500030	73150030	37000000	38599980	63749980	79149990	71900040	42000020	41349990	71549990	72100030	48399990	51199980	45999970	50949980	30799990	109000000	85399990	75599980	68049970	41100010	39750020	55600030	75400020	66199990	26800000	63700020	47200000	70849980	91099940	41699980	59700030	25850000	39499990	53450000	49300000	117000000	72299960	106300000	45150010	72550000	85000020	91749980	54500000	109000000	7
PSMA7	19699990	41349990	NaN	36199980	24000000	20390100	NaN	NaN	8649902	NaN	24299990	NaN	NaN	27399990	52799960	17400000	NaN	32200000	NaN	NaN	NaN	NaN	37038470	33900000	NaN	8839100	14249990	35449990	21050010	3776698	33300010	44350010	23400000	14000010	NaN	14300000	10600000	16150000	15300010	NaN	NaN	25800020	NaN	NaN	17900000	35699990	11150000	43300030	9
APOE	7780007000	7739996000	7149991000	9050007000	5389994000	9970003000	6119995000	5830002000	6489992000	5479998000	5920007000	10900000000	16100000000	7149991000	7899991000	7910003000	9009989000	9469995000	8119990000	7210002000	8509996000	5779995000	9999995000	7630004000	8140004000	5969994000	10900000000	10399990000	11000000000	10600000000	6649998000	10600000000	5369994000	7089992000	8519992000	8519992000	11300000000	8100004000	6119995000	10399990000	6879993000	8240008000	5189997000	10799990000	6550004000	7660002000	20899990000	8350002000	24
CETP	64699980	28600010	42799980	67800000	79600020	61000030	72699990	20700000	31300020	73799990	63999980	58099970	28900010	27200000	40400020	53600000	60199980	60199980	28499980	42250000	52799960	45100010	40600010	35099990	77500010	92700020	47000030	50500030	25400010	35500010	25599990	46899970	42300000	38899990	29200010	33200010	35100010	31600010	52999990	51000020	54600020	45100010	23500020	80600000	62700010	23250010	63149990	42600020	18
EFEMP1	39599980	42200000	34400020	41100000	NaN	21300010	41100000	NaN	33300010	48599980	33000020	NaN	NaN	NaN	46100000	50899990	NaN	NaN	26900000	NaN	49900000	NaN	38000020	NaN	NaN	31000000	NaN	51549990	39500010	NaN	41199990	NaN	40200010	NaN	44699980	NaN	NaN	NaN	NaN	NaN	NaN	57700010	40500030	48150000	NaN	NaN	NaN	36500000	9
LGALS3BP	324000200	1189999000	1530001000	551000100	294999800	859000300	381999900	248000000	439000200	227000100	329000000	763000400	430000100	518999700	363000000	632000100	371000200	524000400	902999900	523000300	456999800	337999800	225000000	391999900	364000100	458000200	381999900	402000100	660000400	1310001000	977999900	432000200	680000000	557000100	879000300	826999900	741000400	875000200	1050001000	1369999000	1060000000	1039999000	306999800	2140001000	616999900	1050001000	584000000	450000000	18
CFP	64999960	53899990	55700010	73500000	40450020	73999990	29599990	75700000	79100030	71000020	70000020	71099990	105000100	66550020	59450020	67900020	84000050	22950000	98800050	31700020	65749980	64750020	60599970	75850020	81999950	NaN	67800000	59899970	NaN	60199980	91499940	31199990	NaN	23449990	56199980	37567520	65599960	55400010	38199990	50450000	58049980	77299950	57099980	61900000	59700030	96100030	42950010	NaN	10
PROS1	2020001000	2059999000	2020001000	2210000000	1790000000	2440001000	1840001000	2030000000	2230002000	2220000000	2340000000	2429999000	2140001000	2449999000	1460000000	2169999000	2150001000	2119999000	2020001000	2140001000	2100001000	1790000000	1760001000	1829999000	2160001000	1780001000	2250000000	2200001000	2119999000	1720001000	1769999000	2190001000	2079999000	1780001000	2259999000	2270001000	2459999000	2590001000	1880001000	1909999000	1690001000	1889999000	2089999000	1520001000	1739999000	1520001000	1920000000	1850000000	25
TGFBI	197000100	154000000	138000000	173000100	188000100	168999900	156999900	190999900	155000000	199000000	160000000	197000100	415000000	251000000	192999900	271000000	212000000	199999900	161000000	193999900	190999900	180999900	182999900	144999900	186000100	182999900	176000100	199000000	207000000	251999900	294000000	311999900	221000000	180000000	166000000	222000000	266000000	233000100	202000100	213000100	302999800	241999900	142000000	225999900	280000100	254000100	392999800	247000100	25
PRG4	213000100	367999800	273999900	377999900	115000100	186999900	183999900	249999900	311000000	231000000	439000200	373999800	313999900	204000100	284000100	268000000	510999700	347000200	340000000	352999800	155000000	109000000	300999900	355000100	339000000	272000000	361999800	211000000	302999800	235999900	197999900	286000100	229000100	306000200	288000100	508999800	404000200	575000300	182000000	366999900	182000000	155000000	178000100	137000000	146000000	144999900	94100030	168000100	31
KIT	11928700	5932199	11300000	11000000	11289900	NaN	10244750	4612650	NaN	6824697	12500000	NaN	NaN	11519250	7353597	8515996	13800000	NaN	6471350	NaN	6597797	NaN	NaN	7821146	NaN	NaN	8020347	NaN	5811104	11100000	13350000	15450000	NaN	2673599	11800000	NaN	7511202	NaN	9551498	NaN	7208898	7814997	10600000	18299990	8488798	7795896	11281800	11700000	12
MYH9	12300000	8046852	7177552	8159205	4849203	14000000	NaN	4235602	8589850	NaN	NaN	5151102	7576152	5318251	4387298	NaN	6144397	7186697	8795848	13099990	13500010	10735500	7601501	8767500	5882800	6415001	11239650	3796101	NaN	NaN	NaN	11499990	3221949	7074198	NaN	NaN	5578698	NaN	14000010	NaN	5078949	NaN	18099990	9788797	NaN	18852490	4574901	4428101	24
ART4;DO	NaN	NaN	NaN	14600000	NaN	23300010	69300000	13900010	NaN	22350000	NaN	29400000	NaN	16399990	49400020	9999997	NaN	NaN	50100030	24200000	9102300	14600000	8483105	30600020	NaN	NaN	23700010	NaN	NaN	33300010	NaN	NaN	26650000	34099980	NaN	39500010	NaN	NaN	33400010	NaN	46299980	27450010	NaN	NaN	13400000	14400000	7715202	NaN	7
	1229999000	1179999000	2530000000	2550001000	2649999000	2459999000	2419999000	3270000000	1350000000	2499999000	2379998000	2370001000	2980001000	3980001000	2429999000	1580000000	4670006000	2949998000	962499800	3199999000	3130001000	4670006000	4560003000	2079999000	2050001000	3560002000	1959999000	5260000000	4209998000	5730007000	1060000000	3050001000	2990001000	2130001000	2429999000	2350001000	1769999000	2429999000	2519999000	1590000000	3380002000	3440001000	5389994000	1539999000	3170001000	4229999000	3290000000	4340003000	6
	24299990	26600010	NaN	NaN	NaN	NaN	NaN	NaN	NaN	NaN	NaN	NaN	NaN	NaN	NaN	NaN	NaN	NaN	NaN	34849990	NaN	NaN	NaN	NaN	NaN	NaN	NaN	NaN	NaN	NaN	NaN	NaN	NaN	NaN	NaN	NaN	NaN	NaN	NaN	NaN	NaN	NaN	NaN	NaN	NaN	NaN	NaN	98700030	2
	204000100	121500000	182999900	142000000	99999960	155000000	158000000	121000000	134000000	53300030	204999900	75900020	63800020	97199960	118999900	79300020	113999900	179000000	202000100	137000000	85800040	283000100	142000000	99999960	129999900	95499970	99999960	71350020	91000020	89300020	120000000	138000000	249000100	84099950	168000100	85950010	36699990	79699950	153000100	33600000	186999900	76500040	123000000	216000100	113000000	125999900	166000000	144999900	4
	1290001000	954000300	880000300	3060002000	2379998000	1780001000	1480000000	1820000000	1470000000	1290001000	1340000000	1179999000	1480000000	1270000000	1330000000	448000200	1299999000	1920000000	2079999000	1299999000	893000100	1060000000	1259999000	1929999000	1299999000	1709999000	1379999000	496999800	471999800	1629999000	805999900	1580000000	531999900	1259999000	1430000000	1280000000	818999500	977999900	2640002000	636000000	1150001000	536000000	2079999000	1590000000	1559999000	1709999000	1620001000	1650001000	5
	NaN	931499600	1270000000	712999900	1130000000	1013000000	1069000000	1490001000	1060000000	691000300	788000500	470500000	852000400	783000200	964999600	622000000	632000000	1120000000	1405000000	1400000000	551000100	847999800	1990000000	2130001000	NaN	1225500000	963999800	777500100	1629999000	508999800	1730001000	1139999000	467000000	1315000000	1220001000	577000100	434999900	891000400	1055000000	518000300	938999400	1325000000	949499800	1350000000	885999500	1413000000	959499900	999999600	5
	4939995000	4080001000	4209998000	4119999000	5479998000	5109997000	4959994000	4739996000	5459995000	2850002000	4450002000	3650000000	4290002000	4470003000	5020001000	2330001000	5630000000	5939998000	4060001000	4860004000	3400000000	5479998000	5189997000	3240002000	4070002000	3869998000	3300002000	3069998000	5989997000	4489998000	5699996000	4510000000	4399995000	4300001000	3650000000	4580002000	3419998000	4999997000	4159998000	3590000000	6750002000	6179999000	6800000000	8600003000	4139999000	5170000000	7210002000	6970008000	6
	417999900	298000100	311999900	399999800	442000000	298000100	290999900	330999900	389999900	156000000	245999900	277000000	311999900	401000100	224000100	167000000	407000200	383000200	278000200	316000100	262000200	395000100	596000300	213999900	227000100	240000000	299000200	270000100	262000200	516000300	177000000	405000300	488000200	233000100	333000100	249999900	313999900	231000000	456999800	377999900	346000200	420999800	700000200	358000000	306000200	555000000	337999800	483999900	3
	497500100	458000200	241000000	798000100	682999900	1170000000	399000200	439500200	468999700	500500100	485999800	393500000	369000000	561999700	520500100	295999900	520500000	667000300	650999800	448999900	243000100	745999700	560000000	595000000	578000300	491999800	630500100	483999900	1179999000	509999800	505499700	779999700	259999900	467000000	288500000	608000300	442000000	678499700	512999900	329500200	495000200	537499800	1070001000	936999800	387999800	693000300	585000000	981999600	3
PSMA5	NaN	NaN	NaN	NaN	NaN	NaN	NaN	NaN	NaN	NaN	NaN	NaN	2858851	NaN	NaN	NaN	NaN	NaN	NaN	NaN	NaN	NaN	NaN	NaN	NaN	NaN	NaN	NaN	NaN	NaN	3822202	NaN	NaN	NaN	NaN	NaN	NaN	NaN	NaN	NaN	NaN	NaN	NaN	NaN	NaN	NaN	NaN	NaN	8
IGHV1-24	97799980	66400010	58899980	55950000	79349980	26600000	65800000	203000000	78250020	81499980	161500000	104000000	124999900	113000000	110000000	49199980	182000000	166499900	61300020	49600000	51000020	58099970	86700030	55600030	24314490	79149980	81699990	50600000	225000000	166500000	55199980	129850000	59099980	58950020	29600000	131000100	95050020	100700000	97800000	57800000	170000000	54100010	124000000	43900020	129900100	152000100	599999900	168999900	4
	124999900	87700030	44519840	104000000	56200010	59099980	56749990	88300030	64099990	17300010	NaN	74950020	75100000	74299970	49800020	46400010	77300020	74599980	30099990	37299990	NaN	42300000	NaN	161000000	52849990	47199980	43900010	24500010	69049980	102500000	72899970	73400030	28700000	NaN	47900020	98399980	57199990	NaN	79049950	NaN	NaN	95499990	91199950	94900020	98500060	63850000	60900030	248500000	4
	NaN	NaN	NaN	13199990	NaN	40800020	NaN	NaN	51300000	NaN	NaN	NaN	NaN	NaN	NaN	NaN	NaN	NaN	29300010	NaN	NaN	NaN	NaN	NaN	NaN	NaN	15600000	NaN	31000000	NaN	NaN	NaN	NaN	NaN	NaN	NaN	NaN	NaN	NaN	NaN	NaN	NaN	30200000	45999970	NaN	NaN	50900020	54799980	3
	NaN	NaN	NaN	NaN	NaN	NaN	86200030	NaN	NaN	NaN	NaN	40300000	NaN	NaN	NaN	53800000	NaN	NaN	NaN	106999900	NaN	NaN	NaN	NaN	NaN	NaN	NaN	NaN	NaN	60800030	NaN	NaN	NaN	NaN	NaN	NaN	NaN	NaN	NaN	NaN	NaN	NaN	NaN	NaN	NaN	214500100	NaN	211000000	2
	2880001000	1650001000	2459999000	1730001000	3259999000	2750001000	1869999000	2319999000	2370000000	1555000000	2260000000	1287500000	977999900	2070000000	1369999000	837499800	1869999000	1809999000	1954999000	2180000000	1820000000	2089999000	2235000000	1401500000	1480001000	1180000000	2130001000	1080000000	2930000000	2050001000	1994999000	1450001000	2334999000	1970000000	1350000000	1835000000	1584999000	2070000000	2100001000	3539999000	2800001000	5210002000	2550001000	2870000000	3220000000	3220000000	1750000000	2909999000	4
	1310001000	1259999000	666500000	995000100	974999700	744000300	499999800	1050001000	1369999000	377000300	816999900	655999600	597000300	542999800	1150001000	566000100	605999700	997999900	1030000000	747000400	649000100	1240000000	343000100	943999600	808000400	741000400	349000200	279000200	57899980	1270000000	1599999000	1330000000	933000300	816000300	688999700	1030000000	741000400	1080000000	1170000000	320999900	1689999000	978999900	1080000000	1390001000	864000400	1139999000	1739999000	1629999000	3
	73099970	NaN	56649980	NaN	52649990	56700000	44500030	10900000	111000000	40400010	48000000	30299980	33450010	68099960	60750000	33000020	17950000	45149980	99300010	25050010	45550020	88100030	43799990	NaN	NaN	NaN	62449990	43399980	61599990	82650000	NaN	81000000	61100030	103000000	34299990	43499990	46049990	64300040	88800020	20700000	45500010	NaN	45950020	33000020	78599970	66700000	44850000	76650050	3
	233000100	215000100	168999900	49300000	235999900	127000000	273999900	261000000	207999900	407000200	200500100	260500100	197999900	163999900	211000000	126000000	165000100	261000000	233000100	185000000	166000000	322999800	212000000	159000000	199000000	198500000	211000000	162000100	134000000	399000000	124000000	322500100	279000200	146000000	163999900	168000100	227000100	175000000	220000100	65599960	359000100	202000100	417999900	131499900	178000100	427999700	270000100	201000000	3
TNXB	121000000	94100030	102000000	101000100	135000000	99500020	106999900	105000100	81100030	97600050	113999900	76699950	102000000	96899980	94499980	76200050	90300000	110000000	79500000	106000000	71299990	113000000	133000000	69100020	82300030	96399980	78499970	69200040	79500000	96100060	109000000	115000100	74299970	132000100	79100030	67900020	105000100	117999900	91999940	96999960	99399960	115999900	111000000	202000100	123000000	77100010	127000000	105000100	85
NAGLU;ufHSD2	14150000	67499980	18700000	NaN	23550290	24299990	23199990	18000000	17800010	18000000	NaN	18200000	NaN	10400000	NaN	22200000	31850010	9651604	15000000	34799990	NaN	18800000	148000000	30699990	16899990	32250000	29450000	NaN	27500010	33050000	NaN	22700010	14749990	44299980	10231850	NaN	24499990	19750000	17350000	10106600	9440795	17200010	48300020	NaN	NaN	NaN	9197802	20400010	24
ECM1	468000000	324000200	300000000	371000200	325999900	380000200	448999900	525000300	371000200	547999800	310000000	437000100	483999900	477000100	570999700	496999800	159000000	455000100	373999800	384000000	292000000	470000300	416999800	314999800	344000100	324999800	485999800	480999800	460000300	451999900	650999800	578999900	462000000	415999800	429000200	344000100	372999900	381000200	483000100	411999900	567000000	537999900	369000000	584000000	563000000	422000100	402000100	438000100	27
FGG;DKFZp779N0926	15500000	10559250	10200000	10400000	3880902	12900000	7111397	4567703	5842050	11200010	7776800	21950000	14200000	6576097	NaN	14349990	NaN	10500010	NaN	NaN	NaN	NaN	5084202	4006252	5449852	NaN	NaN	5628497	14499990	8755898	8975903	7265397	3043799	15799990	6793652	18799990	NaN	7557201	13300000	13600000	7930749	NaN	NaN	7875600	11208900	13250000	15400000	7613500	48
PEPD	19799990	26100000	35800000	15200010	35000010	13600000	17099990	25400010	25199990	26699990	30600020	24700010	18800010	30500010	24400010	20100010	15000000	26100000	21350000	22300000	28050000	21600010	21699990	14800000	21900010	24249990	21699990	23599990	21200000	21699990	24200000	16100000	30699990	15500000	20200010	19399990	18799990	25400010	20400010	17099990	27100000	19799990	15200010	25900010	13450000	31100000	21100000	22400010	18
SOD3	16899990	15400000	10500010	14200000	9475495	7803495	NaN	NaN	6926897	4635498	5789897	18399990	8301703	7846096	NaN	6563947	NaN	NaN	13099990	7990601	6928298	9882198	NaN	6348299	5941900	10400000	4306203	NaN	12600000	NaN	5104501	NaN	18799990	6498399	15300010	12500000	NaN	6005198	NaN	NaN	4397502	83199970	NaN	18600010	15400000	19299990	3118301	NaN	8
STMN1	NaN	NaN	NaN	3233900	NaN	NaN	NaN	NaN	28300010	NaN	34000000	3473202	22700010	NaN	NaN	21600010	30000000	4494899	8344397	NaN	NaN	18299990	NaN	NaN	NaN	17099990	NaN	22400010	28600010	15200010	35500010	NaN	NaN	13199990	10500010	NaN	NaN	NaN	9823697	33600020	21600010	39199990	4906598	47099990	NaN	NaN	10800010	32900000	4
AZGP1	3409998000	3619998000	3929998000	2840001000	3560002000	2890001000	3050001000	3640001000	3380002000	5599994000	3490002000	3069998000	3090000000	4209998000	2990001000	3350000000	3510001000	2930000000	2890001000	3720001000	4169998000	3190000000	3909999000	3419998000	3079999000	3130001000	2899998000	3229998000	2100001000	2700001000	3240002000	3390000000	3430001000	3020000000	3119999000	3739998000	2409999000	3390000000	2800001000	3270000000	2499999000	2659999000	3180000000	3060002000	3710001000	3090000000	2279998000	3020000000	20
LCAT	98599990	148000000	115000100	109000000	84400020	133000000	109000000	97299990	148000000	87800040	85900030	102000000	128000000	97399990	136000000	108000000	108000000	108000000	115999900	106999900	123000000	106000000	93300030	124000000	139000100	127000000	117000000	124999900	55900010	64949980	137000000	109000000	75700000	98749950	86300030	99999960	121000000	109000000	80200020	84199970	106999900	83400000	79749990	74999990	91399960	113000000	102000000	102000000	14
TALDO1	231000000	172000100	163999900	207000100	265500100	370499900	296000000	273999900	263000000	249000100	112350000	132550000	339500000	255999900	167500000	227000100	186000100	344999800	151000000	151000000	411000000	374499900	244000100	406999900	179000000	207999900	221000000	376000300	233000100	444000100	325500100	263500100	189000000	204999900	241000000	254000100	287000000	254000100	254000100	263000000	182000000	260500000	114200000	300000000	463500100	720000100	319999900	261000000	14
CALD1	NaN	14200000	16600000	NaN	NaN	16199990	NaN	NaN	13500010	34699980	80500000	NaN	17700000	20700000	30899990	11000000	15900000	NaN	12700010	32900000	12900000	52100030	NaN	31900010	16199990	20400010	33099990	24499990	23950010	30099990	22100000	NaN	40600010	NaN	NaN	NaN	22700010	26300010	14900010	19100000	19799990	NaN	21049990	NaN	NaN	61499980	NaN	7744296	16
SERPINF1	2690000000	2190001000	2180000000	2190001000	2379998000	1970001000	1580000000	2370001000	2499999000	3020000000	1639999000	2089999000	2940000000	3139998000	2649999000	2259999000	2580002000	2870000000	2530000000	3040001000	2250000000	2210000000	2259999000	1860001000	1959999000	2240001000	2649999000	2310000000	1889999000	2210000000	2550001000	3320000000	2580002000	2119999000	2590001000	3020000000	2409999000	3090000000	1820000000	3020000000	1970001000	2400000000	1979999000	1780001000	2680000000	2499999000	2140001000	2259999000	25
ISLR	13099990	4569799	7115902	9125000	4967699	5477899	6585403	7803196	4654400	5974401	7949650	9430603	NaN	6955947	6890699	9825295	4466100	5865303	10100010	6745699	7022704	7659396	5583603	NaN	NaN	7452450	6256200	5892499	7022052	5721850	14035090	4174501	7249201	8773647	NaN	6891201	NaN	4263300	6599403	18449990	9354546	10900000	12100000	11619450	6824950	8129401	NaN	6954599	6
SEPP1	288000100	361999800	306999800	325999900	199999900	268000000	304000100	467000000	314999800	446999700	227999900	303000000	244999900	455999700	361999800	245999900	335000000	413000100	296999900	340000000	287000000	300999900	311000000	397000000	372999900	347999900	340000000	431000100	327000100	411999900	477000100	350000100	344000100	207999900	377000300	347000200	420999800	337999800	401000100	100750000	313999900	296999900	300999900	296000000	405000300	392999800	349000200	352999800	7
	1725001000	2059999000	1430000000	1780001000	1750000000	1660000000	3090000000	2200001000	1680001000	1500000000	1449999000	1350000000	2680000000	2350000000	2499999000	1090000000	2739999000	2559999000	2449999000	1730001000	1520001000	2195001000	1869999000	1889999000	2300001000	2010000000	1440000000	2499999000	3209999000	3209999000	2920000000	3805000000	2140001000	1203500000	1809999000	2649999000	1539999000	1580000000	3430001000	927000200	3079999000	1490001000	3259999000	1900001000	2089999000	2720000000	4590003000	3879998000	5
V2-13;VL4	235000100	184000000	NaN	98999950	155500000	87200000	199000000	253000000	182999900	78799950	211500100	121000000	89900000	269000000	154000100	NaN	211000000	172000000	113500000	103299900	NaN	106999900	39200010	NaN	68800030	99349980	NaN	NaN	184500000	241500000	400000100	122000100	199999900	185000000	NaN	124000000	109000000	86200030	214500000	97599980	247500000	225000000	364000100	144000000	332000000	283000100	186000100	108000000	3
	NaN	28900010	23799990	36699990	NaN	NaN	NaN	43550000	26699990	NaN	NaN	18099990	14499990	12800000	NaN	21100000	NaN	NaN	NaN	31600010	NaN	NaN	NaN	NaN	NaN	52600000	NaN	NaN	NaN	57400010	27200000	NaN	14800000	NaN	NaN	NaN	94399960	NaN	34600020	NaN	NaN	NaN	21000010	NaN	89500000	NaN	18299990	19000010	2
CTSD;HEL-S-130P	8345004	8588198	8811552	13399700	9146548	4617049	NaN	7196798	7429604	9334606	7946501	23850000	7658853	NaN	8499700	6514898	8266053	12600000	9949853	2895601	6222000	4680100	7508348	NaN	NaN	7548951	5982353	13800000	20300000	6492997	12673450	8653649	9104198	13099990	10637250	NaN	16500000	15600000	8169401	12900010	11844550	12500000	10127350	7436601	4164098	13300000	10400000	NaN	11
	1409999000	581999900	840000400	673999700	1229999000	1320001000	NaN	588000000	474000200	1170000000	NaN	943999600	NaN	1559999000	655999600	NaN	675999600	NaN	NaN	1470000000	468999700	618000000	1639999000	NaN	513999900	668999800	1090000000	1530001000	648000400	956000100	1379999000	540999900	NaN	450000000	1010000000	1060000000	552999700	897999700	1229999000	668999800	754000500	453000100	1490001000	536000000	655000400	654000100	NaN	566000100	3
	74900010	10200000	NaN	50800020	NaN	NaN	14600000	19900000	12500000	NaN	NaN	42749990	40899980	NaN	41500000	NaN	NaN	97649950	21749990	59849990	104000000	14900010	22599990	42700000	NaN	21000000	144999900	90899980	NaN	293000000	NaN	31150020	42799980	15959710	103000000	25700000	12478250	15800000	49200020	NaN	NaN	NaN	37399980	99999960	17371850	42300000	94199980	60250020	2
	122000100	94550040	78399980	212000000	185500000	256999900	120000000	173000100	142000000	104000000	98700030	67500020	124100000	219000100	152500000	44999980	259999900	118499900	84500030	67599970	54799980	128000000	275999900	136500000	131000100	144999900	77499980	139000100	84050000	278000200	296999900	77100010	42449980	83599990	82099970	203000000	171000000	202000100	158500000	26100000	204000100	96200030	140000000	158000000	163499900	150000000	432000200	39800010	3
	NaN	NaN	NaN	NaN	NaN	NaN	NaN	NaN	1270300	NaN	NaN	NaN	NaN	NaN	NaN	NaN	NaN	NaN	NaN	NaN	NaN	NaN	NaN	NaN	NaN	NaN	NaN	NaN	NaN	NaN	NaN	NaN	NaN	NaN	NaN	NaN	NaN	NaN	NaN	NaN	NaN	NaN	NaN	NaN	NaN	NaN	123999900	NaN	4
KRT83;KRT86;KRT81;KRT87P	NaN	NaN	NaN	NaN	NaN	NaN	NaN	NaN	NaN	NaN	NaN	NaN	NaN	NaN	NaN	NaN	NaN	NaN	NaN	NaN	NaN	NaN	NaN	NaN	NaN	22299990	NaN	NaN	NaN	NaN	NaN	NaN	NaN	NaN	NaN	NaN	NaN	21646690	24000000	16100000	NaN	NaN	NaN	NaN	NaN	NaN	NaN	NaN	11
IGLC7	249000100	344000100	168000100	14950000	98949950	8877501	163000000	117000000	160000000	83199970	44599980	168000100	123200000	314999800	120000000	161000000	121000000	27050010	180000000	NaN	113000000	32250000	138500000	1539999000	60400000	163000000	156999900	81200020	470000300	413999900	245999900	118999900	529999800	37100020	17715940	235999900	257000000	215000100	196000100	139000100	248500000	300499800	84599990	300999900	254000100	18800010	202000100	136000000	5
HBD	249000100	119000000	182000000	36000010	163999900	159000000	177000000	216500000	211000000	177000000	132000000	103000000	142000000	306000200	222999900	204000100	179000000	133500000	110900000	749999900	168999900	194999900	87550050	136499900	120650000	139500000	144000000	213999900	251999900	151000000	118999900	253000000	179000000	81100030	192999900	314999800	182000000	160000000	124999900	204999900	NaN	231999900	36900000	96600030	372000100	139000100	70349980	240499900	9
V<lambda>3	94500000	59650000	79000000	28800010	54400010	26100000	NaN	99350020	79600020	NaN	32399980	28700000	13199990	61800000	76999980	64300040	68499980	64900020	18299990	61850020	NaN	69100010	NaN	91399960	70050000	109000000	NaN	23950000	79899980	159000000	60800030	197000100	63699970	22000010	NaN	NaN	NaN	NaN	62300000	25450010	71900000	NaN	9166195	60750040	52100030	11200010	7771096	85400000	7
F5-20	123000000	80899990	251999900	146000000	134500000	26850000	154000000	170000000	122000000	111300000	194500000	118999900	31300020	302499900	81699960	31449990	199999900	145000000	135000000	234000000	67000000	96699950	219000000	NaN	49900000	97900000	54299980	49699990	63900000	64699980	28399990	251000000	117000000	155000000	96299990	76999980	37100020	140999900	75100000	37200020	165150000	138000000	195900000	20499990	204000100	123100000	24799990	37200020	3
	91600040	79149980	NaN	NaN	106000000	121999900	81400050	85250000	99800000	111000000	NaN	49199980	NaN	NaN	54899980	NaN	33000020	108000000	97900000	83599990	NaN	74900040	19600000	24800000	85300020	186000100	23799990	NaN	76699950	89399950	NaN	120000000	111000000	105000100	79800010	24000000	58199990	NaN	199999900	NaN	NaN	NaN	NaN	NaN	NaN	NaN	39199990	117999900	3
	89900020	58400000	97100040	55299980	231000000	68499980	113000000	93050050	109300000	53600000	70900020	101400000	82300000	NaN	33200010	NaN	110950000	120000000	84099950	117300000	NaN	63100000	56399970	81300020	70499970	85299960	119950000	NaN	90499980	156000000	NaN	NaN	60499980	NaN	56300000	195999900	95400020	124000000	NaN	48550000	59300020	133000000	117500000	100650000	80600000	81799960	329000000	74699980	3
	369000000	242999900	138500000	147000000	292000000	202000100	402000100	346499900	163999900	125000100	304000100	191500000	197000100	276000000	265000000	194999900	194999900	289000100	253500000	173000000	98700030	344000100	306499900	259999900	223000000	268500000	311999800	146000000	195500000	255999900	213999900	341999900	197000100	222000000	172000100	129600000	124999900	121750000	200000100	112950000	249999900	156000000	462000000	278000200	265500100	175500000	440500100	205999900	4
	117999900	104000000	52200000	132000100	127000000	58800000	93100050	88299980	57099980	96249970	61499980	62999970	55900010	85700050	85399990	40900000	40650010	71549990	108000000	73350010	37549990	214000000	55399980	75100000	96299990	52600020	NaN	36599980	53600000	89300020	94599980	249999900	157500000	49300000	NaN	10100010	74100000	87900040	97499970	21000010	84000010	NaN	124000000	185000000	84949990	102500000	52491700	167000000	4
	49199980	48499980	NaN	85900030	71850030	NaN	NaN	NaN	57150010	NaN	49150020	NaN	43800020	NaN	55250000	43350000	72300010	NaN	63300030	77450030	67050000	73499970	91399960	68099960	62900020	117999900	NaN	69800040	98250000	73399980	NaN	64199980	56499980	49199980	NaN	91499940	NaN	103000000	53100000	NaN	84749980	85800040	NaN	49099980	63700010	124000000	151000000	117500000	3
	167500000	142000000	61900020	NaN	193999900	152500100	165000100	79750000	108500000	85550050	35000010	181000000	118450000	95850020	23300010	NaN	85099960	180999900	161000000	213000100	96699950	131000100	64999960	241000000	92300010	147500000	125000000	124000000	NaN	178000100	62499970	197999900	222999900	236500000	134500000	52450010	98750000	106999900	110000000	79999980	113999900	182000000	124000000	408000100	106999900	125999900	190999900	113500000	3
	2800001000	3090000000	3409998000	3409998000	3520001000	2630000000	4860004000	5089998000	4300001000	2259999000	3060002000	1060000000	2270001000	3279998000	3440001000	1999999000	5079995000	2409999000	2700001000	3029998000	2319999000	3650000000	3760002000	2819999000	4280003000	4489998000	2300001000	3190000000	4850004000	3790002000	4360005000	2680000000	3309999000	3610000000	2459999000	4649995000	4489998000	4320002000	4300001000	1379999000	4159998000	6079994000	4739996000	4660002000	2890001000	4830001000	5490005000	4429997000	10
A30	167000000	392999800	353999800	266000000	468999700	426000200	361000000	575000300	300000000	172000100	332000000	330000200	295000000	289000100	296000000	133000000	395000100	415000000	334000100	249999900	144000000	415000000	341999900	239000000	273000100	277000000	299000200	248000000	526000000	433000300	289000100	380000200	339000000	417999900	203000000	398000100	324999800	440000200	302999800	264999900	485999800	529999800	451000000	478499900	593999900	481999900	776999600	612999600	3
VK3	79300020	62900020	101000100	53900020	225000000	41350000	30299980	106999900	58599990	43550000	75300040	65299970	93799940	NaN	71600000	59399990	49999980	166000000	111000000	99100000	31300020	101000100	65499990	88100030	38300020	90200020	131000100	39900000	38499990	NaN	55100020	67800000	54799980	124999900	77799980	58400000	42200010	51400000	59899970	33700000	81000060	63899960	109000000	105000100	43300030	78099970	144999900	NaN	3
IGH@	NaN	NaN	NaN	NaN	NaN	NaN	NaN	185000000	55950020	NaN	21200000	NaN	NaN	NaN	NaN	NaN	NaN	NaN	NaN	NaN	NaN	NaN	NaN	64599970	NaN	48049990	NaN	17500010	NaN	NaN	NaN	NaN	NaN	23199990	NaN	NaN	NaN	NaN	NaN	NaN	NaN	NaN	72200020	NaN	NaN	NaN	NaN	NaN	2
IGKV A18	2809999000	216999900	710000100	404000200	705999600	1120000000	890000500	1159999000	363000000	298000100	650999800	999999600	586000100	175000000	599999900	972999900	1039999000	258000200	336999800	150550000	359349800	639999800	574000100	163000000	280000000	271000000	634500000	741000400	1620001000	1220001000	231000000	544999900	211000000	810500400	950000400	448000100	769999700	448000200	1039999000	1151501000	736999600	981999600	3180000000	920999700	646999700	116850000	1010000000	2310000000	5
	NaN	NaN	NaN	NaN	153000100	99500020	175000000	123000000	163000000	66199990	129999900	NaN	123000000	NaN	97600050	NaN	57300000	147000000	170000000	NaN	NaN	NaN	NaN	115999900	106000000	NaN	106000000	NaN	134000000	NaN	163000000	NaN	NaN	136000000	NaN	163999900	47500020	85599950	89900000	NaN	231000000	63100000	NaN	NaN	149000100	134550000	NaN	83599990	3
	10100010	NaN	NaN	NaN	NaN	NaN	NaN	NaN	NaN	NaN	NaN	6399000	NaN	54049970	NaN	NaN	NaN	NaN	NaN	NaN	10200000	NaN	NaN	NaN	NaN	NaN	NaN	NaN	NaN	19500000	NaN	NaN	NaN	42399990	NaN	NaN	51300000	NaN	NaN	NaN	NaN	NaN	NaN	NaN	NaN	NaN	NaN	NaN	6
	97649980	95400020	98700000	NaN	179000000	145000000	127000000	140000000	104000000	73899980	113000000	62749980	46899970	93400000	121950000	70000020	133000000	146999900	80149970	120000000	69200040	122000000	108750000	91199950	NaN	77999980	NaN	76099980	168000000	81599980	46899970	136000000	84299980	91599990	65299970	88499980	97800000	88200040	106700000	77600000	128000000	164500000	281999900	108500000	210000100	245999900	122000100	29699990	2
	NaN	NaN	NaN	NaN	NaN	NaN	NaN	NaN	NaN	NaN	NaN	NaN	NaN	NaN	NaN	NaN	NaN	NaN	NaN	90600030	5613998	NaN	11300000	NaN	33400010	NaN	NaN	NaN	NaN	NaN	117000000	NaN	53150000	NaN	NaN	NaN	29800020	NaN	NaN	NaN	65599960	NaN	NaN	NaN	51400000	NaN	81200020	466000200	5
ITIH2	28900010000	25300000000	24299990000	21599980000	25799980000	24000000000	25199980000	22299990000	27200000000	28200020000	14900010000	22599990000	20300000000	21800000000	28900010000	27400020000	24600020000	24399980000	27300010000	26000020000	26800000000	24499990000	26400010000	25300000000	25300000000	24299990000	24000000000	26000020000	19200020000	23100000000	22899980000	27900010000	28800000000	18699990000	20300000000	21199990000	23200020000	19400020000	22700010000	20500010000	25099970000	18699990000	19799990000	19400020000	23100000000	21100000000	22999980000	20500010000	57
CSF1R	18200000	14441160	16199990	22799990	12750000	19150000	12400000	72100030	NaN	20900000	10100010	24050010	11819800	27700010	28900010	25800020	52600020	21600010	22300000	23100000	19700000	10154550	8494952	10600000	14699990	10100010	5787903	8347853	30200020	31350000	22500000	38400000	6507899	16300000	12313400	15900000	27249980	20300000	8533149	12645200	9423698	31600010	11480550	35000010	11800000	29600010	24000000	28700000	8
APOC3	4220001000	8649992000	6989996000	7380008000	3180000000	8960003000	5330002000	9020000000	8469992000	5900004000	12599990000	10099990000	10499990000	7440003000	7829991000	7889991000	9679997000	6190008000	8259990000	4569997000	6820005000	5340004000	11899990000	11000000000	12400000000	7099992000	14100010000	6289993000	7539995000	6899997000	10600000000	7880005000	3970000000	7940010000	6299996000	7260009000	6679993000	10199990000	5059994000	7149991000	7050006000	3659998000	5490005000	6810004000	4999997000	6250005000	9919988000	10099990000	6
F7	NaN	19200000	27100000	NaN	NaN	26849980	NaN	NaN	26149990	16600000	23750010	20700000	24900010	NaN	NaN	30200000	24700010	12950000	20900000	16000000	22799990	11550000	19799990	20800000	19999990	NaN	17000000	35900010	NaN	11300000	NaN	NaN	NaN	13550000	25050000	20499990	NaN	19699990	22000010	18299990	18599990	NaN	23100000	39599980	11600000	15500000	23199990	19200000	9
PCOLCE	20150000	11700000	8089497	8056900	8904101	18799990	7621498	10400000	8448599	12708650	NaN	8517403	6667201	15300010	18200000	15000000	NaN	7276702	12350000	12600000	13050000	7976598	12904250	12000000	10500010	15000000	14700000	19999990	4983702	5957698	5778300	12300000	8875102	NaN	10500050	11000000	NaN	9740296	NaN	13350000	13800010	NaN	10694350	17730200	NaN	12500000	10186650	10994700	16
GGT7	NaN	NaN	NaN	NaN	NaN	13600000	NaN	NaN	NaN	NaN	4419299	NaN	1216900	NaN	NaN	NaN	NaN	NaN	NaN	NaN	NaN	3711101	NaN	NaN	NaN	NaN	NaN	NaN	NaN	NaN	9076704	NaN	19200000	NaN	NaN	NaN	NaN	NaN	NaN	NaN	2789099	NaN	NaN	NaN	3685802	NaN	NaN	NaN	5
CP	40699970000	35600020000	50000040000	55300040000	34099980000	45799950000	47400020000	33799970000	42999950000	46300030000	60600040000	48200050000	40499970000	39900050000	40699970000	40600000000	30500010000	35700030000	40499970000	22599990000	54000010000	43599990000	45700030000	37000040000	43500040000	42299990000	38899980000	47000020000	40699970000	40499970000	33400010000	36800020000	37900020000	39399970000	43300020000	31800040000	45500000000	32999970000	44799950000	42499990000	42799970000	44400060000	54200000000	41799990000	44000010000	35700030000	56000010000	46899970000	96
APOL1	86200030	160000000	58550000	118999900	117000000	39399980	144999900	56300000	121000000	131000100	144000000	81099970	183999900	81699990	136000000	161000000	56899980	121000000	112500000	99100000	49699980	110000000	117000000	77599970	114500000	110000000	71800020	74599980	132000100	64400000	45350010	112000000	113999900	59700000	190999900	168999900	137000000	140000000	68499980	43399980	131000100	34400020	40899980	61100030	84199970	103000000	52600000	93100050	20
APOC4	NaN	144999900	102000000	NaN	NaN	163999900	52849980	109349900	83900050	NaN	210000100	40300000	67200050	NaN	89900000	25727990	74350020	42949990	87099990	26499990	29200000	NaN	115000100	134000000	121000000	91700010	144000000	49400020	86999980	34350010	29900020	NaN	60649990	78599970	NaN	65800000	48399990	49900000	74799960	NaN	46700000	NaN	NaN	NaN	17550000	NaN	44500030	NaN	4
BST1	82500050	34400020	46600020	57500040	NaN	48800020	55199980	NaN	30600020	NaN	25500010	37150000	7287803	NaN	NaN	NaN	NaN	26400000	14700000	NaN	14475600	39900000	NaN	8702598	83000010	NaN	NaN	NaN	NaN	NaN	53800000	35900010	NaN	NaN	31100000	NaN	40600010	NaN	57200020	NaN	NaN	NaN	45599980	41250010	NaN	NaN	65900000	46349990	8
TTR;HEL111	37999960000	35899950000	32200000000	29200040000	36100040000	33199960000	31800040000	34599970000	32400020000	37800040000	24700000000	27000010000	27200000000	46100050000	43899950000	35199960000	36500000000	35299980000	28399970000	34099980000	29900010000	31500020000	44300030000	35600020000	28900010000	31300010000	31699970000	38200030000	27800010000	34500030000	40799960000	33400010000	36700030000	30500010000	28399970000	33600020000	32100030000	29599990000	27700000000	26800000000	29700030000	21900000000	23799980000	19999990000	25500000000	30500010000	24900010000	25199980000	19
IGFBP3	132000100	162000100	124000000	90000020	168999900	177000000	188000100	144000000	158000000	185000000	117000000	170999900	92200000	155000000	179000000	132000100	158000000	174000000	85800040	167000000	120000000	179000000	140000000	93700050	195999900	207999900	127000000	210000100	106000000	85400020	95000040	111000000	94699960	158000000	204000100	134000000	113999900	160000000	82500050	120000000	111000000	68999980	79600020	97699980	79500000	94300040	99999960	152000100	15
B2M	249999900	170000000	309000000	257000100	249999900	189000000	211500100	263000100	204999900	377000300	230000100	244000100	195999900	219000100	283000100	175000000	241999900	262000200	327999800	311500200	259999900	218000000	247000100	136000000	155000000	211000000	237999900	313000000	247000100	269500000	316000100	259000100	335999900	310999900	244999900	306999800	167000000	182999900	152000100	454000200	327000100	251999900	376000300	222999900	266499900	401000100	299000200	429000200	4
CFD;DF	78799950	73399980	77100010	79000020	68399980	66600020	75100000	88700050	74999990	82799990	57899990	81499980	71600000	70200020	70200020	61000030	68099960	48199990	97499970	59300020	90600030	47199980	62600040	52600000	44699980	45899980	56800020	65900030	72800020	60300030	59300020	106999900	55700020	58300030	52500030	58600010	35600020	49900000	62399990	117000000	53300030	78599970	93600010	70100040	81999950	76999980	74799960	76699950	8
IGHG1	8560006000	5779995000	4649995000	3539999000	5570001000	4949997000	6820005000	6230007000	3999998000	4209998000	4539996000	2745000000	6930001000	6609993000	5989997000	2664999000	5330002000	4979995000	3270000000	4329997000	3929998000	11000000000	5699996000	2835000000	4600003000	4290002000	2790002000	3160001000	8119990000	4869997000	3749999000	8220009000	5059994000	3500001000	2800001000	5069998000	3830001000	6119995000	5849999000	996000400	8060010000	9869989000	5880007000	10600000000	6630001000	6459997000	6529996000	5490005000	21
ANGPTL3	5374651	4912700	5988604	3226902	8526451	4569201	4354599	4061198	6584700	4413099	6057099	5935952	7899501	4510699	NaN	5151548	NaN	6198951	5762203	NaN	7535402	NaN	6997505	NaN	4610098	3349101	6697804	6742950	4993601	4843399	7578703	4542903	3872102	5495449	7354997	5717998	NaN	NaN	5037001	2692501	5851802	9220500	5916601	6304397	5584403	3637500	6958448	5464899	14
GPR116	166000000	198000000	274000100	259000100	251999900	NaN	262000200	190000100	197999900	190000100	154000000	366999900	NaN	235000100	239000000	NaN	287000000	224000100	254000200	228500000	281999900	NaN	158000000	207000000	287000000	NaN	298000100	259999900	347500000	314999800	241999900	300999900	266500000	226500000	654000100	471500100	419000300	317000100	211099900	292500000	NaN	304000100	NaN	NaN	282500000	421500000	211000000	NaN	12
OGN	5252100	NaN	NaN	8029996	NaN	4953003	NaN	3951203	NaN	5976700	3320299	NaN	3742600	3964600	NaN	NaN	NaN	3004898	5166701	6363197	5402849	NaN	NaN	2842101	NaN	NaN	3121101	4125701	5259000	NaN	NaN	NaN	NaN	NaN	3252401	5079700	NaN	NaN	NaN	NaN	NaN	NaN	5449899	3568499	NaN	3569900	4343000	NaN	10
OLFM1	46400020	7615198	14900000	27300010	7119600	14550000	14300000	13300000	18150000	22100000	7319997	14200000	18850010	27100000	20499990	7855198	19850000	12300000	16700010	15100000	NaN	19549990	13050000	18435350	13400000	11100000	NaN	23500020	19699990	NaN	15350000	19650010	13700000	19249990	28000000	NaN	9310301	35000010	11800000	24000000	20300000	18350010	16100000	28300010	14500000	33699990	23300010	21949990	8
CNDP1	255999900	402000100	411999900	287000000	221000000	407000200	270000100	225000000	318000000	320999900	264000200	249000100	249000100	299000200	344000100	237999900	455999700	399999800	358000000	262000200	202000100	257000000	470999900	305000100	314999800	462999700	215000100	292000000	235000100	96799980	152000100	286000100	165000100	197000100	138000000	302999800	429000200	420999800	215000100	227000100	249000100	152000100	87200000	98800030	85900030	199000000	454000200	166000000	25
LEPR	6662099	6418700	21200000	8642198	NaN	11218500	NaN	NaN	6977800	11100000	NaN	NaN	NaN	9236649	16199990	NaN	8588198	9595204	NaN	NaN	16399990	20100010	11300000	NaN	13099990	12500000	NaN	NaN	NaN	NaN	11200010	NaN	NaN	NaN	NaN	NaN	NaN	11000000	NaN	NaN	NaN	NaN	NaN	NaN	11399990	NaN	15000000	NaN	6
DSC2;DKFZp686P18250;DKFZp686I11137	16199990	6910201	NaN	NaN	NaN	NaN	NaN	19000010	20700000	NaN	NaN	NaN	NaN	NaN	NaN	NaN	NaN	NaN	NaN	NaN	NaN	NaN	NaN	NaN	NaN	NaN	NaN	NaN	NaN	NaN	NaN	NaN	19699990	NaN	NaN	NaN	NaN	NaN	NaN	NaN	NaN	NaN	NaN	19600000	NaN	NaN	NaN	NaN	11
C7	1550000000	1520001000	1720001000	1599999000	1660000000	1470000000	1170000000	1670000000	1050001000	1559999000	1970001000	1240000000	2739999000	1590000000	1639999000	2070000000	1660000000	1700000000	1330000000	1929999000	2490001000	1939999000	1869999000	1539999000	1709999000	1850000000	531000000	2710000000	3309999000	3300002000	3419998000	2010000000	2279998000	2070000000	1880001000	2230002000	1869999000	2899998000	3029998000	5630000000	3889998000	3760002000	2390000000	2290001000	3569999000	6469997000	1909999000	3879998000	37
EGFR	NaN	NaN	NaN	3587501	NaN	6594798	14400000	NaN	4246299	12200010	NaN	NaN	10800010	NaN	6984999	NaN	NaN	9762650	2837700	7571502	NaN	NaN	6400904	4830299	NaN	NaN	NaN	NaN	5984900	11000000	NaN	NaN	6413500	13150000	5479702	16899990	10530400	5546297	NaN	NaN	NaN	7954195	NaN	NaN	NaN	NaN	4706601	NaN	13
GGH	39299980	12100000	21800000	33799980	25999990	20100000	28800010	22050000	26900000	34199990	31400010	23900000	26499990	47800010	32900000	23300010	41899980	24000000	35000010	37900020	25199990	21500000	24299990	24400010	24800000	27300010	30200000	26499990	25999990	21800000	16399990	28850000	38599980	25599990	29100000	22100000	37599980	24100000	33400010	30099990	28499980	34099990	35150020	23599990	23500020	30299980	26450010	27399990	12
COMP	33600020	15699990	41800000	35200020	39500010	19100000	17650000	22250000	38900000	23300010	38350000	46299980	49199980	28500010	26400000	29600000	42000020	52900020	36199980	49499980	19200000	35900020	36300010	18600010	41249980	45100010	NaN	34300020	38699980	28300000	51400000	46700000	34849990	24700010	25199990	26699990	15900000	28400010	18190490	37399980	25050000	63500020	22400010	47900020	31999990	41899990	29200000	24700010	19
ACTC1;ACTA1	5253197	13900010	14700000	NaN	NaN	13250000	NaN	NaN	NaN	NaN	NaN	NaN	8780201	14499990	NaN	NaN	NaN	NaN	10600000	NaN	14300000	10300000	NaN	NaN	NaN	NaN	NaN	NaN	NaN	NaN	NaN	7127898	7342201	NaN	NaN	NaN	NaN	NaN	NaN	14499990	NaN	NaN	7593105	NaN	NaN	5264899	17400000	17900000	16
ADIPOQ	408999800	244999900	322999800	220000100	410999900	289999800	431000100	259000100	174000000	305000100	216000100	229000100	177000100	5375997	103000000	215500100	66100030	140999900	224000100	285499900	906999700	257000000	667999600	93100050	296000000	322000000	217500000	359000100	162000000	140000000	335000000	117999900	121000000	214000000	376000300	232999900	210000100	170000000	403499800	196499900	399999800	347000200	254000100	442000000	264999900	168000100	97300060	95300060	6
UBC;UBB;RPS27A;UBA52;HEL112;DKFZp434K0435;UbC	NaN	NaN	NaN	6039749	NaN	NaN	NaN	2345600	10100010	NaN	NaN	NaN	NaN	NaN	NaN	NaN	NaN	NaN	NaN	10900000	NaN	NaN	NaN	NaN	NaN	NaN	NaN	NaN	5258499	3251301	NaN	3342298	NaN	NaN	2132701	NaN	NaN	2011700	2453899	2220599	NaN	5736102	NaN	NaN	NaN	4904698	NaN	5188098	4
STIP1;HEL-S-94n	NaN	NaN	NaN	NaN	NaN	NaN	NaN	9595102	NaN	NaN	NaN	11700000	NaN	12100000	NaN	NaN	7239298	NaN	NaN	NaN	16300000	NaN	NaN	NaN	NaN	NaN	NaN	NaN	NaN	NaN	NaN	NaN	NaN	NaN	16000000	NaN	NaN	NaN	NaN	NaN	NaN	NaN	NaN	NaN	NaN	NaN	NaN	NaN	10
MANBA	4044700	6056698	2928301	NaN	NaN	3975251	NaN	NaN	14300000	5679752	3796051	12400000	NaN	NaN	NaN	NaN	NaN	NaN	NaN	NaN	5800604	14800000	6892203	6099100	4038903	NaN	5529053	5840603	NaN	5615498	14100000	4781102	NaN	NaN	3955550	6566496	8072905	7840196	5739400	NaN	4994502	10102000	NaN	8975903	3876252	3407398	NaN	5797997	19
IL1RAP	36500000	20900000	22750000	21250000	34300020	26700000	26499990	19150000	28000010	20299990	19600000	13500000	23300010	17700000	15600010	11899990	35500010	14900010	14400000	15149990	16999990	15500010	NaN	9756854	28249990	29300010	18500000	19299990	12750000	10800010	13449990	NaN	19299990	12000000	17850000	8210450	14250000	11600000	14800000	10900000	14600000	22200000	NaN	13350000	13000000	NaN	23599990	NaN	11
NUCB1	532000200	106999900	411000000	744500000	766500000	617999900	808000400	336149900	306500100	392449800	735500000	372000100	555500000	351000100	724500200	769999700	759000200	546499700	124999900	835000200	304000100	531999900	670999900	313550200	422000100	543000300	646999900	468000000	487000000	225000000	353999900	481999900	539000200	622500200	310450100	593999900	213999900	135000000	510949800	462999700	723000100	356999900	730999600	468999700	1338500000	241000000	688999700	914000400	19
LMAN2	7654800	NaN	7972599	NaN	NaN	14600000	NaN	11700000	NaN	11015150	NaN	18149990	8977601	NaN	23100000	NaN	7068701	NaN	18299990	9715706	8165399	2474201	10200000	NaN	6312604	NaN	NaN	13600000	NaN	18200000	18699990	11899990	NaN	NaN	NaN	NaN	NaN	NaN	10300000	10300000	NaN	9842496	NaN	NaN	9801099	19500000	NaN	NaN	8
ELTD1	12200010	NaN	9953650	6896596	NaN	NaN	9976900	NaN	NaN	NaN	NaN	NaN	8917803	NaN	NaN	NaN	NaN	6758701	NaN	NaN	NaN	NaN	16000000	10699990	2651401	NaN	NaN	NaN	NaN	NaN	1919800	8279349	NaN	4267201	NaN	10100010	NaN	9617900	NaN	3334200	11399990	NaN	4564998	NaN	NaN	3661500	NaN	NaN	9
COL14A1	NaN	NaN	12400000	NaN	NaN	NaN	12700010	NaN	NaN	NaN	24299990	7757402	9620201	NaN	41100000	NaN	NaN	NaN	20600000	9028604	NaN	22700010	18000000	18500000	NaN	10699990	10900000	NaN	9073501	NaN	16399990	NaN	NaN	NaN	NaN	NaN	NaN	NaN	22700010	NaN	NaN	NaN	NaN	18699990	NaN	NaN	NaN	NaN	4
IGFALS	989999500	1210000000	1030000000	1039999000	1050001000	1120000000	1150001000	1030000000	1379999000	1170000000	891000000	1170000000	696999900	1409999000	1060000000	999999600	1320001000	1259999000	710999600	1080000000	989999500	896999500	1100000000	555000000	1139999000	1150001000	769999700	1390001000	706999900	349000200	514999800	878000300	613999700	1120000000	1170000000	1010000000	1580000000	936000000	645000400	881000300	933000300	448999900	694000400	563000000	505000200	626000300	775999700	873000100	26
ENPEP	5860701	28749990	NaN	14852250	5813302	5209403	11899990	9082946	NaN	8598748	7015798	7283104	NaN	8204000	NaN	5118598	33400010	NaN	9946201	6398501	4364500	5675548	6858698	5823847	9347301	17099990	1558499	11200010	NaN	8227198	6418199	7605402	8112502	NaN	7135997	NaN	14866800	9555504	8726895	9451200	12024460	12800000	8143401	15250000	8626103	7988700	14600000	NaN	27
PROZ	142000000	42399990	103000000	59999990	80400020	118999900	19900000	66000040	79300020	106999900	28999990	77299950	89199950	85300020	3197800	108000000	66700040	147000000	108000000	75500000	30400020	62000010	51199990	20799990	73099960	72699990	60100020	109000000	73699960	52399970	66100030	108000000	104000000	86200030	110000000	127000000	69399950	148000000	85800040	78900020	89600040	78700000	17900000	90200020	28650010	51700000	59600030	48999980	10
AGT	3839999000	4050002000	3800002000	4179999000	2720000000	3810002000	4370000000	4260002000	3680002000	4179999000	4329997000	6469997000	2649999000	4429997000	4370000000	4320002000	4070002000	3940002000	2969999000	4539996000	4869999000	4239999000	4220001000	3460002000	4620006000	4390001000	4429997000	3749999000	4470003000	3550000000	6270000000	3580000000	3959998000	4480002000	4410000000	4529995000	5459995000	4839998000	3630000000	3889998000	4159998000	3590000000	4819999000	3240002000	4320002000	3689999000	3259999000	3879998000	32
FBLN1	85900030	70849980	134000000	85099960	103000000	94399960	136000000	51950010	149000100	91100050	81200020	79000020	156999900	104000000	121000000	87800040	113000000	127000000	105650000	149000100	127000000	81050000	108000000	76049970	100500000	103950000	101000100	86000030	106500000	102000000	72399960	115999900	86950040	124999900	109150000	68349970	98900010	94800020	149000000	167000000	88000030	272000000	152000100	168000100	88050000	152000100	109000000	84849970	10
CFHR1	422500200	411999900	568000100	501000300	463999800	306000200	333000100	227000100	444000000	814500100	536000000	269000000	558000300	168000100	433000300	489500100	190999900	227000100	310000000	625999900	359500000	180349900	406000100	528000300	31999990	361999800	633500200	580999700	401000100	306000200	261000000	384000000	608999700	230000100	560999800	372999900	520000100	611000300	225999900	484999800	288000100	413000100	462999700	306000200	347000200	324000200	619000000	356999900	10
	5930002000	5999999000	3729998000	5139999000	8009998000	4309996000	6770003000	8259990000	6459997000	4760003000	4020001000	3779999000	6390004000	4749996000	6200000000	2519999000	8169998000	8419996000	5490005000	6399997000	5010002000	5749996000	6770003000	5740000000	4649995000	5999999000	4520005000	3699999000	5420007000	5849999000	4830001000	7970005000	5130006000	6719995000	4699997000	5239996000	3440001000	5900004000	6989996000	2079999000	6359999000	7600003000	7620004000	9869989000	3020000000	6489992000	7080007000	6289993000	5
	39299980	36450000	NaN	51000020	18899990	24299990	31150000	24426440	38850000	NaN	9938196	42799980	25800020	32399990	54099990	29800000	28150000	27050000	34600020	16899990	65800000	75700010	24499990	35350010	19799990	NaN	40700020	32650000	15400000	53750000	22400010	105000100	28350010	24999990	50699980	28599990	NaN	29300010	38000020	36700000	60549960	32700010	34799990	42449990	28549990	36200000	194999900	15100000	3
DKFZp686H17246	NaN	NaN	NaN	NaN	NaN	NaN	NaN	NaN	NaN	NaN	NaN	NaN	NaN	NaN	NaN	NaN	NaN	NaN	NaN	NaN	NaN	65599960	NaN	NaN	NaN	NaN	NaN	NaN	NaN	NaN	NaN	NaN	137350000	NaN	NaN	NaN	NaN	NaN	NaN	NaN	NaN	192999900	NaN	NaN	NaN	NaN	NaN	NaN	9
	429500100	364000100	503999800	551000100	250999900	347999900	529999900	405000300	413000100	196000100	359000100	1150000000	560000200	353999900	379000100	415000000	375000100	244500000	442999700	379000200	425000000	216000100	433000300	344999800	422000100	377999900	271000000	423999900	612999600	263500000	401000100	272000000	381999900	593499900	343000100	302999800	578999900	352000100	362499800	405000300	550000100	199549900	330999900	143249900	306000200	216999900	337499900	281999900	7
LYVE1;XLKD1	30400000	20700000	27499990	38100020	32650010	23650010	40999980	33700000	31000000	26650000	18200000	45199990	36799980	51899980	42800010	36500000	38699980	38549980	41050010	58950020	34699980	22100000	24700010	46050000	21350000	26600000	49200000	37799990	56800000	37399980	56600020	28799990	31649990	45300020	63149970	38199980	23500020	41099990	51849980	73700020	29499990	55900010	33000000	83799950	42099980	47800010	35350000	99950000	7
	NaN	NaN	136000000	154000000	NaN	NaN	NaN	144000000	NaN	183999900	NaN	NaN	NaN	NaN	NaN	NaN	54449990	NaN	NaN	NaN	NaN	NaN	98200040	68800030	101000100	188000100	9342001	NaN	280000100	39900000	NaN	31000000	NaN	279000200	NaN	158000000	NaN	NaN	NaN	NaN	NaN	NaN	NaN	NaN	NaN	NaN	NaN	NaN	36
GUSB	NaN	NaN	19500000	17000000	NaN	18600010	14800000	14400000	NaN	13400000	NaN	NaN	NaN	19399990	10600000	NaN	18050010	NaN	NaN	25700000	NaN	NaN	NaN	NaN	NaN	NaN	18000000	NaN	NaN	NaN	NaN	25299990	NaN	21200000	NaN	NaN	21200000	NaN	NaN	NaN	18000000	NaN	23799990	NaN	NaN	NaN	13300000	NaN	8
	327999800	237999900	275000100	257000000	61299960	244000100	293000000	352000100	202000100	325999900	190999900	272000000	94399960	384000000	233000100	286000100	275000100	194999900	269000000	257499900	376000300	249999900	260500000	402000100	251000000	311999900	235999900	176000000	337999800	168000100	287000000	251999900	347999900	166200000	389999900	693999600	275999900	247000100	166000000	322999800	193999900	395000100	289000100	563999700	309000000	255999900	249999900	225000000	12
ERAP2	60100020	33600020	NaN	48300020	31000000	32500000	48000000	45800020	48099990	39500010	34799990	45599980	47299990	54199980	18000000	24450000	NaN	27399990	35600020	50350010	30200000	52700030	NaN	50100030	34749990	29600000	36200010	33950000	55200010	44549980	34099990	NaN	45599980	37200010	43399980	78550020	87099990	48499980	40700020	26449990	35949990	55550000	77199970	NaN	57449980	38699980	19900000	36599980	23
MINPP1	148000000	97500030	125999900	53199990	113999900	72099970	95099940	123150000	88899980	133000000	122000100	80250040	96399980	138000000	85300020	115000100	46299980	64799960	129000100	124999900	91900020	170400000	122100000	148000000	84700040	106000000	116600000	88449950	101500000	84400020	101950000	107300000	95000040	89399950	106999900	165000100	98700030	117000000	45000010	121000000	96050020	86549980	98799970	137500000	85700050	123500000	99950020	67900020	16
BPIFB1	NaN	2587199	NaN	NaN	NaN	NaN	NaN	NaN	3882801	NaN	NaN	NaN	NaN	NaN	NaN	NaN	1880300	NaN	NaN	7381698	NaN	442990	NaN	NaN	NaN	5484203	NaN	NaN	NaN	NaN	6357899	NaN	NaN	NaN	4188051	NaN	NaN	2513099	NaN	NaN	NaN	NaN	NaN	NaN	NaN	4943498	NaN	NaN	7
CD14	65199980	95900030	106999900	78599970	84400020	72899990	76300050	84900050	101000100	127000000	209000000	125999900	111000000	79500000	85800040	88399990	64300040	75500000	83599990	93100050	115999900	101000100	91999940	82600020	72899990	94899990	60300030	85900030	108000000	96999960	99700040	75900020	83699970	96600030	97800000	101000100	106000000	91700010	74999990	106999900	77199970	109000000	113999900	103000000	92099980	106000000	165000100	95300060	14
	78850030	29399990	29200000	36049990	24999990	60499990	NaN	67599960	NaN	NaN	51600010	NaN	35500010	NaN	229000100	NaN	56700000	7632205	61200010	NaN	NaN	NaN	NaN	61700000	167000000	127000000	35000000	36500000	NaN	NaN	97550020	NaN	NaN	NaN	111000000	NaN	NaN	47099990	NaN	NaN	NaN	58400000	59150010	85300020	35900010	82500050	NaN	NaN	22
PZP	1120000000	46700000	2590001000	1610000000	1470000000	2040001000	1270000000	43399980	540000200	557000100	978999900	139000100	136000000	53700010	60700040	508999800	32399980	140999900	1159999000	488000200	677000400	85599950	34300020	87700030	462999700	156999900	2490001000	692000400	613999700	65099980	59800030	134000000	288000100	726999900	388999900	105000100	513999900	120000000	60300030	867999600	800999800	62600040	110000000	57600010	36599980	31700020	1179999000	56600020	56
GSTO1;HEL-S-21	NaN	6343600	5074297	2790201	NaN	NaN	3334799	NaN	NaN	NaN	4631100	9167703	4977801	7134903	6195298	NaN	5723898	5175401	8422702	4726302	5417503	2381849	4750298	NaN	NaN	12400000	3459001	NaN	9427699	6252700	5251197	5910201	4807502	NaN	3386699	NaN	5622248	NaN	7056103	2297300	1660099	3427500	NaN	NaN	4653599	2292300	5310953	NaN	9
CFHR5	NaN	48949990	47400020	NaN	34549990	38400000	48599980	25500010	NaN	28600010	103000000	30900000	NaN	NaN	35299980	14400000	NaN	NaN	38200010	NaN	NaN	38300020	49300000	42049990	NaN	34350010	19200000	22299990	20499990	24250010	NaN	24600010	NaN	NaN	NaN	NaN	28199990	NaN	12300000	54200000	NaN	42900020	23499990	NaN	NaN	12900010	43700010	19500000	5
CTBS	20100000	11399990	17400000	12200010	12901340	15900000	11399990	23599990	14000010	18600010	14000010	18600010	9337000	19999990	13400000	10699990	19299990	18000000	25400010	19699990	16899990	11800000	8551600	14250000	11399990	15200010	15300010	13500010	15300010	17200010	15050000	19200000	18750000	10080150	19100000	17000000	19500000	16800010	11300000	13099990	15115640	22200000	16300000	13200000	14050000	15200010	13550000	12200010	13
	NaN	NaN	11499990	9201496	13300000	NaN	NaN	NaN	24700010	NaN	39500010	NaN	NaN	NaN	NaN	NaN	NaN	NaN	NaN	6601497	NaN	NaN	NaN	NaN	NaN	NaN	NaN	NaN	30099990	NaN	NaN	6261800	NaN	NaN	NaN	NaN	17900000	NaN	NaN	19399990	NaN	NaN	NaN	NaN	NaN	NaN	NaN	NaN	21
BHMT;HEL-S-61p	NaN	NaN	NaN	NaN	160000000	NaN	NaN	NaN	NaN	NaN	NaN	NaN	NaN	NaN	NaN	NaN	NaN	NaN	NaN	NaN	NaN	NaN	NaN	NaN	NaN	NaN	NaN	NaN	NaN	NaN	NaN	NaN	NaN	NaN	NaN	NaN	NaN	NaN	NaN	77499960	NaN	NaN	NaN	NaN	NaN	NaN	NaN	NaN	6
ITIH4;DKFZp686G21125	203000000	141000000	168000100	258000200	330000200	316000100	NaN	NaN	117950000	308000100	166000000	NaN	NaN	181500000	NaN	144999900	22400010	NaN	167000000	237000100	163999900	NaN	NaN	1229999000	10100010	NaN	104400000	329500000	117000000	26600000	135000000	NaN	NaN	NaN	23700010	NaN	NaN	NaN	245999900	NaN	NaN	NaN	NaN	29600000	NaN	251000000	346000200	NaN	61
LCN2;NGAL	NaN	NaN	NaN	11700000	NaN	NaN	NaN	NaN	12200010	10200000	NaN	NaN	NaN	8742552	NaN	NaN	14150000	NaN	NaN	NaN	15750000	NaN	7317403	11100000	7473502	NaN	NaN	NaN	NaN	7929500	4180398	NaN	NaN	NaN	NaN	NaN	7275798	9929896	10800010	NaN	NaN	11461100	10900000	13900010	24800000	10307600	11200010	NaN	5
GOLM1;GOLPH2	22700010	4576700	3686499	12400000	2237299	2573301	19600000	16399990	3221099	4752798	4334299	6376604	5415904	1943501	10900000	NaN	NaN	NaN	5772802	7274297	5359498	2802601	7629400	3450701	7359004	NaN	5914902	NaN	11499990	10900000	7168203	4605401	11850000	6202051	14100010	8261804	NaN	10613150	17400000	5273600	NaN	4171300	NaN	6708399	23599990	NaN	10400000	NaN	16
TUBA1B;TUBA1A	3931698	7865299	3916099	NaN	NaN	4706402	3858698	NaN	NaN	NaN	5381103	NaN	7890798	NaN	NaN	NaN	NaN	NaN	NaN	NaN	4479102	NaN	NaN	2429600	NaN	NaN	3466202	NaN	NaN	3549799	7210204	18600010	3590400	NaN	2823599	NaN	NaN	NaN	NaN	NaN	NaN	4349700	NaN	15900000	NaN	NaN	15300010	NaN	14
PDIA3;HEL-S-269	7404599	NaN	17900000	6160299	24550010	12999990	9562052	5986099	7097797	5782801	NaN	11350000	9719406	9614797	5525102	6352001	12000000	8440546	5103300	12100000	13800000	NaN	6615196	9279846	5174699	NaN	19799990	7618605	8236405	7863599	NaN	15758900	9243649	NaN	4911297	NaN	6664997	7118499	10800010	6182599	10291550	NaN	7855198	4473102	NaN	5471603	NaN	NaN	23
PVR	8897900	10356750	6512152	12516050	9551904	15800000	8599249	9925000	13199990	16100000	16700010	16500010	25299990	10700000	26649990	10699990	13800000	9304394	9018102	19799990	5597298	14399990	8734798	15200010	3418001	9032795	13039350	10498350	25899990	12400000	13099990	24900010	11611750	20150000	14450010	15900000	10600000	9086102	23300010	22750000	21650000	10800000	16199990	13450000	12100000	18900000	15900000	10614700	11
	NaN	NaN	6632799	NaN	7327200	NaN	NaN	NaN	7233596	6283503	NaN	NaN	NaN	NaN	NaN	7730549	NaN	NaN	NaN	NaN	NaN	5598100	NaN	NaN	2399600	NaN	NaN	NaN	NaN	NaN	7547296	7542997	NaN	6645297	4546901	6159901	NaN	NaN	NaN	NaN	NaN	NaN	9911796	NaN	NaN	NaN	NaN	NaN	68
PLTP	159000000	218000000	197999900	128000000	166000000	140000000	230000100	203000000	177000000	172000100	213999900	275999900	306999800	135000000	199000000	180000000	211000000	156000000	185000000	163000000	249000100	204000100	253000000	224000100	284000100	251000000	151000000	224000100	212000000	168999900	259000100	180999900	144000000	241000000	219000100	222999900	175000000	269000000	180000000	178000100	183999900	195999900	189000000	324000200	241999900	292000000	251000000	212000000	14
TNN	NaN	NaN	8497798	NaN	NaN	NaN	NaN	4333703	NaN	2451600	4094603	2347201	8629399	4576401	6700449	NaN	NaN	2342700	5099849	NaN	NaN	NaN	NaN	5773496	3381900	NaN	NaN	NaN	NaN	4505502	NaN	NaN	NaN	3244002	NaN	1571399	NaN	3337799	NaN	NaN	NaN	3274998	NaN	NaN	1886400	NaN	NaN	NaN	17
C1QTNF3;C1QTNF3-AMACR	25000000	59100010	17379640	9769701	61599990	24499990	NaN	51500010	11896150	22900010	NaN	35958020	NaN	34300020	12400000	124850100	15500000	92450040	84199970	17099990	135000000	30600020	NaN	416999800	NaN	36349990	30000000	152000100	24800000	64199980	193999900	81899950	NaN	6710399	NaN	NaN	NaN	NaN	NaN	NaN	3812900	141149900	NaN	NaN	NaN	NaN	NaN	NaN	4
C16orf46	313000000	207049900	211000000	224000100	298000100	188000100	355000100	281999900	230000100	235999900	346000200	411999900	273999900	231999900	279000200	390999900	241000000	313000200	299000200	254000100	264000200	407499700	320499900	293000000	296999900	245999900	224000100	335000000	144000000	211000000	399999800	190000100	230000100	290999900	213999900	306000200	244000100	180999900	241999900	340000000	420999800	190999900	288000100	292999900	320999900	290999900	288000100	225999900	1
SUSD5	3107300	4762502	NaN	2907001	NaN	NaN	5616604	5394198	6483904	2874801	NaN	3394300	NaN	2336841	NaN	4102900	NaN	NaN	846230	2168201	4836398	1644100	3286001	NaN	1939399	NaN	NaN	4453699	5642601	NaN	6277602	2403451	NaN	NaN	3691498	NaN	NaN	2745500	3700401	NaN	9969200	1185200	5293900	NaN	1248101	4390600	2877698	NaN	12
GANAB;HEL-S-164nA	NaN	3716802	NaN	NaN	NaN	4442602	NaN	NaN	NaN	NaN	NaN	3998799	NaN	NaN	NaN	NaN	NaN	NaN	4485001	4457048	8909000	5242000	NaN	NaN	NaN	6429503	NaN	3622598	5899202	NaN	NaN	NaN	4000401	NaN	NaN	NaN	4313103	5046399	6755002	NaN	3369798	6407398	5191597	7868898	NaN	6400848	5664399	5355650	22
PRKCSH	6691748	4557503	7848700	NaN	13700000	NaN	3965201	4653403	11769540	9616895	10105850	NaN	4346998	14200000	19500000	15600000	20600000	5662300	NaN	8049501	6378897	4198399	27500010	11700000	12200010	NaN	6736497	NaN	6149098	NaN	NaN	NaN	19000010	8945598	2310000	NaN	18131550	NaN	NaN	NaN	NaN	9932903	NaN	NaN	10800010	NaN	NaN	8854001	14
	6233197	7737501	6689300	5551951	5402750	10500010	NaN	5078498	4662899	7046648	7820850	9215648	5648804	8306401	5645302	5670803	5326298	5115297	NaN	NaN	NaN	3608602	4288500	6945200	2342000	NaN	5915103	2767801	11229590	8047502	6692653	7010700	5994600	5837901	NaN	7130253	NaN	NaN	7392705	14300000	11499990	4294298	9189504	9243104	6698348	11000000	5164349	4737898	10
GDI2	4124899	NaN	6869996	NaN	7334799	NaN	31049980	3236098	NaN	NaN	NaN	21399990	NaN	7428102	10900000	NaN	NaN	NaN	NaN	7292550	NaN	46399980	NaN	NaN	38499990	83699970	21800000	8049799	7522800	58300030	13800000	11000000	NaN	NaN	7157900	NaN	NaN	9414695	NaN	NaN	NaN	6883898	NaN	25950010	NaN	NaN	NaN	6800298	17
KNG1	2519999000	741500200	869000400	752000500	768999700	810000500	389499800	601499900	404000200	664500200	1415000000	841500100	1030000000	997999900	1070000000	1045000000	976499500	622000400	691499900	959000400	1539999000	726000000	471850100	852499700	742999600	1021000000	149000000	1043000000	958000100	917500200	679000100	735500400	796500000	573000200	1720001000	1319999000	1410000000	925999400	106000000	609499800	391999900	1050001000	523000100	1449999000	530650200	780499600	859000100	847000300	24
C1R	1739999000	1490001000	2020001000	1680001000	1979999000	1739999000	1559999000	1840001000	1800000000	2130001000	2370001000	1599999000	1690001000	1790000000	1880001000	1990000000	2030000000	1680001000	2140001000	1840001000	1959999000	2100001000	1790000000	2119999000	1599999000	1550000000	1860001000	1929999000	1670000000	1959999000	1800000000	2030000000	2040001000	1730001000	1959999000	1790000000	1979999000	1680001000	1909999000	1709999000	1999999000	2089999000	2110000000	2050001000	1590000000	2030000000	1660000000	1840001000	32
PROC	124999900	167000000	128000000	153000100	143000000	122000100	131000100	111000000	177000000	123000000	159000000	129999900	113000000	120000000	98199960	136000000	188000100	163000000	143000000	151000000	144000000	151000000	155000000	152000100	159000000	131000100	161000000	216999900	101000100	131000100	140000000	148000000	182999900	128000000	163000000	150000000	154000000	129999900	139000100	77599970	162000100	83599990	118999900	56399980	106999900	75199950	125999900	117999900	12
INPP5D	390999900	222999900	567500000	353499900	270000100	NaN	NaN	387999800	356999900	540499800	159999900	508000200	179000000	267500100	301500000	268500100	324000200	188000100	269500000	821999900	NaN	NaN	231999900	583000300	206499900	NaN	162000100	255999900	240000000	336999800	228500000	NaN	338000200	235999900	NaN	310000000	NaN	244000100	99999960	125999900	204649900	215000100	226000100	NaN	306999800	244000100	351000100	NaN	4
CD93	39199990	13400000	15900000	6093399	NaN	21620510	NaN	31399990	22599990	20900000	8332800	4065303	20800000	15928850	9750702	6042797	16642450	7158496	7769195	7052400	24237340	25900000	NaN	13187100	NaN	17200010	26600000	5069503	NaN	28300010	19049990	NaN	7284402	20900000	NaN	3164801	15691450	4769497	6036001	36000010	5448898	19393610	NaN	17450010	19100000	10100010	5791002	35499980	7
SPINT1	16399990	NaN	NaN	NaN	15500000	NaN	21200000	15150000	NaN	NaN	5084000	NaN	NaN	NaN	10800010	8084696	NaN	15250000	9364395	NaN	10600000	NaN	20600000	12500000	NaN	NaN	12999990	8163403	12700010	12000000	10406750	NaN	NaN	9619298	7083304	21699990	13354050	12600000	NaN	NaN	NaN	23599990	18000000	3862602	NaN	16600000	NaN	NaN	8
TIE1;TIE	34900020	24999990	NaN	NaN	23299990	NaN	12400000	NaN	NaN	15400000	17500010	NaN	NaN	18000000	NaN	10300000	NaN	13099990	NaN	15500000	15800000	NaN	15200010	20900000	NaN	11700000	NaN	12600000	20799990	NaN	NaN	NaN	15300010	NaN	10800010	25300000	NaN	NaN	NaN	14550000	NaN	12200010	NaN	14300000	17300010	NaN	NaN	9996494	12
ITGA1	51300000	NaN	NaN	51100010	NaN	NaN	113999900	NaN	NaN	NaN	NaN	NaN	NaN	NaN	69399950	NaN	NaN	36000010	NaN	NaN	NaN	NaN	57700010	NaN	NaN	NaN	25700000	60400000	NaN	NaN	33200010	NaN	NaN	204999900	NaN	NaN	NaN	NaN	81699990	136000000	NaN	NaN	NaN	146100100	NaN	151000000	NaN	NaN	10
IVL	163000000	94599980	237999900	146000000	182999900	446000200	163000000	NaN	NaN	1128500000	101000100	113999900	213500100	NaN	406500200	NaN	NaN	NaN	NaN	NaN	NaN	1320001000	444999800	NaN	NaN	219000100	NaN	3309999000	NaN	NaN	117999900	NaN	80800050	NaN	NaN	94399960	NaN	NaN	NaN	161000000	917000000	177000000	NaN	216999900	NaN	NaN	NaN	NaN	9
HEXA	75100000	89900000	111000000	154000000	97800000	94699960	104000000	86899970	80700020	81550020	113999900	97650030	101000100	106999900	122000100	77999980	118600000	108000000	110000000	189000000	80600000	95750020	77399970	65400020	90299980	NaN	104000000	204999900	141000000	NaN	148000000	83199970	101000100	117000000	146500000	110550000	94550000	89900000	118999900	57999970	65399980	127000000	146000000	233000100	142300000	149500000	82350010	168999900	12
ATRN	954000300	966999500	981999600	963999800	797000500	985000600	999999600	1010000000	927999600	1120000000	987000300	1130000000	1350000000	736999600	1130000000	1030000000	1249999000	934999400	1139999000	852000400	1039999000	1030000000	841000600	1200000000	920999700	874000100	997999900	836999600	1520001000	1179999000	1139999000	971000300	1010000000	941999800	1379999000	1139999000	1170000000	1179999000	1090000000	1340000000	1189999000	971000300	904999400	755999800	1050001000	1340000000	1130000000	1210000000	25
ITGB2	21800000	NaN	NaN	53499970	NaN	86699950	64900020	120000000	29699990	NaN	NaN	111700000	NaN	65099980	93700050	32900000	99600040	48000000	68499980	NaN	60599970	86100030	136000000	104000000	NaN	NaN	200500100	NaN	182999900	91600040	76549990	129000100	105000100	255000100	117000000	122500000	90600030	106000000	70900020	124000000	178000100	NaN	126400000	42700000	NaN	89900000	87300010	72650020	9
	142000000000	122999900000	126000100000	122999900000	138999900000	159000000000	140999900000	136999900000	138999900000	182999900000	131999900000	97899990000	148000100000	163000100000	182000000000	130999900000	164000100000	140999900000	143000000000	131999900000	158000000000	188000100000	166000000000	188000100000	138999900000	146000000000	129999900000	174000200000	155999900000	169000100000	161000200000	152999900000	152999900000	155000000000	167999800000	167999800000	146000000000	180000000000	155999900000	150000000000	161999900000	192000000000	166999800000	179000000000	182000000000	170999900000	171999800000	143000000000	46
KNG1	12899990000	13700010000	11300000000	10699990000	14199980000	12700000000	10900000000	12599990000	11100010000	12300010000	14600020000	12000000000	14499990000	11300000000	12899990000	11600010000	12899990000	12000000000	13700010000	13200010000	13900010000	11800010000	14199980000	17299980000	13000010000	13400000000	12100010000	13799990000	13100010000	11300000000	11800010000	11300000000	11899990000	10399990000	10799990000	14700000000	12799990000	14900010000	10099990000	11199990000	11499990000	12700000000	12400000000	9380006000	11100010000	12199990000	15799980000	11100010000	28
C4BPA	5860000000	7590002000	8290010000	6430004000	4179999000	8799991000	5040004000	5570001000	6770003000	5559995000	6689997000	8609991000	5559995000	5809997000	4329997000	8269999000	5670007000	6350002000	6369997000	7450003000	6259995000	4810004000	4269999000	4440000000	6709999000	6739997000	6440009000	6939995000	5999999000	5330002000	4450002000	5730007000	6110003000	5230002000	6730006000	6869995000	7050006000	7159999000	4860004000	5349996000	5479998000	4510000000	4990000000	4239999000	5349996000	4340003000	5969994000	5510001000	13
CFB	17299980000	13900010000	20300000000	16499990000	13400000000	16599980000	14700000000	12100010000	15500020000	19499990000	18100010000	16899990000	18100010000	17499980000	16599980000	17200010000	14800000000	14600020000	17299980000	20199980000	18100010000	13600000000	16399990000	13000010000	16399990000	15400010000	15699990000	17499980000	15300010000	13700010000	13900010000	16399990000	14600020000	16700000000	16299990000	16700000000	19899980000	19200020000	16299990000	15600020000	18999980000	15699990000	16000010000	13700010000	17200010000	16299990000	19999990000	13600000000	84
LAMP2	6134999	17779400	58400000	48199990	NaN	32949990	26199990	30900000	29600000	34600010	38400000	49499980	46350020	51400000	40300000	10292150	35000010	50500030	28700010	NaN	44200000	NaN	28900010	24999990	32950000	40300000	30000020	36799980	43450000	38699980	49199980	52100030	36900000	35500010	54950020	38549990	60900020	45100010	45800020	42600020	51199990	34150010	33149990	35900010	36050010	29550000	58099970	33699990	6
SLC3A2	6028601	4859902	4334201	NaN	4707099	NaN	NaN	NaN	6885800	7534197	NaN	14800000	NaN	NaN	NaN	NaN	NaN	2283900	NaN	NaN	NaN	NaN	NaN	NaN	3467398	NaN	NaN	6817500	14600000	NaN	NaN	5497298	NaN	NaN	7547496	NaN	8878499	5468303	13800000	NaN	9895194	NaN	NaN	NaN	4445799	NaN	NaN	NaN	18
PLXDC2	38350020	23900000	29600000	14509400	21600010	21500010	32399980	28800010	19600000	32900000	15400000	23199990	24550000	38100020	19799990	18299990	28199990	33300010	29800020	24399990	23799990	32099990	27100000	29926850	42100000	24250000	20950000	45400020	23020860	30600020	15700000	28499980	24499990	12300000	34499990	18399990	26899990	35299980	21999990	24100000	24199990	42900000	35000010	33400000	40899980	24700010	32599990	20200010	13
SERPINB1;HEL57	5992802	NaN	6764297	7008902	NaN	NaN	NaN	NaN	NaN	NaN	4595603	NaN	6790101	NaN	NaN	4738098	3734998	NaN	NaN	2785200	NaN	4685597	NaN	NaN	NaN	NaN	5662697	NaN	8347496	NaN	7009801	6061199	NaN	NaN	NaN	NaN	NaN	NaN	NaN	11100000	NaN	NaN	NaN	7199602	6701002	NaN	NaN	NaN	13
CECR1	9092398	12349990	7372998	NaN	6661500	7966298	NaN	7825605	NaN	10800010	NaN	NaN	11399990	7735052	NaN	10600000	10699990	NaN	NaN	NaN	10084800	12800000	NaN	NaN	11399990	17099990	10900000	11899990	NaN	NaN	16750000	6982201	9437600	15500000	NaN	NaN	12254700	18099990	11399990	14200000	10800010	13600000	5558497	11600000	20150000	21100000	8966450	9209097	15
HBG2;HBG1	NaN	NaN	NaN	NaN	NaN	NaN	NaN	NaN	NaN	4261000	NaN	27249990	NaN	88599950	40750000	NaN	9360051	25900010	13050000	12445100	NaN	21600010	NaN	NaN	NaN	NaN	7761496	9999997	NaN	7946796	NaN	NaN	NaN	6174102	16550000	6860602	NaN	NaN	17100010	5785500	30100000	9381396	15550000	5154350	NaN	66600020	11800000	11900000	4
CCT7	NaN	NaN	NaN	NaN	NaN	NaN	NaN	NaN	NaN	NaN	NaN	NaN	NaN	NaN	NaN	NaN	NaN	NaN	NaN	31699990	NaN	NaN	NaN	NaN	NaN	NaN	12500000	NaN	NaN	NaN	NaN	NaN	NaN	NaN	NaN	NaN	NaN	NaN	NaN	NaN	NaN	NaN	NaN	NaN	NaN	NaN	NaN	NaN	4
	NaN	374999900	NaN	NaN	NaN	NaN	NaN	NaN	NaN	NaN	NaN	NaN	NaN	NaN	NaN	NaN	NaN	NaN	578999900	NaN	NaN	NaN	407000200	NaN	NaN	NaN	NaN	NaN	360000100	470999900	NaN	NaN	438000100	NaN	NaN	NaN	NaN	NaN	NaN	NaN	381000200	NaN	NaN	NaN	NaN	NaN	385999800	322000000	26
CCT2;HEL-S-100n	81999950	NaN	NaN	NaN	NaN	NaN	NaN	66800020	NaN	NaN	NaN	NaN	NaN	NaN	46899970	NaN	NaN	43200020	NaN	NaN	NaN	NaN	57700010	NaN	NaN	NaN	NaN	NaN	NaN	NaN	NaN	NaN	72499960	NaN	NaN	64199980	NaN	NaN	NaN	42900020	NaN	NaN	NaN	74100040	NaN	NaN	NaN	NaN	7
	308399900	NaN	NaN	186000100	1039999000	817999600	645999700	204000100	NaN	681999700	NaN	NaN	NaN	981999600	634499800	NaN	317999900	479999900	NaN	291650100	NaN	827999900	NaN	683999700	NaN	NaN	289500000	1070001000	718000100	NaN	NaN	546000300	346000000	NaN	NaN	147000000	429500000	405000300	352000100	451000000	477000100	103000000	577500300	NaN	NaN	596000300	149000000	142000000	47
C8B	1539999000	1520001000	2050001000	1590000000	877000300	1939999000	1840001000	1610000000	1709999000	1709999000	1700000000	1850000000	1539999000	1690001000	1599999000	1680001000	1769999000	1080000000	1750000000	1409999000	1379999000	1720001000	1680001000	1900001000	1650001000	1320001000	1510000000	1769999000	1449999000	1449999000	1179999000	1569999000	1449999000	1340000000	1909999000	1580000000	2040001000	1840001000	1670000000	1470000000	1850000000	1500000000	1639999000	1150001000	1680001000	1420000000	1889999000	1590000000	31
MAN2B2	NaN	5230902	NaN	12700010	30200000	NaN	NaN	NaN	NaN	NaN	NaN	7478751	NaN	8491652	NaN	NaN	NaN	NaN	NaN	NaN	1635199	NaN	NaN	NaN	NaN	NaN	NaN	NaN	NaN	NaN	NaN	NaN	NaN	NaN	NaN	NaN	NaN	NaN	NaN	NaN	NaN	NaN	12900010	NaN	NaN	NaN	NaN	NaN	8
CAST	NaN	NaN	NaN	NaN	NaN	NaN	NaN	NaN	NaN	NaN	NaN	NaN	NaN	NaN	NaN	NaN	NaN	NaN	NaN	NaN	NaN	NaN	NaN	NaN	NaN	NaN	NaN	728000300	NaN	NaN	NaN	NaN	NaN	NaN	NaN	NaN	NaN	NaN	NaN	NaN	NaN	NaN	NaN	NaN	NaN	NaN	NaN	NaN	9
AHSG	11100010000	10499990000	11199990000	8400004000	12700000000	10600000000	9369991000	10900000000	11399990000	11100010000	5059994000	8069990000	11800010000	13200010000	13700010000	8229992000	10399990000	9620009000	13900010000	12100010000	10699990000	11399990000	11000000000	11499990000	13799990000	15200010000	8340006000	12599990000	11300000000	11700000000	11499990000	12700000000	13799990000	9999995000	10799990000	12799990000	12000000000	12000000000	10799990000	12100010000	12000000000	15300010000	10399990000	14700000000	13100010000	13200010000	12700000000	13100010000	10
CDH13	26650010	36300000	28999990	52049990	38400000	39299980	36300000	36999980	25999990	29400000	23400000	35800000	29999990	46549990	29100000	NaN	24999990	59899980	9275397	12999950	25500010	NaN	25800020	10400000	29800010	19299990	21950000	31149990	17400000	25550010	36799980	38449980	18099990	39199990	24700010	29299990	13500010	NaN	33700000	27200000	NaN	29700000	36500000	23750010	22099990	32900010	39150000	25150000	18
ITIH4	27400020000	21399980000	24800000000	24200020000	25700030000	27800010000	23500010000	24399980000	22799980000	28099990000	28999980000	22999980000	20599990000	23500010000	25400010000	22299990000	20300000000	14800000000	24299990000	24800000000	28599970000	20300000000	25500000000	20199980000	25400010000	22700010000	23400000000	27700000000	16200010000	16899990000	15200010000	23700010000	23299980000	16800010000	20300000000	19100020000	24600020000	19600020000	21800000000	23600020000	21599980000	18999980000	28200020000	18400010000	21800000000	18699990000	28700040000	20899990000	61
RTN4RL2	NaN	NaN	17300010	NaN	14700000	16399990	NaN	NaN	NaN	NaN	NaN	NaN	21250000	NaN	NaN	NaN	17900000	NaN	11200010	19849990	NaN	NaN	NaN	12700010	NaN	7813902	14112840	12999990	16350000	NaN	12800000	NaN	NaN	11300000	NaN	NaN	NaN	22700010	15900000	NaN	NaN	47900020	NaN	NaN	NaN	11600000	NaN	20600000	9
AMY1A;AMY1B	30099990	37799990	54299980	9999997	51400000	20700000	31100000	32200000	23750000	41199990	26399980	26399980	30000000	45300020	30500010	24599990	17900000	32900000	21800000	36400010	22100000	46899970	13050000	13850000	16199990	32700010	15415800	22799990	26900000	49900000	34400020	39199990	28099990	20499990	18150000	20900000	34499990	19100000	22799990	24800000	22700010	28300010	25900010	16199990	44200000	15900000	19999990	30400020	20
MRC1;MRC1L1	23599990	NaN	29699990	29100000	15900000	18600010	16000010	17099990	12999990	16199990	18400010	25750000	NaN	16800010	12200010	15649990	19200000	14061150	42450000	28500010	4690903	NaN	NaN	40450010	3493700	26699990	19450010	16700010	24499990	48499980	12393900	11350000	23300000	26900000	19100000	6650500	NaN	25400010	17300010	16199990	20699990	20300010	24700010	122000100	26400010	19149990	12700010	31400000	31
	NaN	18500000	21399990	8586399	17500010	NaN	9125905	NaN	NaN	11394100	NaN	NaN	NaN	7241500	17400000	NaN	NaN	NaN	9326698	23799990	14950000	20200010	NaN	9706249	36100000	13099990	NaN	NaN	10900000	4952202	25500010	20499990	17900000	7443498	39250020	12600000	8469803	8208196	NaN	12700000	10600000	NaN	5835000	NaN	6912004	NaN	NaN	NaN	23
APOB	64099980000	109999900000	91599900000	138999900000	101000000000	113000100000	95999980000	130999900000	109000100000	99299990000	120000100000	91000000000	113000100000	88399980000	85700040000	124999900000	119000100000	126999900000	96599890000	67400050000	121000000000	102000000000	129999900000	174000200000	136999900000	105000000000	184999900000	63100070000	133000100000	87000080000	97999950000	97500090000	64000060000	106000100000	75300030000	79299910000	81200010000	89300000000	77199960000	143999800000	36200030000	77999970000	100000100000	94000050000	88099900000	84700030000	43599990000	85999900000	297
C1S	NaN	NaN	168000100	86350000	61100030	53900020	115000100	74900010	88899980	61299960	NaN	64049980	69100020	99249970	114600000	92799960	86400040	115999900	81699990	132000100	NaN	118999900	NaN	113000000	NaN	NaN	68600030	111000000	NaN	96699950	NaN	NaN	NaN	24000000	95999990	88899980	NaN	NaN	121000000	NaN	73099960	NaN	91299960	NaN	NaN	80550000	69500040	NaN	1
IGJ;JCHAIN	1889999000	1490001000	1929999000	1800000000	1850000000	977999900	1949999000	2429999000	996000400	1050001000	1620001000	1080000000	1610000000	1460000000	1310001000	1820000000	2119999000	1850000000	1550000000	996000400	1220001000	2700001000	868999600	1420000000	1310001000	1060000000	1590000000	1369999000	1860001000	2210000000	3149998000	1110000000	2860001000	1629999000	961000500	1310001000	1259999000	1850000000	2980001000	1379999000	2210000000	5089998000	3240002000	5310000000	2300001000	3659998000	4010000000	5949996000	3
APOD	2089999000	2510000000	1840001000	1409999000	1480000000	1620001000	1610000000	1440000000	1720001000	1709999000	1820000000	1970001000	2150001000	1400000000	1369999000	1179999000	1360000000	1569999000	1130000000	1999999000	1670000000	1860001000	2499999000	1760001000	1610000000	1820000000	1139999000	1709999000	1920000000	1420000000	2030000000	1520001000	999000600	2040001000	1569999000	1299999000	906000300	1010000000	1709999000	2110000000	1539999000	1959999000	1360000000	1330000000	2300001000	1809999000	1650001000	1229999000	8
NRCAM	NaN	NaN	27000010	16300000	13450010	NaN	24599990	NaN	18699990	NaN	14700000	NaN	19600000	21699990	33799980	18299990	13099990	19200000	NaN	23199990	NaN	28000000	17600010	15700000	25199990	17600010	NaN	41299980	NaN	24349990	33000020	14800000	NaN	22100000	27700010	NaN	NaN	NaN	NaN	28000010	NaN	23100000	NaN	14300000	38599980	79199970	NaN	NaN	23
KRT14	NaN	NaN	41400000	NaN	NaN	NaN	40449980	NaN	48000000	NaN	NaN	20400010	26700010	NaN	NaN	NaN	NaN	NaN	42900020	28900010	NaN	NaN	33400010	29200000	NaN	NaN	29800020	NaN	29199990	33850000	NaN	NaN	43100020	NaN	60499980	21100000	NaN	21399990	NaN	26399980	27500010	NaN	47700010	NaN	NaN	30099990	NaN	NaN	37
ALB	837999300000	776999500000	766000200000	673000500000	867000500000	704000200000	907000800000	904000800000	730999500000	872001000000	629999600000	715999900000	739000600000	987998800000	980000800000	745000200000	946000900000	793000100000	784999500000	760999600000	714999100000	902000000000	884000900000	957000300000	827999800000	853000000000	735999400000	973999800000	787000900000	793000100000	953998800000	753999400000	784999500000	807001100000	843998900000	897000500000	802999400000	860999000000	863000200000	660999200000	868000600000	955000800000	772999400000	759000100000	835000100000	905000500000	685000600000	687999200000	60
KRT16	26150010	15200010	16300000	12800000	29650000	20900000	8792701	29699990	NaN	15750000	16100000	32099990	25800020	21800000	14604050	20200000	19900000	18750000	20200000	34099980	11700000	25300000	20900000	12100000	20250000	5041998	15400000	26900000	NaN	NaN	12400000	9609397	15000000	4492802	6904004	17200010	15899990	15349990	21200000	13526000	33550010	28900010	41799980	23400000	11052000	9568297	10600000	15200010	35
KRT10	115000100	182000000	149000100	158000000	173000100	197999900	129000100	142400000	99999960	284000100	65549990	183000000	93400000	224000100	137000000	131000000	299000200	89400000	222050000	47299990	69599980	264999900	272500100	175000000	511999900	309000000	64799960	102000000	57099980	411000000	209000000	263000000	302999800	162000100	134000000	275000100	530000100	160000000	72800020	77399970	220000100	307999900	465249900	437000100	183999900	142000000	124999900	36199980	45
KRT5	NaN	6800702	11100000	5228399	23800000	9872998	25399990	NaN	11300000	14250750	5988002	NaN	7591499	NaN	4085399	26686840	8396846	4165851	9239805	6653451	NaN	24200000	10050750	NaN	33550000	17173610	16899990	NaN	8419848	7794803	5966602	13684200	16282950	NaN	9133854	21600010	2985302	9381694	12200010	11547100	11402850	16199990	9999997	NaN	15200010	6497196	7319900	25900000	43
KRT2	31700020	23400000	23900000	38000020	25700000	37500000	33400010	13700000	27399990	36900000	72899990	26100000	24100000	23500020	41800000	36399990	42200010	32850010	33000020	31999990	18399990	39199990	74500030	47400020	29900020	38050000	35699990	25900010	24250010	33400010	44950010	28300010	34099980	22500000	31999990	16800010	68499980	36650000	36000010	53700010	29700010	35000010	21500010	22400010	33650010	24100000	39900000	14638610	59
KRT80	NaN	NaN	185000000	NaN	NaN	NaN	NaN	140999900	NaN	167500000	NaN	NaN	121150000	43900020	NaN	NaN	NaN	138000000	NaN	NaN	NaN	NaN	NaN	NaN	NaN	143000000	48300020	NaN	NaN	NaN	NaN	NaN	NaN	NaN	51600040	47400020	NaN	170000000	60499980	124999900	59399990	155000000	NaN	NaN	NaN	NaN	NaN	167000000	11
KRT78	NaN	NaN	5655499	NaN	NaN	NaN	NaN	NaN	NaN	NaN	NaN	NaN	NaN	NaN	NaN	NaN	NaN	NaN	NaN	NaN	NaN	NaN	NaN	NaN	NaN	NaN	NaN	NaN	NaN	NaN	NaN	NaN	NaN	NaN	NaN	NaN	10817150	NaN	NaN	NaN	NaN	NaN	NaN	12600000	NaN	12300000	NaN	NaN	15
HRNR	7125900	NaN	2512199	3868400	6996496	NaN	3228799	10201600	11000000	3333851	6642601	NaN	4056702	3401551	NaN	21600010	5430904	13300000	4998802	4885501	15000000	5898353	11899990	6527254	NaN	4265450	NaN	2999649	1308101	1908500	2691199	7460797	4463000	11829500	6426550	8464698	7502848	10200000	2186250	3546201	7466500	NaN	6569102	4705102	NaN	5090049	8197503	1852599	17
YWHAZ	NaN	6109500	5156301	4313599	4730500	3335602	11299990	1611299	13253210	2598999	2078600	NaN	7088250	13700000	4184048	NaN	NaN	4926397	NaN	7737296	3195898	3280701	5186701	NaN	NaN	13199990	4440600	NaN	18750000	9370901	NaN	5861203	4616203	NaN	NaN	9955002	NaN	7943497	NaN	5438200	NaN	4874999	NaN	12352350	NaN	NaN	3289049	13807260	12
HBA1;HBA2	18799990000	9859999000	15900020000	9479991000	13400000000	16899990000	13500000000	17900020000	19499990000	17000020000	13300000000	11100010000	13000010000	21300010000	21300010000	20599990000	20199980000	14900010000	16399990000	43699950000	14900010000	18300010000	10799990000	20599990000	13500000000	12599990000	12799990000	19400020000	24399980000	15500020000	14600020000	19299990000	16599980000	9939995000	17000020000	26000020000	16899990000	14299980000	13100010000	17599980000	12899990000	25899980000	5089998000	10300000000	29400000000	23299980000	8780002000	22500000000	9
BCHE	280999900	372999900	320999900	241999900	186999900	249999900	186999900	222000000	330000200	271000000	224000100	213000100	347000200	266999900	380000200	268000000	305000100	273999900	406000100	262000200	235999900	225000000	229000100	283000100	258000200	244999900	341999900	281999900	266000000	220000100	311000000	264999900	316000100	188000100	302000000	360000100	311000000	344999800	289000100	221000000	296000000	259000100	194999900	185000000	279000200	307999900	165000100	213000100	23
SH3BGRL3;HEL-S-297	NaN	50600000	192500000	29200000	NaN	NaN	NaN	82799990	21450000	48300020	31350010	NaN	NaN	NaN	66899980	NaN	42399990	36300000	NaN	64799970	NaN	190000100	NaN	11800000	NaN	NaN	NaN	NaN	NaN	NaN	NaN	66499990	49400020	NaN	NaN	99100000	NaN	28600000	NaN	NaN	NaN	NaN	NaN	NaN	NaN	36599980	NaN	NaN	4
CAP1	NaN	NaN	NaN	16450000	24200000	8934501	22700010	19900000	14499990	44100010	10635000	60199980	NaN	NaN	NaN	NaN	NaN	17099990	28099990	NaN	25999990	14700000	22700010	10200000	NaN	NaN	NaN	24000000	NaN	NaN	NaN	26300000	NaN	NaN	NaN	17800010	14000010	NaN	NaN	NaN	NaN	NaN	NaN	NaN	NaN	11300000	12000000	NaN	15
EXT2	NaN	23365390	13800000	41599980	NaN	NaN	13400000	9005703	18800010	7951504	19399990	NaN	16899990	27399990	NaN	14203640	NaN	14200000	24200000	12500000	16300000	NaN	NaN	23100000	NaN	NaN	11600000	23900000	18549990	21300010	9122600	21200000	NaN	NaN	16350000	NaN	20300000	42600020	NaN	15000000	NaN	NaN	15300010	NaN	NaN	20700000	NaN	13500010	14
GLIPR2;C9orf19	10800010	2624200	NaN	NaN	NaN	NaN	NaN	NaN	12900010	NaN	12600000	14900010	NaN	NaN	NaN	NaN	NaN	11600000	9052401	9513651	NaN	3015700	NaN	NaN	NaN	NaN	NaN	NaN	NaN	NaN	NaN	NaN	9658701	NaN	NaN	NaN	NaN	NaN	NaN	NaN	NaN	2582401	NaN	NaN	NaN	NaN	5213001	NaN	2
NCAM2	11800000	NaN	NaN	NaN	10699990	NaN	NaN	NaN	NaN	NaN	NaN	NaN	NaN	2078199	NaN	NaN	6369804	NaN	NaN	NaN	NaN	NaN	NaN	NaN	NaN	NaN	17400000	NaN	NaN	NaN	6132502	11250000	NaN	NaN	NaN	NaN	NaN	33200010	NaN	NaN	NaN	NaN	NaN	NaN	NaN	NaN	NaN	NaN	23
COL18A1	16000000	11100000	17300010	21050000	11700000	17000000	13900010	13600000	14800000	11600000	17800010	21100000	18600010	14100000	8390398	13700000	15384600	11000000	17700000	17200010	15600010	11850000	7914795	18500000	24136150	12700010	8043551	19900000	16399990	18699990	13300000	16300000	18500000	13900010	12700010	14000010	13700000	10970250	15750010	15699990	13900010	9599695	14000010	11200010	9832745	15900000	13800000	30700000	17
ICAM2	30799990	9221000	29300010	NaN	24299990	14900010	35399990	13300000	NaN	NaN	27800020	30850000	28549990	34200000	NaN	NaN	24499990	23700000	14700000	15000000	22799990	24900010	NaN	NaN	17000000	22299990	9981551	27300010	11700000	NaN	14700000	15680200	21399990	30500010	NaN	30200000	25700000	18650500	25500000	37000000	39750010	19601150	28700000	NaN	33799980	38899990	NaN	28400010	6
ABI3BP	39399980	45750010	25850000	85599980	91000020	NaN	NaN	NaN	13300000	143000000	102450100	47400020	68599980	12000000	25100010	68200030	55650000	21200000	36000010	20300000	12750000	16700010	NaN	63800020	76392660	8631202	21700000	35900010	61599990	27399990	15500000	NaN	28300010	284999800	63349990	8847648	NaN	NaN	NaN	170000000	NaN	47500020	NaN	52953780	8213004	NaN	34199990	NaN	13
HGFAC	79699950	91750050	94950000	41500000	155000000	85650020	149000100	138000000	102000000	103000000	194999900	59100030	46700000	85200040	115999900	139500000	43499990	64349980	92599950	111000000	139000100	78300020	212999900	56199980	149000100	108000000	74900010	121100100	43399980	79099980	54400010	92750020	81299980	60700040	70650020	129450000	86999980	106000000	56399980	22449990	104000000	75749980	64199980	52999990	72200000	65400020	66100030	51100010	13
CP	NaN	NaN	NaN	NaN	NaN	NaN	NaN	NaN	NaN	NaN	NaN	NaN	NaN	NaN	NaN	NaN	NaN	NaN	NaN	NaN	NaN	NaN	NaN	NaN	NaN	NaN	NaN	NaN	NaN	NaN	NaN	NaN	NaN	NaN	NaN	1220155	NaN	1518099	NaN	NaN	NaN	NaN	NaN	NaN	NaN	NaN	NaN	NaN	17
GC	NaN	NaN	NaN	594999600	NaN	NaN	NaN	701000400	547999800	NaN	890000500	NaN	NaN	NaN	NaN	1500000000	NaN	533000300	NaN	NaN	NaN	NaN	NaN	NaN	NaN	NaN	NaN	NaN	NaN	NaN	NaN	583000300	NaN	NaN	NaN	NaN	NaN	NaN	NaN	NaN	NaN	NaN	NaN	NaN	566000100	NaN	NaN	753000300	39
CDH6	NaN	NaN	NaN	NaN	10800010	NaN	35904720	8518304	NaN	16100000	NaN	1688601	9316297	8868251	NaN	20100010	NaN	NaN	11499990	NaN	13500010	NaN	NaN	NaN	NaN	11100000	10800010	NaN	24900010	NaN	9935004	NaN	11899990	NaN	NaN	NaN	54200000	6549901	NaN	18749990	13300000	NaN	NaN	NaN	10600000	79699950	42399990	22800010	9
SFTPB	8709205	12281500	4451651	4768400	NaN	NaN	NaN	2419801	NaN	13099990	11300000	4481999	NaN	3742100	NaN	NaN	NaN	NaN	7465999	5607602	NaN	NaN	8435949	14300000	NaN	NaN	1246101	8437503	5199900	NaN	9368196	NaN	NaN	4552402	8853897	NaN	NaN	1842599	6702198	15600000	3755398	NaN	2395002	NaN	7319201	6584004	NaN	5236403	8
PTPRS	9602501	31600010	11600000	11039750	27399990	19600000	18000000	18600010	33400010	NaN	18799990	46600020	17500010	NaN	19799990	25900010	20900000	15900000	5885102	13366400	7495400	NaN	NaN	NaN	34949990	22900010	10300000	11600000	19999990	25150010	23045750	16750000	16899990	13700000	13500010	26600000	27700010	23200010	NaN	NaN	28250000	15800000	27300010	17300010	15800000	22299990	NaN	22599990	29
APOH	7940010000	2770000000	6330002000	5809997000	5290002000	5840000000	5620005000	6390004000	5490005000	8910011000	6239998000	5959994000	5999999000	7650003000	7119994000	5989997000	6340002000	5529997000	6150005000	6289993000	6170007000	6859993000	7149991000	7739996000	7660002000	5900004000	7309996000	7370005000	4929999000	6839997000	6469997000	3520001000	7550009000	5049995000	7750010000	8249993000	8199994000	6560005000	5740000000	6430004000	6110003000	8000007000	6139997000	4410000000	3630000000	5589993000	5049995000	6970008000	23
HBB	24100020000	12000000000	21199990000	12400000000	16499990000	18599980000	16399990000	22999980000	24399980000	20599990000	14700000000	12799990000	15300010000	27300010000	24800000000	24800000000	22999980000	18500020000	18799990000	54800050000	19600020000	22000010000	12599990000	22700010000	16499990000	15300010000	15300010000	24000000000	29400000000	19200020000	17299980000	23600020000	18699990000	11700000000	20700020000	35800040000	20799990000	19299990000	15600020000	22000010000	14199980000	30500010000	6379993000	13300000000	32799980000	30800030000	10699990000	27400020000	10
COL6A3;DKFZp686K04147	253000000	213000100	189000000	692000400	253000000	201000000	255999900	207999900	159000000	269000000	142000000	1320001000	230000100	320999900	311000000	339000000	675000200	264999900	352000100	247000100	346000200	225000000	165000100	203000000	264999900	278000200	264999900	264000200	225000000	156000000	317000100	448000200	304000100	490999800	216000100	210000100	261000000	85200040	307999900	234000000	190999900	372000100	277000000	311999900	247000100	753000300	333000100	614999700	102
SHH	NaN	NaN	NaN	NaN	NaN	NaN	NaN	NaN	NaN	NaN	NaN	NaN	NaN	NaN	NaN	NaN	NaN	NaN	NaN	28450000	NaN	NaN	NaN	5298899	NaN	NaN	NaN	NaN	NaN	NaN	NaN	NaN	NaN	NaN	NaN	NaN	NaN	NaN	NaN	NaN	NaN	NaN	NaN	NaN	NaN	NaN	NaN	NaN	2
VTN	6800000000	6630001000	6859993000	6630001000	6750002000	6739997000	6119995000	7920007000	7219999000	7110005000	8049999000	7669994000	7769995000	8500010000	8929989000	7970005000	9429990000	7910003000	8689996000	8439990000	8209996000	8360009000	7849996000	8400004000	7930002000	8279998000	8979997000	7010003000	6699999000	7239995000	6910002000	10399990000	8519992000	7289998000	8259990000	10900000000	9170012000	11499990000	7559998000	7089992000	7249995000	7050006000	7089992000	8040002000	6419997000	7910003000	7849996000	7280001000	34
SNCA;NACP	65700040	95800050	58700020	77799980	116250000	121000000	37400000	121500000	52500030	60949990	66700040	72099990	12500000	117000000	80400020	78099970	118000000	92300000	120000000	50899990	36000000	247000100	133000000	74400030	110000000	52500030	69500040	60000020	90699980	151000000	37100020	89699960	70400030	85699980	72700010	25334040	27999990	39500010	57300010	75800000	109850000	115000100	114500000	168999900	140000000	67999980	85000000	102500000	6
CFI	1970001000	2330001000	2580002000	2330001000	1809999000	2059999000	1889999000	1809999000	1900001000	2150001000	2559999000	2490001000	2100001000	2279998000	2470001000	2330001000	2259999000	2279998000	2550001000	3009999000	2259999000	2089999000	2119999000	1800000000	2720000000	2130001000	2640002000	2259999000	2240001000	2040001000	1990000000	2279998000	2310000000	1809999000	2550001000	2259999000	2790002000	2530000000	2119999000	1790000000	2550001000	2100001000	1900001000	1929999000	2119999000	1999999000	1949999000	2010000000	24
ENPP2	9268103	8663951	15100000	6395851	9511198	16700000	36799980	17000000	12300000	10699990	10497350	20900000	5247602	14650000	17600000	4269252	12600000	9903295	22299990	14200000	29100000	9632699	12500000	7876798	14900010	13700000	13555860	11800000	19100000	15943100	23350010	13550000	19999990	20900000	14400000	18200000	8705197	13900010	22150000	15850000	24650000	35600000	7782601	26150010	18100010	20700000	26100000	17500010	18
SERPINA1	17599980000	10399990000	14800000000	62650020	9059991000	12300010000	12100010000	7510009000	41899980	10499990000	16899990000	6800000000	17399990000	15600020000	6709999000	11000000000	12899990000	10399990000	4349999000	7180001000	14700000000	15600020000	8410005000	11399990000	9090009000	4280003000	8149997000	9649995000	9999995000	11499990000	12599990000	12199990000	13000010000	12100010000	13400000000	12500010000	8410005000	16000010000	13100010000	10300000000	9460010000	14199980000	17599980000	19600020000	18999980000	11800010000	13300000000	9020000000	33
SERPING1	20099980000	19899980000	21699990000	18900020000	14299980000	20999980000	20300000000	18400010000	17699990000	26699980000	25899980000	22799980000	18900020000	22200030000	23100000000	23799980000	20300000000	16700000000	16100000000	19600020000	20899990000	16599980000	19299990000	17000020000	19100020000	18900020000	17699990000	23600020000	15400010000	16200010000	19299990000	17000020000	19499990000	15300010000	18999980000	19999990000	19200020000	19799990000	17800010000	19799990000	18799990000	16000010000	14800000000	15699990000	15799980000	16899990000	24700000000	17000020000	26
FLT4;VEGFR3	NaN	NaN	NaN	NaN	NaN	NaN	NaN	NaN	NaN	NaN	NaN	NaN	3312701	5700502	NaN	NaN	12900010	NaN	NaN	NaN	NaN	NaN	2863651	NaN	NaN	NaN	NaN	NaN	NaN	NaN	NaN	3803299	1750401	NaN	NaN	NaN	NaN	NaN	NaN	NaN	NaN	NaN	NaN	NaN	NaN	NaN	NaN	NaN	18
NRP1;DKFZp781F1414;DKFZp686A03134	85900030	82399980	104000000	80800050	90600030	81200020	50800020	112000000	54600020	106000000	52399970	117999900	70900020	124999900	94599980	69300020	88300010	111000000	89200020	102000000	86899970	88150010	89900000	75900020	79400000	64300020	76399980	156000000	94100030	120000000	170999900	113000000	76500040	102000000	73699960	90200020	70000020	76600030	121000000	95199950	110000000	194999900	74999990	131000000	108000000	60700040	122000100	112400000	25
F9;F9 p22;factor IX F9	235000100	269000000	264000200	264999900	241999900	213999900	199000000	212000000	242999900	192999900	280000100	279000200	168000100	227000100	172000100	254000100	249000100	288000100	259000100	316000100	216000100	241000000	244999900	289999800	241999900	253000000	251999900	268000000	234000000	229000100	224000100	253000000	335000000	275999900	225000000	313999900	266999900	313000200	212000000	283000100	207000000	212000000	266999900	248000000	237999900	211000000	134000000	249999900	13
HLA-A;HLA;MHC class I HLA-A;HLA-A*02;HLA-A2;HLA-B;HLA-A*0225	NaN	15929350	NaN	NaN	NaN	10699990	11499990	NaN	NaN	10600000	NaN	NaN	NaN	NaN	NaN	3528701	NaN	6704404	NaN	NaN	NaN	4809897	NaN	NaN	NaN	NaN	NaN	NaN	NaN	NaN	37299990	3979301	9564301	NaN	NaN	14900010	NaN	NaN	NaN	26900000	NaN	NaN	16700010	NaN	7138904	NaN	NaN	NaN	11
PHB2	NaN	NaN	NaN	NaN	NaN	NaN	NaN	NaN	NaN	NaN	NaN	NaN	NaN	NaN	NaN	NaN	NaN	NaN	4046701	NaN	NaN	NaN	NaN	8991746	NaN	NaN	NaN	NaN	NaN	NaN	NaN	NaN	NaN	NaN	NaN	NaN	NaN	NaN	NaN	NaN	NaN	NaN	NaN	NaN	NaN	NaN	NaN	NaN	3
PTPRB;DKFZp686E13109;DKFZp686E2262;DKFZp686H15164	NaN	NaN	NaN	NaN	7859301	NaN	NaN	NaN	12400000	8847799	12288950	10600000	10100010	NaN	NaN	NaN	NaN	NaN	27300010	NaN	NaN	5149699	10300000	7796895	14900010	16399990	NaN	NaN	8653997	27200000	19699990	NaN	NaN	NaN	NaN	NaN	29200000	NaN	13300000	NaN	NaN	NaN	12456850	NaN	12200010	NaN	NaN	NaN	16
CDH19	NaN	55199980	125999900	NaN	40200010	NaN	71200050	NaN	NaN	66499990	NaN	NaN	NaN	67350010	78499970	78399980	25400010	NaN	NaN	NaN	NaN	91700010	NaN	86500050	NaN	NaN	NaN	NaN	NaN	51999980	65099980	72499960	NaN	NaN	50200010	NaN	27100000	NaN	NaN	NaN	NaN	44400010	62799980	NaN	47149980	72800020	27500010	53850010	3
TGOLN2	236999900	183500000	201000000	160650000	330000200	219000000	307999900	305500000	184500100	234000000	168500000	199499900	352999800	337000000	NaN	220500000	251900100	420500100	9833404	197449900	325999900	191000100	373000000	222999900	293000000	258000200	240999900	293000000	11200010	336000200	224000100	314000100	294999800	279000200	346000100	332000000	254500100	315499900	381000100	NaN	494000100	201000000	300499900	300999900	339999800	283000000	189500000	362500000	14
TENM4;ODZ4	112000000	134000000	36500000	89399950	48399990	88049970	61499980	144000000	140999900	93899950	63200020	84699980	44500030	NaN	91900020	105000100	69100020	96199980	84399980	8146854	118999900	191050000	171000100	275000100	98699970	56099980	97549970	136950000	72899990	6107799	92599980	199999900	143000000	96999960	175000000	99999960	180000000	5365801	73899980	72499960	54349990	117999900	139000100	168000100	129999900	163000000	NaN	50124400	1
	161000000	35299980	49300000	NaN	18200000	NaN	NaN	NaN	NaN	NaN	22950000	NaN	42099980	NaN	NaN	NaN	NaN	46500020	39999990	17099990	NaN	115799900	NaN	34099980	NaN	268999900	NaN	18099990	5730007000	31399990	18500000	554000100	88399990	1010000000	58300030	103099900	NaN	207000000	NaN	462000000	33600000	235600100	105150000	NaN	NaN	NaN	84400020	NaN	4
SERPINA3	NaN	NaN	NaN	10026690	2772701	NaN	NaN	7376196	10500010	NaN	NaN	NaN	13443600	NaN	NaN	1667100	NaN	4028301	NaN	NaN	NaN	NaN	NaN	3192300	NaN	NaN	NaN	6670401	NaN	4850300	7085851	NaN	NaN	NaN	15400000	NaN	NaN	NaN	NaN	972840	NaN	NaN	5009202	NaN	NaN	NaN	NaN	NaN	30
LAMB1	190500000	195999900	218000000	268000000	216000100	395999800	475000200	259999900	222999900	442000000	264000200	249999900	296999900	163999900	342500100	270499900	344000100	266000000	239000000	153950000	202000000	234000000	254500000	420999800	151400000	259000100	NaN	290999900	210000100	186000100	352500000	301499900	346500000	365500100	186000000	257000000	278000200	381999900	195999900	215000100	248499900	277000000	259999900	353999900	329000000	372999900	268999900	241500000	28
MST1	71800020	73300000	78300020	113000000	104000000	106000000	47000030	102000000	102000000	95999990	142000000	139000100	136000000	92400000	64199980	121000000	98599990	132000100	134000000	156999900	115999900	115999900	118999900	67300030	99399960	82700000	103000000	158000000	113000000	113999900	127000000	117000000	129000100	113999900	54200000	111000000	96600030	97499970	108000000	99900060	97100040	73199960	144000000	128000000	104000000	113999900	127000000	52100030	25
KLKB1	1660000000	1909999000	1379999000	1900001000	1539999000	1909999000	1500000000	1820000000	1520001000	1629999000	1420000000	1379999000	1539999000	1440000000	1869999000	1310001000	1880001000	2020001000	2290001000	1259999000	1369999000	1440000000	1409999000	1949999000	1650001000	1420000000	1920000000	1809999000	1660000000	1440000000	1559999000	1440000000	1780001000	1660000000	1670000000	2089999000	1829999000	1939999000	1170000000	1409999000	1559999000	1229999000	1809999000	1070001000	990999900	1430000000	1330000000	1299999000	30
B2M	3816900	NaN	NaN	NaN	2855301	NaN	NaN	2586299	NaN	NaN	NaN	NaN	NaN	NaN	NaN	NaN	4343799	NaN	NaN	NaN	NaN	NaN	NaN	NaN	NaN	NaN	NaN	NaN	NaN	NaN	NaN	NaN	NaN	NaN	NaN	NaN	NaN	NaN	NaN	NaN	NaN	NaN	NaN	NaN	NaN	2912201	NaN	NaN	4
KRT1	25400010	76099980	45400020	72100030	58099970	59099980	61399970	42500000	67200050	49300000	58199990	25999990	233000100	44599980	62700010	37200020	137000000	40500030	54099990	48999980	31700020	47500020	49199980	50699980	60199980	41300010	62100010	85700050	24599990	65700040	28099990	52600000	47500020	118999900	42799980	30699990	38100020	63400030	86700010	34699980	26399980	36900000	83500020	53600000	39999990	50500030	106999900	117000000	63
SHBG	222999900	179000000	227999900	97999970	310000000	237999900	359000100	263000000	139000100	204999900	241999900	144999900	143000000	146000000	106999900	136000000	58800020	103000000	279000200	192999900	258000200	333000100	216999900	227999900	176000100	219000100	149000100	106000000	188000100	330999900	207999900	123000000	131000100	111000000	175000000	133000000	174000000	31800000	284000100	183999900	241000000	390999900	371000200	319000100	300000000	311000000	320999900	317000100	15
CAMP	280499900	384999900	552999700	75899980	266000000	NaN	NaN	414999800	170000000	NaN	NaN	289000100	NaN	327999800	561000100	383000200	323500000	55600030	529000200	383500100	NaN	289999800	NaN	511999800	239000000	NaN	351000000	329000000	395999800	197999900	327000100	35900010	NaN	450500300	280999900	415000000	10600000	NaN	176500100	NaN	576000100	776000300	NaN	583000200	903999700	456000200	288000100	NaN	5
MYL6	NaN	NaN	40500020	NaN	NaN	NaN	NaN	NaN	NaN	NaN	NaN	NaN	32200000	NaN	NaN	NaN	NaN	NaN	NaN	NaN	NaN	NaN	NaN	NaN	NaN	27300010	221000000	NaN	NaN	22999990	NaN	NaN	NaN	NaN	NaN	NaN	NaN	NaN	NaN	7387702	NaN	NaN	NaN	NaN	NaN	NaN	NaN	NaN	6
SEMA4B;DKFZp686A04130	32799980	31600010	NaN	23450010	49800020	44150020	32700010	32299990	23799990	29499990	134000000	39199990	42499990	31449990	38299990	72050010	53350010	87600030	40000020	30200000	45850020	44500030	52700030	33000010	38750000	33650020	20200010	28700000	29800020	48599990	30000000	43800020	29750020	55849980	48750000	43300030	30299980	42700000	32099990	32199990	51099970	34099980	84400020	23900000	51199990	27399990	56700000	34799990	14
RELN	18000000	15000000	19100000	21699990	NaN	NaN	20499990	15500000	18150000	28199990	9489196	20200010	10949990	14800000	25850000	26350000	15800000	17200010	22500000	37599980	19200000	NaN	NaN	26800000	15200010	14300000	19100010	19799990	21349990	20200010	19500000	27100000	NaN	17600000	17099990	NaN	20900000	19900000	14800000	24700010	NaN	14600000	20199990	19508790	15500000	11499990	21250000	16799990	25
CILP2	NaN	NaN	NaN	NaN	8685104	8965396	NaN	9665305	5223598	NaN	11399990	6335300	10600000	10567750	9464902	2525102	6222049	11899990	NaN	NaN	NaN	10900000	7460403	13600000	NaN	12600000	9689204	11902500	11499990	12400000	15400000	NaN	7250152	NaN	NaN	NaN	NaN	8761196	8493294	NaN	9613895	11399990	18200010	15750000	12800000	NaN	14600000	NaN	13
APOC4-APOC2;APOC2	2200001000	4760003000	2890001000	2980001000	1490001000	6270000000	3990000000	5979995000	3689999000	2340000000	8849997000	5930002000	6760004000	4489998000	3689999000	4929999000	3770002000	4229999000	5479998000	2909999000	4179999000	4260002000	6139997000	8360009000	6839997000	3959998000	9050007000	4549994000	5670007000	3839999000	4169998000	3580000000	2169999000	3600000000	3659998000	3320000000	4429997000	4730005000	2470001000	3279998000	2890001000	2050001000	1920000000	2419999000	2739999000	3249998000	5889997000	6699999000	7
HSP90AA1;EL52	9707247	NaN	NaN	17500000	17900000	6720953	9999997	11399990	NaN	7672704	19650000	7602104	23100010	20900000	8290198	11399990	4611902	11000000	NaN	19200000	14000010	12700010	16350000	3345198	21953310	7734402	26699990	19799990	7892100	15300010	11000000	34850000	7787553	11100000	7122105	13245950	9103805	NaN	8264152	8980698	10158850	18900000	6795752	8524004	8646804	15400000	18050010	18450000	23
C3	66499990	117999900	197000100	83000010	NaN	131000100	125999900	83699970	177000000	NaN	NaN	NaN	26199980	90499950	62399990	61399970	NaN	NaN	NaN	175500000	81100030	147000000	NaN	65400020	NaN	NaN	32700010	87950000	NaN	NaN	NaN	NaN	216000100	NaN	NaN	139000100	NaN	NaN	NaN	56000020	NaN	NaN	NaN	NaN	NaN	NaN	79100030	57600010	6
PDLIM1;HEL-S-112	39500010	NaN	NaN	31499990	NaN	NaN	NaN	36000010	62700010	NaN	65599960	71100020	35600020	68500020	NaN	NaN	35000010	51499980	88100030	86550020	41550010	91700010	65600000	35149990	56099980	83100040	NaN	45899980	63150000	87099990	NaN	NaN	63799980	53399980	52700030	NaN	25100010	241999900	140000000	NaN	50300000	NaN	33099990	57400010	NaN	44200000	NaN	NaN	9
MASP2	38599980	68099960	37200000	61299960	34300020	51899980	36300000	57800030	53399980	71800020	87099990	79400000	55700020	72100030	68399980	64099990	81899950	56800020	53499970	78799950	61700000	63699970	54099990	62300000	49400020	39199990	48199990	76100010	31900010	52700030	62000010	40999980	48800020	74999990	52700030	64999960	90100020	54000020	37799990	55100020	55400010	30799990	41199990	44100010	48150010	47900020	64699980	46500020	14
QSOX1;BPGF-1	186999900	149000100	124000000	110000000	138000000	91700010	143000000	133000000	115999900	149000100	150000000	101000100	234000000	147000000	127000000	144999900	168000100	172000100	80299960	111000000	205999900	138000000	168000100	177000000	161000000	155000000	180999900	168000100	173000100	170000000	180000000	220000100	168999900	215000100	159000000	231000000	199999900	280999900	124999900	235000100	146000000	324000200	115000100	306000200	186999900	413000100	129000100	241999900	26
PLXNB2	37299990	33300000	43249990	39199990	67500000	27050010	30799990	44400010	40950000	36200010	35200000	51350000	30400020	37000000	36650000	35400010	45900010	31600010	37900010	38100020	37149990	47250000	40200010	42899990	37200020	65900030	37650000	30650000	28800000	19299990	33199990	43699980	45900010	32799980	32700010	38699980	56499980	35200020	31849990	38999990	34950000	42050000	35699980	35649990	28550000	32299990	33500000	28900010	14
PLXNB1	24599990	27000010	16800010	NaN	14200000	NaN	NaN	NaN	19700000	28800000	18200000	16800010	27100000	18000000	33000020	30200000	NaN	NaN	NaN	27200000	NaN	23799990	19100000	18000000	53800000	19699990	19200000	26300000	18200000	NaN	27899980	13600000	3017602	NaN	17000000	44100010	41699980	23799990	16199990	16300000	22200000	21699990	16100000	NaN	NaN	NaN	17400000	NaN	12
CD5L	448500100	365500100	462999700	522000000	587000300	200999900	783999700	751000000	274500000	NaN	322500000	199999900	438000100	448999900	286500000	356500000	972500500	542999800	298500200	244999900	401000100	464000000	NaN	NaN	NaN	245999900	467999800	404500000	518000300	480999800	779000100	425500000	827999900	304999900	246499900	370000100	334000100	619000000	578999900	519999700	830500100	785999700	869499800	1889999000	392999800	695000300	1550000000	1613000000	5
PDCD6	NaN	14400000	15300010	16600000	10699990	18150010	NaN	NaN	NaN	19399990	11499990	10400000	12087950	11300000	10800010	NaN	NaN	9148096	16500010	14300000	NaN	16899990	18600010	12000000	NaN	14200000	13400000	21399990	17900000	12900010	19200000	NaN	NaN	21800000	8682298	19799990	NaN	8412349	NaN	NaN	10300000	11700000	12999990	7728000	9667754	11500000	NaN	19200000	4
FCN3;UNQ172	36900000	710000100	531000000	510000100	467000000	636000000	585000000	789000200	522000000	691000300	586000100	999000600	814000400	799999700	1270000000	650999800	890000500	835999900	891000000	687000400	366999900	542000000	505000200	1060000000	630999900	439000200	639999800	570999700	739999900	884999700	971000300	351000100	672999700	667000300	622999900	1159999000	964999600	1210000000	560999800	645999700	627999700	465000200	441000100	369000000	804000200	596000300	365999800	440000200	13
PAPLN	NaN	NaN	6570499	6931102	8184703	5746904	NaN	NaN	NaN	NaN	7016403	NaN	7087604	7474899	5436899	6726200	NaN	9864994	11700000	9840401	NaN	8769099	NaN	8576205	NaN	NaN	NaN	NaN	7675697	5691503	NaN	5368902	NaN	6973705	NaN	NaN	NaN	NaN	7422496	NaN	6128797	NaN	13300000	4466200	NaN	NaN	NaN	8156454	13
APOM	1400000000	2720000000	1559999000	1569999000	1390001000	1860001000	1900001000	1909999000	2119999000	1430000000	2089999000	2110000000	1490001000	1620001000	1610000000	1550000000	1440000000	1559999000	1680001000	1949999000	1790000000	1929999000	1949999000	1769999000	1829999000	1650001000	1500000000	1670000000	1620001000	1030000000	1050001000	1379999000	1280000000	1510000000	1409999000	1249999000	1290001000	1379999000	1400000000	1179999000	1569999000	1220001000	1490001000	1280000000	1889999000	1280000000	1420000000	1739999000	7
H6PD	38850010	52399970	88000030	72399960	44599980	23350000	89300020	40500030	45349980	48999980	15600000	32200000	34499990	29950000	79050020	17994400	66000040	48749980	51999980	80299960	78400020	66000040	41949980	66199990	33399990	140950000	40700010	56150000	50650000	45000010	29750000	67000000	58800000	46700020	39800010	40300000	49900000	42800000	48999980	55849980	137000000	50600000	46100000	51850000	60400000	73699960	46200000	51099970	28
VNN1	8968905	11499990	7596146	8664751	18099990	NaN	NaN	8310697	6626900	12850000	18400000	18299990	13700000	6834602	9540654	14900010	15600000	34699980	NaN	13500010	NaN	NaN	8567604	9193350	33799980	10344600	14300000	19000010	27800010	15250000	17849990	35500010	14200000	8223098	20799990	18750000	25449990	21749990	5850202	15650000	19699990	20400000	NaN	NaN	7263102	11379310	16000000	15099990	12
LDHA;HEL-S-133P	42600020	21100000	14050000	22400010	19449990	23700010	23349990	25450010	26050000	39500000	24299990	18900000	25199990	26499990	30500010	19450000	29200000	28750000	26399980	25999990	23700010	19699990	8567400	16799990	13900010	30099980	17800010	30900000	15800000	21900010	33500010	25199990	37750000	14899990	29850000	13950000	34600020	16650000	13336700	24400010	22700010	24700010	10362500	22650000	23700010	24999990	38100020	25199990	14
ALDH1A1;HEL-S-53e;HEL-9	NaN	NaN	5490601	NaN	NaN	NaN	NaN	NaN	NaN	NaN	18699990	8994899	NaN	6493899	NaN	4541900	8297547	7904296	NaN	8349495	5780997	NaN	NaN	NaN	NaN	NaN	NaN	NaN	21050000	NaN	NaN	15900000	NaN	NaN	NaN	13050000	14200000	NaN	NaN	NaN	NaN	NaN	NaN	NaN	NaN	NaN	NaN	NaN	11
GSR;HEL-75	NaN	NaN	43100020	NaN	NaN	NaN	NaN	NaN	NaN	59550020	NaN	NaN	93200050	49400020	NaN	NaN	NaN	NaN	NaN	NaN	NaN	NaN	NaN	32399980	73449990	NaN	NaN	NaN	14600000	NaN	NaN	NaN	NaN	NaN	29650010	29200000	33400010	NaN	NaN	12800000	NaN	NaN	NaN	NaN	NaN	NaN	43000020	8982397	13
F8	119200000	19300010	NaN	19000000	19799990	33400010	13200000	50699980	31100000	29900020	17700000	16800010	19799990	23500020	27399990	18900000	NaN	21050010	16800010	26199980	NaN	NaN	18900000	15699990	21300010	28099990	NaN	35699990	NaN	26699990	22299990	11600000	26100000	NaN	20200000	19600000	NaN	26450000	17600010	25700000	31900000	7915297	24450000	30950010	23500020	25992650	26699990	NaN	17
F13A1	353999900	578000300	694000400	557000100	415000000	626000300	641999700	560000200	432000200	624999700	661000300	563000000	636000000	566000100	618000000	537999900	580999700	474000200	294999800	334000100	470999900	529999800	664999900	643000400	519999700	359000100	406000100	417999900	610000300	560999800	785999700	341999900	353999900	433000300	462000000	377000300	454000200	352999800	551999800	408999800	432000200	574000100	384999900	441000100	569999600	415999800	751000000	527000300	38
PGK1;HEL-S-68p	7160001	10200000	9612395	NaN	NaN	NaN	NaN	NaN	NaN	NaN	NaN	6242797	NaN	NaN	12800000	NaN	NaN	NaN	NaN	5097301	NaN	NaN	NaN	NaN	NaN	10500010	NaN	11399990	NaN	NaN	NaN	NaN	NaN	NaN	NaN	NaN	NaN	NaN	NaN	NaN	NaN	6386897	16700010	NaN	NaN	NaN	NaN	NaN	16
F2	5130006000	6359999000	5979995000	5670007000	5349996000	6070003000	5260000000	5330002000	6320001000	5639997000	5299998000	5800004000	5969994000	6079994000	3539999000	5989997000	4929999000	5349996000	5889997000	5730007000	5730007000	4790002000	5170000000	5670007000	6179999000	5680001000	5660001000	5740000000	4159998000	3929998000	4080001000	5900004000	6059996000	4560003000	5109997000	5559995000	5670007000	5529997000	5570001000	4220001000	5010002000	4020001000	4919998000	4229999000	5299998000	4529995000	5310000000	4999997000	38
HP	117999900000	133000100000	143000000000	126999900000	68800020000	88399980000	86600040000	117000100000	140999900000	146000000000	183999900000	143000000000	102000000000	128000100000	71400060000	126999900000	108000000000	94300030000	101000000000	106000100000	107000100000	115999900000	138999900000	147000200000	115999900000	101000000000	129999900000	140999900000	53800060000	124000200000	95900020000	13700010000	176000000000	167999800000	136000200000	142000000000	153999900000	146000000000	134999900000	133000100000	94100020000	117000100000	134000200000	86399910000	97199950000	29700030000	70399930000	78400070000	26
HPR	638000100	1290001000	1060000000	1020000000	827999900	870999900	1709999000	1660000000	985000600	1420000000	1990000000	2400000000	1020000000	1539999000	596000300	1299999000	1159999000	798000100	875000200	702000200	1220001000	1280000000	1629999000	1080000000	632000100	563000000	1580000000	1220001000	1070001000	466000200	693000100	446999700	663000100	1159999000	1490001000	1200000000	771000100	1090000000	313000200	1090000000	1280000000	561999700	1550000000	397000000	1100000000	925999400	525000300	2240001000	20
F10	322000000	426999900	266000000	395999800	340999800	397000000	344999800	401000100	426000200	392999800	501000300	423999900	263000000	479000200	235000100	487000000	525000300	442999700	356000200	395999800	336000200	350000100	320999900	361000000	433000300	415999800	427999700	455999700	456999800	365999800	402000100	468999700	426999900	377999900	365000000	487000000	465000200	528000300	364000100	372999900	333000100	365000000	374999900	352000100	306999800	300000000	426999900	355000100	14
PLG	7410003000	8259990000	7200001000	6529996000	7819998000	7309996000	5800004000	6810004000	7590002000	8290010000	9399993000	7470004000	7139997000	8929989000	8920007000	7729995000	6789992000	6560005000	7539995000	7809996000	7759996000	10099990000	7060004000	9210009000	8279998000	7809996000	7210002000	7429996000	7129998000	6469997000	6479995000	7029994000	8370007000	7319995000	6980003000	8149997000	8049999000	8320007000	6459997000	7899991000	7620004000	7630004000	7159999000	6410007000	7829991000	8509996000	7319995000	7739996000	44
F12	475999700	883000100	1240000000	969999600	389999900	1220001000	494999700	762000400	1340000000	1559999000	981000400	840000400	1179999000	1100000000	1490001000	1020000000	950000400	1130000000	1200000000	1440000000	644000000	933000300	1490001000	1050001000	1259999000	1520001000	1130000000	1200000000	1159999000	958000400	1409999000	626000300	1360000000	826999900	1290001000	1680001000	1650001000	1330000000	1210000000	688999700	999999600	791999600	1299999000	753000300	773999600	719000400	1680001000	638000100	24
CA1;HEL-S-11	222999900	57400010	289000100	106000000	129999900	97999970	108000000	192999900	263000000	182999900	110000000	124999900	146000000	154000000	204000100	173000100	121000000	152000100	158000000	649000100	170000000	144999900	115000100	144000000	137000000	133000000	180000000	102000000	249999900	147000000	237000100	235000100	216999900	63800020	166000000	302000000	180000000	162000100	140999900	227000100	117000000	213999900	67500020	102000000	404000200	222000000	98599990	230000100	14
CA2;HEL-76	23100000	5888203	32900000	47199980	41599980	48750010	56300010	42799980	54799980	35299980	30900000	34099990	38500000	42299980	30600020	54899980	40100010	39699980	42300020	97399990	36599980	35800000	41000000	34600000	17400000	25999990	42349990	37050000	34600020	73000000	45599980	42500000	44800020	34450000	35499990	47900020	30400020	53300030	32249990	64699980	36600010	63899960	42600020	22700010	31100000	21200000	40999980	53700010	15
A2M	155000000000	128000100000	164000100000	147000200000	155000000000	166000000000	170999900000	171999800000	103000100000	148000100000	134000200000	139999800000	173000100000	138999900000	130999900000	161000200000	167999800000	138000100000	231000300000	126000100000	171999800000	201000000000	145000100000	117000100000	210000100000	251000000000	115999900000	166999800000	218000200000	298999700000	336999800000	115999900000	279999700000	177999800000	182999900000	108000000000	167999800000	117000100000	276000200000	170000000000	179000000000	366999800000	190999900000	297999700000	332000000000	267000200000	170999900000	253999700000	130
C3;HEL-S-62p	208000100000	195999900000	219999700000	210999700000	184999900000	218000200000	165000100000	176000000000	225000300000	200000200000	206999900000	212000200000	246999700000	233000100000	263000000000	226000200000	244000100000	214000100000	214000100000	236999800000	238000100000	182000000000	200000200000	202000100000	230000100000	217000100000	218999700000	201000000000	226000200000	216000100000	206000200000	249999900000	231000300000	212000200000	243000200000	234000300000	276999600000	253000300000	223000100000	201000000000	238000100000	210999700000	180999900000	195000200000	202999700000	204999800000	256999900000	166999800000	149
C5	9999995000	9970003000	9589989000	9559988000	9129995000	11499990000	9380006000	8149997000	9580004000	10600000000	13900010000	10399990000	10099990000	7429996000	10600000000	9469995000	9299991000	9660002000	9460010000	11800010000	11700000000	7990008000	9210009000	8569993000	8870004000	7700007000	10099990000	12300010000	8149997000	10699990000	7789991000	10300000000	10900000000	8670005000	8900005000	9269989000	8989999000	9530006000	9990005000	9399993000	10499990000	8370007000	8929989000	8489993000	9369991000	9609992000	9460010000	8439990000	102
PIGR	44699980	29800020	53499970	31499990	34900020	37800000	29750000	18099990	45100010	47700010	298000100	62600040	760999700	76399980	85700050	213000100	160000000	104000000	39900000	104000000	63200020	47800010	42000000	94899990	28800010	32299990	35900010	49999980	182000000	117999900	50600000	68699960	112000000	83100040	76200050	172000100	213000100	138000000	16700010	185000000	349000200	320999900	62700010	92099980	127000000	154000000	897999700	163000000	11
IGHG4	8680007000	5180002000	3630000000	6320001000	128000000	2449999000	1449999000	6220000000	2899998000	841000600	1130000000	9899994000	1900001000	1360000000	6150005000	2750001000	3630000000	5109997000	7110005000	3879998000	716000000	954999700	10099990000	2310000000	4690003000	10199990000	1070001000	3710001000	3839999000	9509993000	1320001000	14299980000	2400000000	1639999000	1539999000	3110000000	13300000000	4229999000	1670000000	1320001000	4300001000	453000100	1580000000	1889999000	1650001000	7309996000	838000600	7210002000	14
COL3A1	14200000	NaN	6337004	NaN	NaN	24200000	NaN	NaN	NaN	NaN	NaN	NaN	4842099	5461902	NaN	2749002	NaN	NaN	17200010	NaN	NaN	3183201	NaN	5938951	NaN	3520602	NaN	14800000	10200000	NaN	NaN	NaN	2872400	NaN	NaN	NaN	NaN	NaN	NaN	NaN	NaN	4120251	NaN	NaN	17200010	NaN	NaN	NaN	10
LMNA	NaN	NaN	NaN	NaN	NaN	NaN	NaN	NaN	11381100	NaN	NaN	NaN	NaN	NaN	NaN	NaN	NaN	NaN	7134497	NaN	NaN	NaN	NaN	NaN	NaN	NaN	NaN	NaN	NaN	NaN	NaN	4443501	NaN	NaN	NaN	NaN	NaN	8525796	NaN	NaN	3703200	NaN	NaN	NaN	6703802	NaN	NaN	NaN	17
FGA	163000100000	134000200000	148000100000	161000200000	143999800000	165000100000	170000000000	129999900000	161000200000	163000100000	159000000000	171999800000	145000100000	143000000000	151999900000	177999800000	111000000000	130999900000	90499930000	159999900000	148000100000	148000100000	129999900000	126999900000	170000000000	155000000000	150000000000	184999900000	146000000000	147000200000	148999800000	113000100000	109000100000	131999900000	148000100000	134000200000	136000200000	136000200000	166999800000	170999900000	174000200000	159000000000	161000200000	173000100000	174000200000	148000100000	153999900000	190999900000	73
FGB;HEL-S-78p	83000000000	78599960000	85400090000	96700070000	66699940000	102000000000	88600060000	70900020000	91799950000	91599900000	97899990000	102000000000	83900040000	85300120000	79699940000	95699900000	59700020000	79800100000	44699970000	86600040000	93799930000	83199950000	74199920000	70399930000	98800020000	85700040000	87799910000	112000000000	81500070000	89900110000	77300050000	61499970000	52000030000	67699940000	84300090000	68199960000	78500050000	75100000000	97800120000	92899990000	97800120000	83000000000	85499950000	89099990000	93599990000	84200060000	87099970000	108000000000	44
FGG	88199890000	82600000000	94000050000	101000000000	85599940000	99000070000	101000000000	81200010000	90499930000	92499970000	96999940000	105000000000	92099960000	88800120000	91199940000	106000100000	68899960000	83900040000	51700060000	94400070000	94200090000	89900110000	84599980000	88500080000	98199950000	103000100000	88999920000	124999900000	91499930000	97199950000	89800090000	63700050000	58699950000	75700090000	89800090000	76900070000	80700010000	85599940000	104000100000	100000100000	101000000000	97999950000	92700010000	92899990000	101000000000	88500080000	89900110000	104000100000	48
CRP	38199990	37900010	114100000	429000200	NaN	61700000	16809450	43100020	109000000	NaN	1130000000	853999900	177000000	133000000	22249990	129000100	55500000	76049970	98299980	209000000	60649970	22000010	NaN	12600000	50000010	18350000	89000060	3913501	197999900	48800020	9310904	127000000	208000000	101800000	53799970	48599980	280000100	61000030	21250010	535000400	21799990	99100000	70200020	80200020	101000100	31263270	68099960	120000000	5
APCS;HEL-S-92n	3919999000	5079995000	4150000000	5210002000	4209998000	5089998000	3079999000	4080001000	5299998000	4539996000	6200000000	5069998000	3610000000	4839998000	4119999000	3550000000	4999997000	4800006000	5220000000	5389994000	3270000000	3650000000	4470003000	4590003000	4130000000	2759999000	4919998000	4609999000	3520001000	3380002000	3600000000	3999998000	4880002000	4410000000	3800002000	4839998000	4260002000	4030000000	4719997000	4089998000	3290000000	3879998000	3919999000	2730001000	3470002000	3440001000	2240001000	3749999000	11
LRG1	NaN	NaN	NaN	NaN	NaN	NaN	NaN	NaN	NaN	NaN	209000000	51400000	NaN	NaN	NaN	NaN	NaN	NaN	449500000	622999900	NaN	336999800	773999600	519999700	NaN	269000000	615999800	NaN	388999900	254000100	55299980	NaN	NaN	NaN	NaN	NaN	NaN	49300000	NaN	NaN	732999900	866999400	NaN	NaN	NaN	NaN	NaN	64599970	18
FN1	29499980000	31599960000	32499980000	31599960000	30800030000	42700050000	24700000000	27800010000	45199980000	33100030000	16499990000	35600020000	37099960000	24499990000	42600010000	45999960000	31300010000	42200000000	23700010000	37000040000	22299990000	33199960000	29099990000	26300030000	35700030000	39799950000	21300010000	36700030000	42999950000	36600020000	29700030000	32999970000	27499970000	30200040000	34999960000	35999950000	40699970000	52600070000	39500010000	52299950000	37199960000	24900010000	36300000000	31699970000	26400010000	30300020000	36200030000	23799980000	109
RBP4	811000300	900000100	758000400	745999700	675000200	768999700	622000000	831999600	842999800	1090000000	561999700	684999700	672000400	1259999000	993000000	888000100	821999900	747000400	616999900	924000000	753000300	693000100	1340000000	1080000000	680000000	632000100	700000200	919000100	639999800	817999600	1220001000	749000100	1060000000	706999900	633000300	684999700	649999600	749000100	563000000	603000300	581999900	294000000	485999800	399999800	528000300	608000300	524000400	883000100	12
AMBP	3919999000	3100000000	3400000000	2429999000	3079999000	2290001000	2790002000	3090000000	3110000000	3539999000	3149998000	3090000000	2240001000	2800001000	2990001000	2620002000	1880001000	2310000000	3569999000	2899998000	3160001000	3110000000	2680000000	3749999000	3240002000	3520001000	3050001000	5149998000	1820000000	3510001000	2030000000	3160001000	3029998000	2319999000	2379998000	2079999000	2010000000	2880001000	2720000000	2710000000	2890001000	2669999000	2780001000	2240001000	2610000000	2730001000	3249998000	4839998000	15
ORM1;HEL-S-153w	32400020000	31100040000	56900040000	46799990000	35899950000	30400010000	29900010000	31200030000	33199960000	47000020000	50000040000	44699970000	32799980000	41099990000	26900030000	27499970000	36500000000	32900040000	23299980000	43800010000	39599980000	38499980000	39399970000	32900040000	30700020000	28099990000	34000040000	27400020000	24499990000	24499990000	28500020000	28999980000	31100040000	36399960000	33300010000	24600020000	35099960000	27499970000	32000030000	42200000000	35399990000	24000000000	43300020000	20099980000	24000000000	22299990000	28800000000	28599970000	14
GC;HEL-S-51	19999990000	18400010000	21699990000	19799990000	22700010000	22000010000	19299990000	21800000000	21300010000	24299990000	20899990000	20399980000	17699990000	25899980000	21100000000	22500000000	17800010000	21499980000	17699990000	23100000000	17599980000	18500020000	22599990000	20799990000	18999980000	19999990000	16899990000	22299990000	18900020000	18699990000	22799980000	18900020000	17499980000	16399990000	20300000000	21699990000	19400020000	18799990000	17499980000	15900020000	18100010000	17599980000	22099990000	15799980000	18599980000	18400010000	18799990000	19600020000	40
PPBP	20149990	23550000	16800010	45000010	17099990	33749990	13199990	NaN	NaN	64199990	21750000	25900000	35150000	37799990	8673102	9838554	19100000	22799990	30700000	48600020	45599980	40700020	31600000	21649990	31900010	28999990	127000000	27399990	15600000	49400020	NaN	35050000	34399980	22350010	NaN	16700010	96399980	6306798	22900010	28600010	26100000	41599980	46700000	28399990	34600020	27399990	22100010	32650020	7
TFRC	23600010	25199990	30799990	34400020	28400010	35699990	24599990	18650010	29600000	67200050	36000010	23199990	17400000	36500000	46700000	16850000	37399980	32499980	25999990	20700000	34799990	27300010	22350000	24999990	19399990	28300010	26600000	22450010	28300010	31600010	20200010	17099990	23799990	23100000	25400010	30799990	21200000	35399990	29300000	51300000	39700000	53900020	49699980	37200020	16450000	39199990	20250000	20900000	20
TF	966999500	1021499000	640999800	361000000	704000300	NaN	399999800	1310001000	1010000000	1470000000	668499700	458999700	976999700	NaN	1120000000	827999900	704000200	802999600	422999900	760000300	528000300	NaN	1369999000	2160001000	1039999000	1020000000	508999800	635000200	904999400	993000000	1020000000	1020000000	707999800	1070001000	434999900	1100000000	1010000000	1510000000	983999700	408999800	429000200	508999800	870999900	1200000000	1060000000	579999700	1010000000	844000100	46
HPX	39299980000	31800040000	41900020000	37300030000	34700020000	34700020000	36899990000	33400010000	34300010000	41999960000	27900010000	28200020000	34500030000	38200030000	32999970000	32799980000	30300020000	32599990000	35700030000	37099960000	41599980000	33300010000	30200040000	35500000000	35099960000	31200030000	35500000000	35500000000	33199960000	29400000000	32599990000	33700030000	39399970000	35999950000	38800030000	35099960000	35999950000	34200030000	31800040000	32499980000	34899970000	32799980000	35899950000	38599980000	39299980000	33400010000	32599990000	35500000000	36
FTL;FTL variant	218000000	148400000	430999900	238500000	74699950	154000000	NaN	159550000	225700000	106999900	101000100	274000100	96100060	871999900	NaN	47299990	279000200	270000100	156000000	159000000	151000000	NaN	NaN	73500000	NaN	216999900	166000000	118885200	271000000	69300020	270500000	639999800	1639999000	24400010	213999900	259000100	NaN	NaN	149100100	NaN	233499900	NaN	NaN	NaN	457500000	NaN	10400000	146249900	7
ANG;RAA1	NaN	NaN	37100010	23300010	36599980	36500000	25650000	NaN	69300020	NaN	NaN	33499980	NaN	33500000	30799990	33000010	43000020	22550000	47200000	NaN	NaN	29400000	50600000	29699990	28099990	31199990	16513310	34400020	NaN	35000010	NaN	30799990	NaN	18200000	NaN	NaN	25999990	NaN	NaN	NaN	NaN	NaN	NaN	NaN	26199980	NaN	NaN	NaN	2
F11	151000000	194999900	159000000	122000100	127000000	195999900	106000000	168000100	103000000	135000000	160000000	153000100	129000100	138000000	195999900	140999900	185000000	156999900	215000100	183999900	131000100	147000000	148000000	222000000	153000100	183999900	140999900	180000000	124000000	113999900	124000000	124999900	154000000	140000000	140999900	156999900	156000000	170000000	124000000	115000100	136000000	120000000	155000000	117999900	123000000	108000000	149000100	104000000	16
CAT	21399990	10400000	11300000	9764349	19999990	10500010	13692500	15200010	21800000	22299990	21900000	10247400	26399980	31600010	19699990	14900010	29499990	24200000	25300000	36500000	22799990	18099990	13600000	15600000	14300000	11499990	16800010	22599990	28600010	18200000	20499990	25400010	19500000	14100000	21900010	40899980	31000000	22000010	9268606	17300010	9236398	17900000	13199990	16899990	28499980	26499990	12700010	19600000	24
FUCA1	9104599	6522896	NaN	15400000	12650000	27500010	7370200	19079010	NaN	13300000	17950000	5869851	NaN	15400000	9445701	8810597	7538800	11499990	NaN	NaN	21949990	38699980	9387103	18100010	NaN	NaN	13700000	NaN	6545702	NaN	9835900	15200000	NaN	NaN	11069300	NaN	15599990	15699990	11200010	28000010	12177450	40199990	12900010	NaN	7168203	NaN	8033754	11849990	17
ALDOA;HEL-S-87p	377999900	272000000	340999800	225999900	192000000	290999900	241999900	381000200	339000000	300000000	276500000	387999800	205999900	275000100	292000000	70900020	222999900	339000000	168999900	569999900	419000300	408500000	242999900	239000000	205999900	239000000	99050030	175000000	286000100	361999800	162000100	347999900	342999900	284000100	365000000	281999900	168000100	203500000	327999800	276500100	272000000	401000100	156999900	322500000	266999900	283500200	175000000	393499800	22
ANXA1	97500020	98999950	99900060	101450000	NaN	110000000	113100000	159000000	113000000	120000100	NaN	103950000	40899980	372000100	NaN	31600010	120000000	87900040	68950020	99999960	126999900	94349980	117000000	76399980	NaN	106999900	NaN	117999900	95600020	63249990	NaN	NaN	83450050	57800030	70900020	NaN	87699970	NaN	105600000	NaN	NaN	120000000	63150010	125999900	NaN	NaN	NaN	84199970	11
HRG	6950003000	7679999000	9070009000	8180006000	8220009000	8720010000	6449995000	5349996000	7269998000	6379993000	6509998000	6509998000	7459997000	6430004000	12500010000	6309999000	6020006000	6449995000	9030000000	9340012000	6899997000	5749996000	5720001000	7359995000	10300000000	11000000000	8810002000	9380006000	8670005000	6719995000	8780002000	11199990000	7450003000	5620005000	7739996000	7289998000	8400004000	7339997000	3249998000	6930001000	7990008000	6890006000	4070002000	7300009000	9349993000	7459997000	10600000000	7510009000	22
HEL-S-163pA;A1BG	12799990000	11600010000	14800000000	14700000000	13700010000	14800000000	14400000000	10799990000	11700000000	13900010000	14700000000	12500010000	16000010000	13000010000	14400000000	14800000000	14000000000	14299980000	14199980000	15000020000	18100010000	14199980000	12899990000	11700000000	15200010000	14000000000	13600000000	12000000000	12100010000	13700010000	10600000000	14100010000	14499990000	11600010000	13200010000	12100010000	15000020000	12599990000	7769995000	17299980000	17900020000	13200010000	15900020000	14299980000	7089992000	11600010000	21800000000	16000010000	22
VWF	220000100	461000000	479999900	404000200	374999900	831000300	183999900	395999800	436000000	384000000	113999900	648000400	247000100	463999800	483999900	460000300	310000000	593000300	247000100	638999600	254000100	492999900	152000100	73199960	461000000	612999600	176000100	423999900	445999700	783000200	505000200	263000000	475999700	489999800	513999900	212000000	661000300	670999900	508999800	989000100	730999600	706999900	390999900	783000200	540999900	485999800	684999700	677000400	61
GAPDH;HEL-S-162eP	49699980	20499990	35349990	NaN	22700000	19799990	111000000	7739803	21100000	25800020	26800010	40500030	21650000	42150020	23000000	16900010	6642004	27700010	8482600	42400000	34850000	20799990	51849980	26200010	19900000	21800000	NaN	25500010	28349990	23700010	52599980	NaN	24600000	17099990	NaN	24800000	34699980	NaN	NaN	NaN	NaN	47400020	11600000	NaN	20900000	24400010	37150000	NaN	15
CHGB	18200000	2353300	3621099	4497301	NaN	12661440	9730398	3159400	NaN	8927253	2163700	NaN	NaN	4634899	11700000	NaN	1843501	6344599	NaN	8362349	5145950	6812203	8317204	13318250	6198600	15600000	2420499	11700000	6381301	8473600	2752002	6199903	2525852	19000010	4870902	3188100	2335500	4502203	7802103	11300000	NaN	9248103	8692295	NaN	5268750	4232601	3003198	5785352	14
ARG1	139700100	104000000	134000000	NaN	NaN	65500040	182999900	NaN	NaN	88000030	37100020	NaN	179000000	NaN	NaN	NaN	NaN	NaN	68699960	89300020	135000000	95099940	NaN	138000000	NaN	283000100	NaN	NaN	124000000	NaN	NaN	NaN	NaN	NaN	NaN	NaN	129000100	NaN	NaN	117000000	NaN	NaN	NaN	NaN	22799990	NaN	34699980	NaN	11
S100A8	11100200	NaN	15249990	16199990	NaN	12400000	14800000	6280903	11800000	19900000	36400020	NaN	NaN	NaN	NaN	NaN	NaN	NaN	NaN	NaN	NaN	12500000	13600000	25100010	9129598	4250799	21399990	NaN	7684602	NaN	NaN	8848302	7791846	NaN	NaN	NaN	14300000	NaN	NaN	20499990	NaN	8690802	NaN	NaN	NaN	NaN	NaN	NaN	6
F13B	180000000	270000100	255000100	220000100	168000100	237000100	230000100	186999900	227999900	278000200	275999900	249999900	242999900	215000100	251999900	248000000	218000000	247000100	180000000	242999900	199999900	209000000	199999900	280999900	234000000	212000000	175000000	280999900	254000100	227999900	290999900	162000100	165000100	174000000	234000000	205999900	242999900	224000100	216000100	215000100	188000100	189000000	203000000	197000100	180000000	189000000	313000200	159000000	23
ICAM1	NaN	10400000	26800000	22849990	16049990	NaN	17750010	NaN	NaN	19950000	18200000	19899990	27899980	14900010	19750000	17600010	NaN	12800000	NaN	NaN	30749990	20300000	21050000	21500010	18399990	62000010	NaN	NaN	36000010	29800020	28000010	16899990	34099980	18699990	17050010	NaN	19399990	12100000	20700010	27899980	31450000	39249980	NaN	21600010	27399990	27200000	27049990	NaN	11
SERPINA7	1369999000	1050001000	1490001000	1189999000	1550000000	1249999000	1200000000	1039999000	866000500	1189999000	1229999000	1030000000	1530001000	1039999000	1150001000	893999400	1110000000	903999700	1360000000	1379999000	1159999000	1120000000	897999700	896000300	1249999000	1280000000	1350000000	1409999000	1400000000	1409999000	1390001000	1460000000	902999900	1280000000	1220001000	1179999000	1280000000	1070001000	1310001000	1010000000	1599999000	1840001000	1249999000	1470000000	1449999000	1350000000	911000400	1350000000	23
SERPIND1	8229992000	11199990000	9820008000	10399990000	7470004000	9939995000	9939995000	10499990000	10900000000	11399990000	11100010000	11499990000	9489998000	11000000000	8060010000	11100010000	9809991000	8550007000	10099990000	9959990000	9419997000	9329990000	13100010000	12799990000	10099990000	9409990000	12599990000	11800010000	6750002000	8320007000	10699990000	6589994000	12199990000	9979999000	10600000000	14000000000	11899990000	15000020000	8109991000	11700000000	9269989000	8429998000	10499990000	7660002000	9939995000	5579996000	6850006000	7289998000	32
ITGB1	NaN	NaN	NaN	NaN	NaN	NaN	NaN	NaN	26199980	9377106	NaN	NaN	NaN	6327502	NaN	NaN	NaN	15200010	6372500	NaN	9184998	NaN	NaN	NaN	NaN	2206199	13099990	NaN	NaN	NaN	NaN	35000010	NaN	NaN	NaN	12100000	NaN	NaN	NaN	10378160	9152802	NaN	NaN	NaN	8002098	NaN	NaN	NaN	12
GSN	11199990000	7709990000	9150005000	8469992000	9930013000	7410003000	9970003000	9999995000	8370007000	11600010000	4680006000	8080004000	9269989000	11499990000	10600000000	7800008000	10900000000	9979999000	7529993000	11000000000	9009989000	7630004000	8240008000	8119990000	7380008000	8820001000	6500004000	9170012000	8130002000	7910003000	9099989000	9079991000	7200001000	6520007000	9279995000	7470004000	7249995000	7010003000	9530006000	6220000000	8759990000	10799990000	7940010000	11000000000	10300000000	8439990000	8439990000	6770003000	52
C2	474000200	389999900	489000000	474000200	494999700	529999800	437000100	479000200	462000000	578000300	444000000	552999700	489000000	429000200	584000000	518999700	448000200	467000000	458000200	474000200	611000300	436000000	542000000	241000000	569999600	569999600	524000400	529999800	499000000	440000200	465000200	477000100	499999800	431000100	556000300	455000100	618000000	597000300	557000100	566000100	411999900	438000100	372000100	439000200	470000300	426999900	455000100	451000000	41
S100A9	25549990	25599990	28700000	23500020	27000010	34699980	37549990	20799990	26300000	37299990	240000000	28800010	30900000	42900020	20600000	18900000	29499990	15800000	36999990	39700000	26600000	36399990	23100000	41400000	18899990	18549990	43600000	14600000	20600000	20700010	34799990	25400010	30699990	56000020	25199990	34199990	25999990	16350000	19699990	30100010	13600000	23100000	24400010	19699990	23199990	15400000	28600010	24100000	9
S100A6	NaN	NaN	NaN	1928099	NaN	5663004	NaN	NaN	NaN	4325500	8147100	NaN	NaN	3726302	7549003	NaN	NaN	10900000	NaN	11100000	NaN	6183000	NaN	NaN	NaN	NaN	NaN	NaN	11399990	NaN	NaN	7907902	12678010	NaN	3173499	4243202	NaN	NaN	7964746	2332701	NaN	NaN	NaN	NaN	NaN	NaN	NaN	3987601	5
APOA4	30400010000	22899980000	26900030000	30900040000	37499990000	14100010000	29800010000	39299980000	30600010000	41900020000	29700030000	23299980000	32900040000	33100030000	31900000000	22299990000	28299970000	29599990000	34200030000	33100030000	46500010000	42100030000	31800040000	33300010000	35700030000	46899970000	26699980000	55300040000	19200020000	30600010000	35500000000	18799990000	39599980000	31000040000	32999970000	26000020000	27200000000	45000000000	24700000000	32100030000	22599990000	30200040000	21100000000	23600020000	33799970000	25899980000	27100000000	30800030000	46
CKM	31600010	89199950	140999900	50299990	253000000	46399980	106000000	63600000	131000100	95600020	78700000	86999980	163000000	85000000	29900020	40500030	70400030	35200020	163999900	118299900	100000000	144999900	83100040	103750100	102000000	78700000	93799940	118999900	144000000	105450000	193999900	84350020	122200000	138000000	41500000	77099980	63950020	131500000	130550000	81100030	67700040	162500000	74299970	125500000	120000000	137000000	53499970	108100000	17
LDHB	117999900	48900000	72600000	68800030	49450000	49400020	138000000	65700040	56399980	67299980	44899990	43800020	35600020	43600000	63500020	39399980	78499970	62499970	59499960	47199980	73099960	95149950	77199970	63699970	71700030	73099960	26300000	82799990	50600000	35399990	67200030	72600000	42000020	61200020	36000010	36799980	26100000	64900020	42399990	71299990	64199980	54500000	49900000	42799980	28999990	99999960	27100000	42500000	16
ASGR2;HBXBP	NaN	NaN	NaN	9522198	NaN	NaN	NaN	NaN	NaN	NaN	NaN	NaN	18799990	NaN	NaN	NaN	NaN	8830200	NaN	NaN	NaN	NaN	NaN	NaN	NaN	NaN	NaN	NaN	NaN	NaN	NaN	16399990	NaN	NaN	NaN	NaN	NaN	NaN	NaN	NaN	9466796	NaN	NaN	NaN	NaN	NaN	NaN	12600000	4
C8A	1290001000	1170000000	1590000000	1139999000	927000200	1580000000	1240000000	1420000000	1350000000	1569999000	1580000000	1420000000	1350000000	1430000000	1259999000	1470000000	1139999000	1010000000	1550000000	1320001000	932000400	1400000000	1340000000	1409999000	1310001000	1050001000	1460000000	1270000000	1110000000	1150001000	1120000000	1259999000	1330000000	1360000000	1569999000	1200000000	1390001000	1629999000	1299999000	1120000000	1379999000	1440000000	1060000000	997000300	1340000000	1090000000	1249999000	1200000000	21
C8G	958000400	1220001000	1210000000	802999600	503999800	1210000000	1090000000	1110000000	1210000000	755999800	954000300	1270000000	679000100	932000400	943999600	1120000000	1210000000	698999600	1409999000	850000000	786999900	888999700	845000500	811000300	794999900	691000300	799999700	808000400	858000400	689999700	709000200	1110000000	1310001000	896999500	1170000000	1150001000	1080000000	999999600	881000300	749999900	966000300	946999600	896999500	887000400	1290001000	866000500	813000200	841000600	14
TUBB;XTP3TPATP1	6557101	NaN	2992249	NaN	NaN	14400000	5827499	6497196	NaN	NaN	NaN	10100010	NaN	NaN	NaN	16199990	NaN	7029800	6062698	16000000	27600000	NaN	11899990	7212848	9911298	10343650	NaN	NaN	3568299	NaN	NaN	6347949	5183800	NaN	10699990	NaN	2923051	3073101	20900000	9701997	6805298	9444003	NaN	13600000	NaN	7811103	NaN	3471801	11
PFN1	NaN	NaN	NaN	2155001	NaN	5882403	NaN	NaN	NaN	NaN	NaN	NaN	NaN	NaN	NaN	9951344	NaN	NaN	NaN	NaN	NaN	NaN	NaN	NaN	NaN	NaN	NaN	NaN	NaN	NaN	NaN	NaN	NaN	17600010	NaN	NaN	NaN	NaN	NaN	5436500	NaN	NaN	13300000	NaN	NaN	NaN	NaN	NaN	6
THBS1	29449990	49600010	48950030	25900010	NaN	16200000	NaN	NaN	30900000	41500000	NaN	NaN	38999990	64300040	NaN	39900000	NaN	29000010	36500000	21500000	40899980	28400010	45100010	NaN	45699980	80400020	77699960	NaN	NaN	34300020	NaN	36950000	NaN	51300000	24499990	NaN	84000050	42399990	NaN	NaN	NaN	NaN	NaN	20799990	26650000	NaN	12700010	NaN	20
SERPINA6	2200001000	2909999000	3510001000	2800001000	3139998000	3090000000	3600000000	2809999000	2150001000	3879998000	4360005000	3510001000	3119999000	3330001000	3100000000	2750001000	2680000000	2959999000	2610000000	2499999000	3190000000	2540001000	3199999000	3360002000	2930000000	3300002000	2669999000	2800001000	3779999000	2620002000	3919999000	2860001000	2739999000	3119999000	2710000000	3069998000	3279998000	3240002000	2800001000	2530000000	3500001000	2860001000	2780001000	2700001000	3360002000	2730001000	4499994000	3040001000	14
LPA	1159999000	83100040	237999900	101000100	39599980	300999900	89799980	NaN	462000000	10805950	189000000	1159999000	60350020	702000200	1939999000	89000060	78800020	117999900	229000100	38200000	NaN	NaN	1280000000	1139999000	57700010	19900000	77699960	257000000	21349990	129000100	204000100	24300010	60599970	57949990	978999900	37299990	914999400	38350010	133000000	808999900	28300010	28099990	6235901	554000100	35800000	81000060	23599990	58500000	14
CFH	13900010000	11100010000	12799990000	12500010000	11399990000	14700000000	11100010000	10300000000	13300000000	12700000000	15799980000	13200010000	14800000000	14499990000	14499990000	12000000000	13300000000	12799990000	12700000000	14199980000	14400000000	11300000000	12899990000	12599990000	12400000000	11100010000	13000010000	12599990000	12300010000	13100010000	13100010000	15100020000	14800000000	13100010000	15400010000	13799990000	15000020000	15300010000	14100010000	13900010000	13900010000	13700010000	12700000000	12500010000	11899990000	11700000000	14800000000	12500010000	67
VIM;HEL113	18299990	17900000	10642350	13500010	18300000	15650000	13600000	13600000	12999990	12900010	14912110	14600000	9211301	18699990	15800000	17150000	15200010	12700000	14459840	13393450	14499990	19399990	17750000	20400000	16249990	14700000	12600000	17700000	12500000	15100000	15550010	14150000	17150000	15400000	15800000	14000010	24950010	15700000	19000010	13700000	13463200	19000010	15350000	18749990	17400000	18650000	14349990	12200000	21
SERPINF2	7880005000	7459997000	7020001000	7630004000	6879993000	8199994000	8680007000	7510009000	6540001000	7700007000	6800000000	6150005000	6479995000	9150005000	10300000000	8190005000	7729995000	8220009000	4150000000	7269998000	7020001000	7520005000	8340006000	9320004000	8979997000	8209996000	9429990000	9559988000	5599994000	5099995000	7539995000	7520005000	9419997000	5720001000	7399998000	7880005000	8710010000	7380008000	7159999000	5999999000	6270000000	6179999000	7060004000	5779995000	6910002000	6859993000	6619998000	6600004000	28
DBH	82500050	69100020	22900010	25500010	9088099	38899990	34099980	17600010	75100000	56999960	53300030	58199990	15500000	28900010	46399980	18900000	29900020	11700000	23500020	18749990	38550010	71200050	33099990	58199990	70200020	71299990	41599980	13700000	42099980	40999980	45699980	53100000	195999900	122000100	13500000	22600010	48499980	22299990	22100000	47000030	16750000	44200000	22800000	25599990	47800010	12313300	51099970	88800020	19
LGALS1	NaN	2252399	NaN	NaN	NaN	NaN	17500010	NaN	NaN	NaN	NaN	NaN	NaN	NaN	NaN	5771299	4283502	NaN	3858999	NaN	NaN	9139102	NaN	NaN	NaN	NaN	18250000	NaN	NaN	NaN	NaN	NaN	NaN	4071800	NaN	6337598	NaN	NaN	NaN	NaN	NaN	8558153	NaN	3634101	NaN	NaN	34499990	5114398	3
PDGFRB	NaN	15950000	30099990	68099960	6615196	27000010	18699990	36799990	29549980	21250000	NaN	32599990	58050020	26350000	20700000	18699990	20300000	22000000	21399990	14800000	30600020	15650000	12800000	30249990	19099990	65250000	5150803	4867200	12300000	22900010	23300000	19450000	17400000	33799990	30699990	25000010	20050000	15500000	22300000	22400010	13850000	14400000	43600020	30400010	21600010	16250010	62300000	29400000	13
C4A	800999800	1680001000	1379999000	989000100	723000100	1280000000	1240000000	1379999000	564999800	1690001000	1829999000	1310001000	1569999000	1299999000	377999900	745999700	463999800	1010000000	1580000000	1990000000	2130001000	2350001000	666000200	721999900	760999700	521000300	1780001000	793000300	1820000000	1350000000	702999900	2359999000	1680001000	1589999000	2310000000	794000000	1189999000	1590000000	273800100	3060002000	2089999000	1690001000	1709999000	1290001000	1500000000	1880001000	1599999000	2180000000	123
C4B	78599960000	85200030000	53399970000	51299990000	45300010000	62700080000	67100070000	38200030000	57700000000	73899970000	57800020000	80999930000	58599920000	52500020000	63600080000	48200050000	52099950000	53500030000	76499930000	54200000000	68400060000	50399970000	33100030000	51299990000	52200060000	43300020000	68499960000	67000080000	50700040000	53800060000	54800050000	77100000000	65800080000	56500050000	68199960000	56199970000	58799990000	58100040000	52899940000	54299980000	74099930000	50700040000	46199990000	32200000000	47299980000	42900010000	80300050000	60400070000	123
SAA1	163500000	81200020	313000200	523000300	83100000	92200000	110000000	115000100	81449980	79300020	462000000	137000000	420000200	126500000	115700100	144999900	94900010	96150030	306999800	445999700	151000000	110000000	108900000	98099950	118999900	163500000	101000100	84950020	179000000	132000100	113400000	141750000	234000000	116000000	330000200	172000100	306000200	173000100	90000020	206000100	148000000	98599990	73350010	47299990	174000000	206000000	222000000	86300030	6
	551999800	916000400	712999900	838000600	1150001000	415000000	1530001000	1569999000	572999900	759000200	845999900	1299999000	336000200	932000400	936000000	526000000	1259999000	783999700	929000000	1350000000	831000300	1130000000	1110000000	850000000	710999600	920999700	604000000	483000100	273000100	811000300	384000000	1440000000	1200000000	1060000000	866999400	458499800	446999700	408000100	1030000000	235999900	1110000000	1900001000	1559999000	821999900	1110000000	921999900	584000000	1249999000	12
IGHD	2020001000	433000300	902000100	1449999000	2089999000	849000400	1949999000	478000100	399000000	1360000000	366999900	241000000	406000100	411000000	411000000	219000100	365999800	341999900	314999800	816000300	216000100	289999800	388999900	466000200	386999800	442000000	657000300	3580000000	438000100	577000100	446999700	231999900	300000000	723999600	555000000	661000300	780999700	1039999000	4420005000	182000000	544000100	698000400	7080007000	627999700	1170000000	255000100	916000400	170999900	11
	342000200	180000000	290999900	268999900	480999800	157500000	431000000	42700000	28700000	NaN	261999900	NaN	243500000	168500000	NaN	275499900	512999900	725499900	238999900	148000000	28600010	253000000	112000000	41849990	255999900	348499800	227000000	127000000	87549950	433500000	617999700	62399990	89099980	263500000	219000100	350500000	178500000	454500200	554000100	76200020	344000100	531000000	601999800	730000000	180000000	329999900	481999900	555000000	16
	3710001000	3990000000	5699996000	3940002000	4959994000	3859998000	4329997000	4209998000	4639997000	2150001000	3999998000	3079999000	3259999000	3869998000	4690003000	2300001000	4639997000	4609999000	3919999000	4370000000	2409999000	5180002000	4070002000	4130000000	4200002000	3990000000	4889999000	2140001000	4329997000	3520001000	4379995000	3760002000	4560003000	3610000000	3249998000	3220000000	3110000000	3470002000	5059994000	3029998000	3779999000	5740000000	5720001000	5720001000	4349999000	5720001000	6399997000	5379999000	13
PTPRF;LAR	8931695	8285504	9658856	5470798	6170302	10137100	9574647	10500100	6695350	11959150	7460304	9988050	10300000	9866703	5693298	12846800	NaN	11000000	10500010	9967302	7584697	15800000	20200010	NaN	14499990	5673300	4006000	4556599	7368204	17110650	6134399	13400000	15154210	18000000	8042403	10400000	8062004	NaN	NaN	9338502	7649701	7348795	4603599	14400000	9420599	12600000	7601702	5606603	42
CHGA	16447940	12600000	13199990	31949190	26499990	11700000	63899960	20900000	9794398	17900010	70100040	27399990	8958405	NaN	9538603	10250000	17799990	24850000	32250010	9092594	31600010	18900000	17400000	21699990	11226000	28400010	19999990	32700010	9786002	21000010	13766100	38700010	19100000	39199990	12800000	24299990	36000000	32199980	13199990	16600000	48999980	35900010	22100000	14000000	16899990	16899990	22900010	26650020	22
CLU	10900000000	9890000000	12100010000	10399990000	10900000000	11800010000	11600010000	11399990000	10600000000	14700000000	12000000000	11199990000	10300000000	11399990000	12500010000	12500010000	11199990000	12599990000	11800010000	12500010000	11000000000	10699990000	12899990000	12899990000	12799990000	12700000000	11499990000	13000010000	10099990000	11100010000	11300000000	11800010000	11800010000	11600010000	11600010000	11100010000	12599990000	12899990000	10499990000	12300010000	12100010000	9700008000	7669994000	8859994000	8770003000	9739998000	11499990000	9210009000	21
HSPA5;HEL-S-89n	33200010	28999990	32599990	27700010	32399980	35600020	39800010	33099990	24700010	26900000	48099990	25400010	32399980	35500010	38599980	25400010	28900010	29699990	31800000	44599980	56499980	17200010	24999990	26699990	30400020	40899980	26499990	12000000	30900000	37299990	45800020	39099990	49199980	33799980	59999990	24000000	52300030	28000010	30000000	22400010	49300000	39099990	28400010	27899980	30099990	30699990	28900010	44500030	32
HSPA8;HEL-S-72p	73699960	42149980	28800010	44250000	38250010	21800000	NaN	19449990	17400000	30200000	31350000	36100000	25999990	25999990	21399990	37100020	NaN	49399990	32399980	24499990	37400000	25100010	33400000	54250010	38199980	20700000	37599980	NaN	28300010	37799990	NaN	29799990	29699990	47900020	NaN	30549990	19999990	48900000	NaN	10353550	45549990	20900000	21450000	47349980	21500010	56700000	51499980	22200010	23
MBL2	77399970	347999900	105000100	65900030	93400000	86400040	46650000	39900000	259000100	143000000	120000000	24799990	144000000	95900030	86000030	99500020	56899980	60600010	81799960	150000000	74699950	48099990	140000000	26600010	194999900	190000100	66199990	64949960	123000000	62300000	72499960	147000000	87500020	19500000	59150020	83100040	25400010	77500010	69300020	127000000	249000100	333000100	186999900	221000000	122000100	134000000	273999900	186999900	9
IGF2R	59200000	39399980	36599980	76550000	72200020	43300030	44200000	41500000	44699980	50699980	60199980	59250020	37399980	61700000	44000000	41100000	53399980	48499980	41100000	39999990	45100010	46600020	58199990	47400000	48800020	44299980	47899990	78199980	36300000	81200020	59099980	41599980	38699980	58400000	21500010	50050020	45599980	54650010	37300010	59600030	58199990	61000030	51800010	48650000	46399980	59800030	52500030	44500030	35
ACE	NaN	NaN	NaN	NaN	11300000	16399990	18900000	NaN	NaN	14300000	NaN	NaN	NaN	NaN	NaN	8961702	NaN	NaN	59600030	16699990	7646698	3876102	11300000	NaN	11800000	14100000	NaN	NaN	15500000	12999990	6357403	NaN	NaN	16300000	8006304	12200010	NaN	11286550	NaN	15100000	7632003	8346703	NaN	14100000	15200010	32499980	NaN	NaN	33
MYH7;MYH6	46399980	40250020	81799960	51199990	43000000	47900020	38400000	22500000	47450020	23050000	42850000	56199980	36799990	87700040	26900000	34249990	41400000	31500010	50399980	37700000	39999990	48550000	140999900	73300000	29699990	50100000	40100000	43050000	32499980	29450000	35399990	76399980	83799950	85399980	37599980	30799990	58299980	30749990	56300000	28999990	51199990	43800000	44200000	55250030	35149990	49600010	NaN	52399970	35
NCAM1	67900020	127000000	71399980	67500020	57800030	46899970	90399980	84700040	73899980	103000000	173000100	112000000	89100010	71399980	88399990	93499940	152000100	75100000	86100030	61200040	113000000	85700050	139000100	47099990	90399980	50899990	36900000	174000000	101000100	61700000	81999950	76699950	61800020	255000100	96799980	56499980	72499960	52100030	182999900	96399980	85499970	83100040	54400010	51999980	67399980	137000000	85399990	58600010	28
EEF2	NaN	704000300	NaN	482500300	NaN	NaN	117000000	NaN	330000200	NaN	483999900	33300010	241000000	NaN	81799960	NaN	NaN	NaN	NaN	NaN	139700000	493000200	NaN	NaN	NaN	NaN	NaN	814999700	186999900	132000100	365999800	235999900	NaN	NaN	NaN	64099990	NaN	554000100	NaN	168000100	NaN	NaN	408000100	NaN	NaN	NaN	NaN	NaN	24
C6	2319999000	2190001000	2850002000	2550001000	2259999000	2920000000	2990001000	2230002000	2190001000	2340000000	2350001000	2290001000	2140001000	2279998000	2490001000	2400000000	1889999000	2270001000	2720000000	3050001000	2499999000	2319999000	2540001000	2359999000	2599998000	2459999000	2169999000	2890001000	2059999000	2200001000	2210000000	2470001000	2640002000	2200001000	2300001000	1700000000	2310000000	1739999000	2319999000	1680001000	2409999000	1800000000	1739999000	1739999000	2010000000	1730001000	1610000000	1580000000	36
CEACAM1	NaN	NaN	NaN	NaN	NaN	NaN	NaN	NaN	NaN	NaN	NaN	8850899	12000000	NaN	NaN	NaN	7926398	NaN	NaN	NaN	NaN	NaN	3770302	NaN	NaN	NaN	NaN	NaN	NaN	NaN	NaN	NaN	NaN	NaN	NaN	NaN	NaN	NaN	NaN	NaN	3433799	NaN	NaN	NaN	3727002	NaN	NaN	NaN	5
CD99	2158699	5928600	NaN	NaN	4701751	NaN	3468599	4161848	7361703	4018550	5203752	3909498	2718099	7005298	4680199	2003300	NaN	5465702	2383901	2676250	1528701	2445999	NaN	NaN	930185	NaN	2086099	2281001	2531399	4347898	1573800	4122949	4698898	NaN	3886000	NaN	768690	NaN	NaN	4452398	3284851	3512602	NaN	4711401	2298801	3762549	2164801	2878701	5
NID1	12800000	4471298	NaN	8129896	8863499	10234250	17879010	8535296	NaN	8876602	15100000	11533550	8102705	NaN	10100010	10850010	NaN	5457802	7632498	8405805	10800010	8035749	10498250	10200000	6607103	7404403	8680502	6828099	22299990	6480596	20200010	10300000	20150000	8605350	12900010	11499990	9065202	12500000	10600000	9678898	11333510	9162799	13850000	19999990	NaN	9999997	11499990	NaN	29
PKM;HEL-S-30;PKM2	56700000	42099980	56499980	33099990	68149990	21100000	51199990	46100000	51499980	42799980	48099990	53499970	34399990	24700010	44000010	36199980	38499990	26550000	59200000	74349970	42300000	49600010	48700000	65299970	40699990	51099970	29250000	83300010	146699900	56600020	56800020	69050020	48999980	48599980	47199980	26649990	35399990	68699960	69200040	58800010	77199970	73999990	49300000	74799960	97399990	67299980	43600000	59600030	24
HSP90B1;TRA1;HEL-S-125m	28800010	37500000	43000020	29200000	21600010	33099990	38599980	44599980	39700000	45300020	31000000	36699990	33000020	34099980	28099990	30699990	45999970	34199990	30900000	51099970	47199980	47700010	34000000	31800000	36900000	40899980	30400020	43499990	33300010	39900000	48800020	51899980	49800020	32299990	35800000	41800000	42300000	35200020	59700030	29100000	43600000	48399990	39199990	45899980	38599980	64999960	36000010	43399980	32
CPN1	512999900	675999600	576000100	634000300	612000300	593000300	639999800	441000100	455000100	894999900	433999800	706999900	492999900	663000100	365999800	644000000	687000400	715000100	728999900	591999900	1070001000	513999900	506000000	508000200	605999700	589999700	884999700	688000300	578000300	577000100	536000000	800999800	675000200	586000100	853999900	706999900	416999800	702000200	603000300	537999900	577000100	546000300	684999700	644000000	598000300	688000300	721999900	531999900	20
DSP;DSP variant protein	302999800	152000100	117000000	101000100	56099980	121000000	175000000	161000000	117999900	88000030	99800000	217499900	76300050	119100000	132000100	261000000	277000000	90800040	101900000	81600030	33699990	310000000	163350000	140000000	78399980	54400010	535000400	99500020	108000000	124000000	62100010	108000000	156999900	117999900	140999900	156499900	96799980	110000000	102000000	124000000	149000100	188000100	134000000	440000200	199000000	135000000	118999900	284999800	83
CD44	72599980	60849990	46399980	50500030	57800030	20849990	71399980	NaN	34400020	82099980	35500010	43800010	41699990	37100020	30900000	NaN	47500020	NaN	30000000	NaN	31000000	NaN	NaN	32100000	39950020	45949980	32900000	NaN	29499990	NaN	NaN	NaN	35150010	46600020	45100010	24000000	33400010	53100000	NaN	60600000	38000020	41500000	26199980	55700020	8667497	83950030	58300030	NaN	6
PECAM1	249999900	57700010	44699980	73099960	225700000	NaN	20400010	34699980	11930000	34799990	NaN	36900000	39599980	15600000	NaN	66800020	41300010	13300000	33500000	NaN	NaN	NaN	21500010	NaN	117999900	NaN	12600000	25747890	NaN	45599980	34300020	NaN	19399990	21224100	14100000	15900000	NaN	14800000	NaN	NaN	22999990	185000000	30900000	94349980	NaN	NaN	25400010	111600000	17
FAH	73200010	56099980	NaN	35700010	46600020	NaN	31600010	17300000	39500010	33600020	30151440	43899980	64199980	NaN	3906801	33250010	46399980	NaN	48999980	NaN	NaN	NaN	39199990	27399990	54799980	NaN	47599980	NaN	40300000	46899970	56200030	65950000	39299980	8861905	52500030	57849990	24800000	49699980	45800020	36249990	26300000	NaN	16600000	35500010	18000000	NaN	24299990	NaN	14
PFKL	NaN	NaN	NaN	NaN	NaN	NaN	NaN	NaN	NaN	NaN	NaN	NaN	NaN	NaN	NaN	NaN	NaN	NaN	NaN	NaN	5372402	50849990	NaN	NaN	NaN	NaN	NaN	NaN	NaN	NaN	NaN	NaN	NaN	NaN	NaN	NaN	NaN	NaN	NaN	NaN	NaN	NaN	NaN	NaN	NaN	NaN	NaN	NaN	10
LBP	140000000	74100040	138000000	218000000	117000000	83000010	110000000	63400030	121000000	134000000	204000100	174000000	120000000	144000000	134000000	168000100	132000100	140999900	146000000	193999900	161000000	163999900	108000000	118999900	67500020	63450020	125999900	138000000	173000100	155000000	143000000	163000000	86899970	80700020	142000000	143000000	189000000	172000100	140000000	180999900	170999900	190000100	121000000	95999990	165000100	82900000	159000000	123000000	12
PGAM1;hCG_2015269	NaN	NaN	16399990	NaN	16899990	NaN	13515000	NaN	NaN	18099990	16600000	18699990	NaN	61599990	12300000	20500000	NaN	11499990	NaN	7212502	18000000	21300010	21950000	22200000	NaN	NaN	NaN	NaN	12200010	NaN	NaN	NaN	14800000	17099990	21150010	NaN	28099990	NaN	NaN	NaN	NaN	22450000	NaN	NaN	10600000	16500010	21500010	12000000	10
PAM	19950000	60149990	242000000	19699990	54299990	31121770	34150000	38978160	42699990	34849990	22453790	NaN	75800050	21899990	65800000	39650010	34950000	60749980	35400000	32200000	24299990	56799980	65999980	60000000	NaN	28999990	23650000	NaN	67599960	16950010	81600030	15300010	26250010	118249900	48499980	21400000	16500010	38899990	NaN	38700010	28999990	68900000	83900050	36950010	40200010	53800000	14300000	69899960	24
VCAM1	52200000	43200020	53700010	59399990	72399960	46200000	53399980	63800020	29900020	98199960	39700000	76800000	42300000	64799960	67099990	46100000	88800020	89399950	49099980	53800000	135000000	67800000	36500000	27399990	53100000	61800000	49800020	58099970	66600020	108000000	94000060	92900010	48900000	39299980	51899980	51400000	47500020	73300000	67900020	170000000	85800040	131000100	93200050	106000000	64900020	173000100	88700050	78700000	31
ORM2	3060002000	5279996000	6379993000	6390004000	5439993000	5529997000	5160003000	5740000000	5920007000	5490005000	6209992000	7000002000	5889997000	8069990000	4609999000	4709999000	8720010000	5789999000	4880002000	5430005000	5320006000	4070002000	3929998000	4190002000	6820005000	4860004000	5959994000	6890006000	4510000000	4939995000	4150000000	5609998000	5389994000	7060004000	5709997000	6110003000	5830002000	4910004000	4260002000	2160001000	4119999000	4119999000	7359995000	3430001000	4919998000	5320006000	4699997000	5699996000	13
ITIH1	18100010000	18199980000	17699990000	16000010000	16299990000	15100020000	18500020000	15100020000	17499980000	18799990000	12599990000	14299980000	13700010000	13900010000	19799990000	17699990000	16499990000	17800010000	20300000000	15500020000	17699990000	15500020000	18100010000	16399990000	17599980000	15600020000	16899990000	15799980000	11800010000	13900010000	15699990000	16800010000	17499980000	13600000000	14499990000	12899990000	15400010000	13500000000	15100020000	14100010000	15699990000	11899990000	15699990000	8449994000	13700010000	11700000000	13300000000	12400000000	59
CR2	NaN	NaN	31400010	NaN	NaN	NaN	NaN	NaN	16700010	NaN	NaN	22299990	NaN	15600000	NaN	32399980	13400000	25199990	NaN	NaN	NaN	43700010	NaN	NaN	NaN	48700000	NaN	NaN	30900000	57399980	NaN	NaN	NaN	NaN	30099990	43800020	NaN	NaN	30699990	NaN	NaN	22799990	NaN	24700010	8071101	NaN	NaN	12100000	6
C4BPB	133000000	186000100	231999900	273000100	144000000	359000100	NaN	205999900	238500000	270000100	296000000	330500200	230000100	261000000	175000000	211000000	209000000	179000000	260000100	227000000	NaN	221000000	203000000	242999900	259999900	231000000	182499900	160000000	211000000	193999900	204000100	NaN	306000200	304000100	NaN	222000000	NaN	415999800	203000000	156999900	156999900	139000100	194000100	127000000	192000000	155000000	231999900	222999900	4
FLNA;FLJ00119	18641290	16049990	15400000	29100000	19050000	44200000	22700010	18399990	12500000	18500000	7053102	29200000	21100000	14600000	25900010	9859296	24400010	21000010	17950000	27599990	43000020	30099990	15100000	41100000	24499990	28099990	20499990	56800020	31000000	19500000	18799990	56999960	30000000	14200000	13130550	16449990	19000010	15500000	21100000	17099990	21900010	22099990	38100020	24800000	23199990	78199980	28499980	41500000	75
CPN2	660000400	883000100	739999900	703000400	700000200	710000100	864000400	686000300	664999900	968999700	838000600	1039999000	1320001000	990999900	594999600	785999700	753000300	1090000000	1150001000	755999800	1360000000	650999800	945999700	649000100	954999700	967999700	999999600	992000100	786999900	841000600	737999900	1130000000	1060000000	734999900	981000400	917000000	749000100	1060000000	741000400	663000100	655000400	599999900	554000100	635000200	772999500	546000300	1010000000	650999800	16
CES1	11499990	NaN	7357603	NaN	12500000	NaN	10281950	12200010	NaN	9999997	NaN	6625001	12800000	NaN	NaN	8025496	NaN	9235995	9682554	6118499	11200010	7612604	NaN	12050000	NaN	11500000	NaN	9930347	11100000	13800000	18000000	NaN	7647396	8229297	NaN	10800010	8142601	9291298	NaN	8339996	9418106	11500000	NaN	NaN	11000000	10550000	11300000	9823749	19
FBLN1	372000100	306999800	407000200	314999800	365999800	373999800	355000100	330999900	426000200	361999800	199000000	390999900	425000000	333000100	341999900	334000100	347999900	377999900	384999900	484999800	455000100	381999900	419000300	231000000	415999800	423999900	344000100	278000200	466000200	363000000	307999900	544000100	399000000	460000300	415999800	279000200	395000100	317000100	448000200	496000100	531000000	718000100	332000000	788000500	401000100	591999900	386999800	306999800	13
PTPRG	12300000	13099990	11920750	6578600	6739301	16700010	9824399	13381960	NaN	14250010	NaN	5078001	NaN	5723252	7120401	2247901	6108098	NaN	NaN	4916897	NaN	9095696	17700000	5247998	NaN	6571698	7929804	NaN	NaN	3545001	2770700	NaN	7453196	NaN	NaN	11499990	6761304	NaN	7885102	7227799	NaN	11600000	8018649	6372997	7036052	9609905	7590796	NaN	11
GPT	4198698	6954002	2135999	NaN	NaN	5380701	NaN	6570204	3444799	917870	4250150	4149101	5830797	5842998	4713799	2292850	5484250	4224251	NaN	2762401	6157549	2958599	5637203	4909700	2788099	3028801	2682700	1744399	5099901	4474199	6998753	6566001	2729099	3004199	3300299	4446498	5118401	6895001	5279697	3766102	9104151	NaN	NaN	NaN	4166301	4792150	7392652	3910702	9
IGFBP6	22599990	NaN	NaN	11601950	NaN	12900010	NaN	NaN	20900000	NaN	13400000	NaN	19799990	NaN	NaN	8035296	22200000	20200010	6999901	NaN	19200000	NaN	6265601	NaN	10100010	24000000	6614400	15900000	7187799	20700000	10546850	25900010	18399990	5180901	14100000	NaN	NaN	NaN	2444099	18799990	23799990	14000010	NaN	NaN	17099990	9693303	12200010	3095901	4
PSMA1;HEL-S-275	4647101	NaN	1560200	1119000	1255100	2085801	NaN	NaN	2297300	NaN	1357001	NaN	1824800	1715001	1881501	NaN	NaN	1997860	NaN	NaN	3629300	NaN	NaN	NaN	NaN	1268700	699280	1116095	1408399	847420	NaN	2421299	NaN	NaN	NaN	1810150	NaN	1572050	NaN	1045600	NaN	NaN	NaN	NaN	NaN	NaN	NaN	NaN	13
MSN;HEL70	7200697	5226948	5694049	4805302	NaN	4510401	NaN	6681201	13800000	9064005	9099650	6366801	7055700	3203102	11100000	8157600	4083449	5751701	7062498	9958899	5477848	4951497	16100000	6501802	5804102	4083801	4775698	5657448	5525898	9875050	6136600	3758901	5779799	6169453	7306097	4930750	7550655	7120899	7190698	18150000	3045098	8288104	10800010	NaN	3345400	3148100	5646900	5880102	23
S100A4	76300050	NaN	95600020	NaN	NaN	160000000	50700020	107000000	54600020	52700030	NaN	263000000	69699990	NaN	27200000	132000100	NaN	NaN	NaN	213999900	91900020	60199980	NaN	NaN	NaN	NaN	NaN	149000100	96399980	NaN	NaN	NaN	43700010	63999980	97600050	NaN	NaN	NaN	45100010	80950020	106000000	64399980	126950000	NaN	67099990	NaN	NaN	113999900	3
EEF1G	NaN	NaN	NaN	NaN	NaN	NaN	NaN	NaN	NaN	NaN	NaN	NaN	NaN	NaN	NaN	NaN	NaN	NaN	NaN	NaN	NaN	NaN	404500000	104000000	NaN	NaN	NaN	NaN	NaN	71750020	NaN	NaN	NaN	NaN	NaN	NaN	678500000	NaN	NaN	NaN	NaN	NaN	NaN	NaN	NaN	NaN	NaN	NaN	6
PON1	6170007000	4690003000	3889998000	6730006000	4580002000	6770003000	5539993000	4420005000	5189997000	5149998000	3899999000	4869999000	5909997000	5759993000	5010002000	5230002000	5030006000	3079999000	3520001000	4399995000	3859998000	2100001000	6649998000	7660002000	6630001000	7119994000	3350000000	5099995000	6589994000	5199997000	2279998000	4480002000	3079999000	4869999000	4910004000	6570003000	5889997000	5430005000	3689999000	5759993000	4379995000	3130001000	3539999000	3369998000	2079999000	5299998000	7210002000	3199999000	16
DPP4	32299990	21399990	15600000	22500000	19999990	25700000	24499990	27800020	10400000	21900010	18900000	34499990	73799990	35100010	28300010	25599990	36699990	27599990	28499980	25100010	31300020	47900020	18500000	15400000	24800000	30099990	27300010	17550010	26149990	26100000	13600000	23900000	40999980	22000010	31550000	42100000	44100010	33600020	25900010	13900010	32799980	26100000	16399990	30200000	32099990	20100010	45400020	37599980	26
CALR;HEL-S-99n	NaN	NaN	45700000	396599900	19149990	10100010	71500020	108350000	NaN	NaN	21500010	45800020	NaN	33600020	29600000	43700010	41500000	49899990	NaN	192000000	66200020	NaN	NaN	45899980	133000000	4425403	NaN	NaN	31899990	62450030	NaN	40200010	18699990	NaN	38999990	30500010	108000000	NaN	53900020	20600000	11499990	NaN	NaN	142000000	88499980	33550000	15100000	29900020	26
TKT;HEL107	11300000	2379301	9489397	NaN	NaN	10699990	16600000	11300000	NaN	26300000	19435340	8420552	11800000	11236200	NaN	26950000	8619001	9106703	7621248	10330750	8394848	5796203	4670099	23500010	NaN	3980700	6142099	13846050	14800000	19799990	6361901	13199990	NaN	12000000	12200010	15550000	NaN	NaN	11300000	16450000	11200010	10915800	10500010	10688390	8759798	11700000	8281049	8076897	19
MARCKS	844860	NaN	NaN	NaN	1515600	720860	NaN	NaN	1833700	NaN	566970	NaN	1452901	NaN	NaN	NaN	NaN	NaN	NaN	NaN	NaN	NaN	NaN	NaN	NaN	3023100	NaN	NaN	NaN	1836900	1694100	NaN	NaN	NaN	783110	NaN	NaN	NaN	NaN	NaN	565830	NaN	1116600	NaN	NaN	613070	NaN	NaN	7
PRDX6;HEL-S-128m	6293150	4720150	6774100	4607100	7634698	4641902	4941002	5438901	6055348	NaN	2492399	NaN	5654699	2963199	3803601	4314900	NaN	3866899	5230100	6228199	7205296	2375001	4410501	30000000	NaN	3329200	15107950	NaN	9106696	NaN	10970500	6204053	5237899	3968599	NaN	8143497	5378249	4732702	8422502	4727199	5290499	5413150	3959501	4710999	9093700	2846301	2959300	1911700	13
BLVRB;HEL-S-10	36300000	71850000	24299990	32799980	20900000	60700040	45100010	77599970	55200010	52800000	15600000	20200010	16800000	NaN	15100000	31000000	31499990	NaN	46249980	64999970	NaN	59499960	NaN	25300000	27300010	23199990	70900020	NaN	NaN	24800000	29800020	41349980	21200000	24900010	22849990	35800000	13800000	NaN	NaN	21800000	NaN	47450010	47350010	NaN	36400000	37250000	18799990	30800010	8
PRDX5;HEL-S-55	42600020	NaN	NaN	29750010	NaN	9742705	NaN	NaN	NaN	NaN	NaN	NaN	NaN	NaN	17600010	14800000	23199990	NaN	NaN	NaN	NaN	28900010	NaN	14162850	NaN	NaN	NaN	22900010	NaN	NaN	NaN	6194897	NaN	11000000	NaN	7155799	20600000	NaN	NaN	NaN	NaN	NaN	17900000	NaN	NaN	NaN	NaN	NaN	5
S100A7	39650010	19799990	8611905	NaN	17300000	NaN	28099990	3060601	29300010	NaN	12291450	NaN	16936400	18399990	NaN	21636140	17550000	NaN	14619810	15500000	2368000	16100000	43899980	NaN	NaN	11727750	12300000	NaN	NaN	7740801	17936950	NaN	27599990	27800020	10300000	NaN	NaN	NaN	NaN	20600000	NaN	28000010	NaN	NaN	19356840	32599990	NaN	17000000	8
PRDX2;HEL-S-2a	162000100	145150000	112000000	69100020	143000000	111000000	138000000	125999900	106999900	90800030	68199970	60700040	96600040	123000000	215000100	120000000	146000000	118999900	109000000	387999800	102000000	136000000	134000000	101400000	75599980	79699950	62300000	134000000	220000100	118999900	115000100	113000000	89699950	100200000	109000000	253000000	146000000	120000000	97600050	113000000	90600050	140000000	122000100	96399980	177000000	148000000	117150000	124999900	12
CDH5	122000100	81499980	75500000	96100060	67299980	51700000	83599990	122000100	81300020	148000000	33400010	87600030	74500030	133000000	103000000	59700030	115000100	79500000	97699980	71700030	113999900	69899960	59700030	65099980	66400010	92700020	86500050	62399990	103000000	79500000	110000000	104000000	68800030	86200030	102000000	117000000	91100050	109000000	136000000	121000000	91199950	140000000	77699960	136000000	104000000	102000000	82500050	98500060	20
MAN1A1	84400020	94100030	31900010	72550000	48700000	39700000	77900020	37900020	47800010	71000020	73599960	32200000	66400010	49400020	72100030	38499990	36000010	53100000	28199990	87099990	73699960	46299980	65299970	52799960	50600000	48399990	45400020	56499980	36900000	83399960	86999980	56700000	83100040	25400010	48000000	49099980	55100020	66949980	56149980	70200020	46800000	64300040	51899980	66600020	33400010	54700020	40700020	54600020	25
THBS4	7350999	13150000	NaN	10500010	11900000	15350000	8620699	23300010	13600000	NaN	3460798	6293097	7759803	16100000	13300000	20800000	11785400	16900000	17200000	19000000	13086310	8908300	14350000	12999990	12400000	17500010	14000000	24200000	13849990	NaN	17550010	15050000	15000000	8918404	8108299	7769195	7907097	NaN	11600000	40400020	10833050	10100010	15100000	17900000	16100000	20600000	10052840	18000000	15
KRT9	7855105	15100000	12800000	17900000	37799990	19299990	10699990	8565203	18299990	11399990	15500000	12300000	5376303	8497495	22500000	15800000	38100020	17500010	5573597	12000000	21500010	9446101	7283901	15300010	27700010	15100000	22400010	8346802	17800010	40500030	14800000	24499990	15100000	11300000	15699990	11899990	25599990	14600000	19799990	12100000	24700010	9762303	10400000	13900010	10600000	21200000	20600000	24100000	42
FBN1	26499990	NaN	52200030	NaN	NaN	70099990	21500010	36900000	37200020	NaN	32399980	53699980	46549980	29200000	25500010	NaN	17600010	30400020	33900000	26100000	43100020	44150020	33900000	NaN	NaN	60250000	NaN	NaN	35000010	49600010	NaN	29300010	45950010	NaN	36199980	NaN	31850010	34199990	27399990	38849990	44350010	71800020	27100000	48199990	44000020	69150020	26600000	49800020	13
TAGLN2	6872703	4444500	6002301	6564248	NaN	11900000	15070550	NaN	9260402	7681798	4342099	12000000	12596650	18799990	5683202	NaN	5922599	11522300	17650000	12000000	25900010	9847298	12950900	12200010	NaN	11932410	3908899	5426303	6523603	19050750	10600000	14562150	8434503	14928500	4599650	NaN	2065800	5219897	10900000	5813002	9556404	12999990	10100010	6690998	8031897	5140299	6756896	4552100	13
GP5	35200020	8675499	16700010	15600000	27750020	23100010	NaN	31200010	NaN	9333048	23599990	55449970	5502249	27399990	NaN	13950000	NaN	16200000	NaN	19299990	9866102	26100000	12350000	NaN	45199990	NaN	17800010	22749990	11733950	14459850	29600000	NaN	12900010	10716350	18099990	NaN	21699990	22299990	20200010	NaN	8556052	NaN	NaN	9059900	10900000	10306910	15000000	13400000	10
BTD	227999900	263000000	240000000	135000000	207000000	231000000	213999900	245999900	302999800	239000000	263000000	229000100	244000100	283000100	279000200	283000100	140999900	227000100	192000000	233000100	255000100	269000000	199000000	203000000	322999800	240000000	304000100	280000100	221000000	195999900	193999900	254000100	264999900	229000100	255999900	239000000	273999900	266999900	284999800	355000100	237999900	221000000	97999970	195999900	269000000	81499980	244000100	240000000	13
AFM	6789992000	6410007000	5730007000	5310000000	4839998000	6040000000	5059994000	5269996000	6760004000	4390001000	4290002000	6730006000	7289998000	8429998000	6430004000	5849999000	7040003000	7249995000	8740001000	7510009000	4900004000	6489992000	5249995000	6020006000	5260000000	5199997000	5559995000	7420003000	9219999000	6879993000	9390006000	8009998000	6980003000	6910002000	8000007000	9259994000	9079991000	9460010000	7349999000	6820005000	7470004000	7339997000	2909999000	6359999000	7950010000	8350002000	4139999000	6800000000	32
MASP1	88199950	106999900	42000020	86200030	82600020	201500100	98599960	109500000	127000000	114300000	104000000	133000000	110000000	91000020	146000000	123000000	117000000	154000000	138000000	113999900	95000040	124999900	88899980	121000000	115000100	142000000	108000000	117000000	172000100	124999900	148000000	103750000	88200020	123000000	143000000	132750000	173000100	143500000	115999900	123000000	175000000	128000000	79000020	117999900	140999900	104000000	167000000	76950030	21
MAN2A2	14499990	NaN	27349990	16850000	41400000	70599960	NaN	NaN	31700020	NaN	NaN	34049990	NaN	21399990	NaN	NaN	NaN	31000000	NaN	50850010	NaN	104000000	51300000	NaN	NaN	NaN	NaN	31949990	51400000	46050020	29800020	31800000	31399990	NaN	36000010	64199980	NaN	NaN	NaN	NaN	34499990	NaN	102000000	149500000	53199990	NaN	64900020	NaN	16
LUM	1610000000	1320001000	1820000000	1599999000	1299999000	1189999000	1769999000	1979999000	1449999000	1730001000	1379999000	1500000000	2140001000	1580000000	1700000000	1559999000	1460000000	2079999000	2110000000	1970001000	2279998000	1580000000	1620001000	1680001000	1409999000	1820000000	1709999000	1539999000	2070000000	1690001000	1959999000	1379999000	1809999000	1680001000	1999999000	1709999000	1720001000	1920000000	1690001000	1889999000	1880001000	2510000000	1449999000	2620002000	1760001000	2290001000	1170000000	1690001000	15
CACNA2D1;WUGSC:H_DJ0560O14.1	15200010	12900010	8172095	NaN	29800020	25049990	11380900	18300000	13450000	16700010	15000000	25500010	19600000	14578550	10100010	41699980	11500000	28649990	12200010	14250000	20900000	10300000	NaN	44299980	18900000	15000000	6396801	18750000	10484050	NaN	20450000	16100000	12999990	9398901	28878640	69120090	13045290	11864550	43399990	16100000	16900010	14800000	14550000	10500010	33699990	21699990	13500010	13400000	36
VCP;HEL-S-70;DKFZp434K0126	NaN	NaN	28300010	NaN	NaN	NaN	6793900	NaN	NaN	NaN	24100000	12900010	NaN	NaN	NaN	NaN	NaN	NaN	NaN	NaN	NaN	NaN	51600000	NaN	NaN	NaN	41500000	NaN	NaN	NaN	8736998	NaN	55299980	29900020	14600000	NaN	NaN	NaN	NaN	NaN	NaN	NaN	34499990	10100010	NaN	NaN	NaN	NaN	11
INHBE	12100000	NaN	NaN	NaN	NaN	NaN	NaN	NaN	NaN	NaN	NaN	NaN	8206102	NaN	NaN	NaN	6459448	8584702	NaN	NaN	6117500	NaN	NaN	NaN	NaN	7092300	NaN	NaN	12900000	NaN	NaN	15699990	21600010	NaN	9055896	NaN	NaN	24499990	NaN	14499990	NaN	NaN	NaN	NaN	NaN	NaN	3246198	NaN	5
TPI1;HEL-S-49	168999900	190999900	147000100	146000000	180999900	214499900	132000100	186000100	129999900	201000000	357800000	235999900	244000100	247000100	230000100	161000000	215500000	213000100	160050100	319999900	222499900	108850000	251000000	356000200	278000200	251000000	277000000	246000000	210500100	125050000	764500200	226500100	142000000	156000000	213499900	89599970	207000000	336500100	163999900	329500000	225000000	186000100	399999800	207000000	73399980	112300000	186000000	430000100	15
ACTB;PS1TP5BP1;ACTG1	264999900	108000000	168000100	168000100	108000000	168000100	158000000	183999900	84299980	174000000	124000000	148000000	140999900	96100060	127000000	182000000	168999900	264999900	139000100	361999800	609000300	290999900	626000300	227999900	211000000	280999900	132000100	225999900	161000000	104000000	105000100	460000300	90399980	235000100	125000000	134000000	112000000	84400020	143000000	185000000	255999900	149000100	194999900	163000000	137000000	71949970	268000000	213999900	17
YWHAE;HEL2;YWHAE/FAM22B fusion;YWHAE/FAM22A fusion	NaN	NaN	6319902	6044902	6242904	NaN	NaN	NaN	NaN	NaN	NaN	NaN	6403101	NaN	NaN	NaN	NaN	NaN	NaN	11899990	4717303	16899990	NaN	NaN	NaN	2581899	NaN	4636797	2587500	10772400	NaN	14950000	NaN	NaN	5055501	10514250	5214400	NaN	NaN	NaN	NaN	NaN	8967506	4486202	4017903	NaN	4205798	NaN	13
TPM4;HEL-S-108	NaN	NaN	NaN	8362697	NaN	5842897	NaN	4653698	NaN	NaN	NaN	NaN	NaN	NaN	NaN	NaN	NaN	NaN	NaN	11100000	11200010	13300000	NaN	3738051	NaN	10241300	443560	NaN	NaN	NaN	NaN	13900010	NaN	2715201	NaN	NaN	NaN	NaN	NaN	NaN	NaN	14499990	NaN	6226600	NaN	4640299	NaN	NaN	15
GPLD1	766000300	1050001000	658000000	503999800	786999900	747000400	311999900	720000100	537999900	365999800	758000400	678000000	1220001000	948999900	1080000000	555000000	982999700	760999700	981999600	446999700	1090000000	865000400	917000000	1150001000	791000300	700000200	884999700	1039999000	755000000	812000100	863000300	773999600	566000100	753000300	816999900	912999600	749000100	901000100	993999600	797000500	1130000000	798000100	567000000	544000100	823000300	659000300	1449999000	1010000000	30
BASP1	1851001	1870551	1584151	NaN	1757099	1612700	3190199	1761400	NaN	2095049	2673899	1863050	1252600	3492701	1927150	1623250	NaN	3202302	NaN	2301800	2069001	2011500	1838050	1617100	1890850	1106899	1775801	2247300	1521599	1826750	1844149	2521851	1644900	NaN	1712400	1622200	NaN	1559450	1558299	2419200	1887400	1513700	NaN	1949600	2130900	2300999	NaN	2215799	14
DSG1	NaN	438000100	866000300	161500000	293000000	NaN	203000000	NaN	NaN	NaN	NaN	233000000	189000000	NaN	219000100	491999800	311000000	138000000	115999900	NaN	NaN	140000000	NaN	NaN	NaN	299000200	97900000	NaN	221000000	2279998000	255000000	522000000	420000200	190000100	NaN	163000000	NaN	270000100	137500000	156500000	351000100	109000000	216999900	NaN	183999900	149500000	NaN	136000000	25
CFHR3	233000100	359000100	178000100	624999700	203500000	189499900	317000100	261000000	325999900	275999900	327000100	206500100	240500100	358000000	772000100	104000000	160000000	NaN	420000200	284999800	1390001000	350000100	281999900	442000000	189000100	235999900	289000100	288000100	302000000	483000000	296999900	NaN	242999900	NaN	NaN	190000100	207999900	73399980	411999900	192999900	NaN	NaN	135700000	258000200	196500100	NaN	257000000	NaN	10
ITIH3	2530000000	718000100	1860001000	1730001000	2270001000	1550000000	2110000000	1280000000	1249999000	1720001000	1920000000	1629999000	1390001000	1060000000	1820000000	1639999000	1220001000	1720001000	1200000000	2030000000	2540001000	1869999000	1730001000	755000000	1800000000	1409999000	1120000000	2980001000	1690001000	1539999000	1070001000	1539999000	1520001000	1249999000	1520001000	531000000	2030000000	689999700	1639999000	2220000000	2270001000	1909999000	1430000000	1709999000	1440000000	2340000000	2519999000	1709999000	39
LRP1	80700020	98299980	54200000	40500030	73899980	61800000	115000100	85599950	52300030	56800020	71750020	43499990	66499990	46700000	51899980	72399960	45500010	67200050	83500020	78799950	55400010	56600020	88700050	72899990	42000020	91399960	45300020	58600010	91399960	68300030	78399980	25800020	78799950	37000000	86600060	56300000	79400000	54700020	71299990	58500000	40999980	58500000	71000020	70200020	84000050	48800020	59600030	52100030	65
DSC1	NaN	NaN	4894851	NaN	11899990	NaN	NaN	NaN	NaN	6051903	NaN	NaN	NaN	NaN	NaN	NaN	NaN	NaN	NaN	NaN	NaN	NaN	NaN	NaN	NaN	NaN	NaN	NaN	NaN	NaN	NaN	NaN	NaN	NaN	NaN	NaN	NaN	NaN	NaN	NaN	NaN	NaN	NaN	NaN	NaN	NaN	NaN	NaN	15
FGL1	15800000	NaN	5159902	17150000	13500010	12600000	NaN	5903899	6336802	10900000	37900020	13221800	4365901	NaN	5975396	12300000	15900000	NaN	NaN	27000010	6590300	5034198	NaN	NaN	NaN	11000000	6266198	13099990	6320002	14200000	7310596	12200010	NaN	20200010	NaN	NaN	21579490	3518099	6716497	9473548	NaN	18799990	NaN	10699990	15800000	3682602	13300000	NaN	7
SIGLEC14;SIGLEC5	9659595	5467002	22599990	NaN	22400010	15900000	NaN	4530002	8711001	NaN	36500000	NaN	NaN	NaN	NaN	25999990	6450397	32600010	NaN	12500000	NaN	10300000	24900010	NaN	NaN	29300010	NaN	18099990	NaN	14650000	NaN	9860795	NaN	17099990	9094001	27899980	11300000	49900000	NaN	NaN	26699990	17042190	NaN	27300010	NaN	15500000	10300000	NaN	9
AHNAK	19399990	4071197	3239998	13400000	NaN	9441706	6485696	9034750	13300000	NaN	NaN	NaN	NaN	5570297	12600000	6170851	13250000	NaN	9648504	12900010	7160299	28700000	NaN	8119605	NaN	13400000	NaN	3492698	NaN	11899990	13681950	7318151	NaN	NaN	11800000	NaN	23900000	12100000	8675098	NaN	NaN	NaN	6105304	NaN	12200010	12900010	23900000	11899990	24
IGKC	5779995000	3360002000	5020001000	3810002000	2390000000	3060002000	3330001000	3839999000	2690000000	1520000000	3659998000	4179999000	4040002000	2440001000	3130001000	2220000000	4010000000	4320002000	3079999000	2550001000	3470002000	7359995000	4280003000	5500001000	4440000000	3819999000	3209999000	3819999000	2770000000	3689999000	2880001000	3309999000	3390000000	4850004000	3500001000	3980001000	2440001000	3810002000	4410000000	2400000000	3529998000	5409999000	8220009000	7110005000	2279998000	3640001000	5180002000	6170007000	14
STAB1	640999800	235500000	NaN	166600000	NaN	47200010	71900040	40700020	96300030	84249990	62700010	169500000	183000000	99399960	86600060	65400010	69699990	105000100	451999900	172000100	90899980	59399980	158299900	NaN	208149900	92200000	76149980	NaN	NaN	619000000	377949900	131550000	57999970	497499900	70650000	61700000	186999900	190500000	58199990	55900010	72000020	52999990	946999600	48700000	65800000	333150100	37299990	51800030	10
IGHV3-49	531000000	384000000	598000300	377000300	687499800	411000000	426000200	603000300	579999700	300999900	422999900	355000100	612000300	458999700	578000300	335000000	413000100	395999800	445999700	405000300	248000000	494999700	313999900	318000000	309000000	364000100	350000100	413000100	349000200	488000200	481999900	874000100	533000300	329000000	249000100	537500000	277000000	451999900	666000200	158000000	693000100	1559999000	1159999000	840000400	599999900	480999800	434999900	1110000000	4
	4600003000	3300002000	2819999000	7480005000	4250000000	3580000000	3970000000	4660002000	3249998000	2449999000	3529998000	2599998000	4719997000	3669999000	3940002000	2759999000	5249995000	5399994000	3110000000	4139999000	2490001000	4949997000	4300001000	3790002000	3550000000	3560002000	4010000000	2050001000	2890001000	4280003000	6869995000	5089998000	5820006000	4489998000	5260000000	3229998000	3130001000	3879998000	4790002000	1189999000	4130000000	4639997000	6270000000	8720010000	4030000000	3770002000	5889997000	6659993000	5
	151500000	81999950	127500100	76050020	145500000	81999980	86600060	159499900	93050010	65899970	69149980	64049970	105850000	44899990	88649980	62500010	119000000	96449980	88949990	150000000	53700010	129000100	97700010	105000100	121000000	162500000	131000100	59149990	200500000	189000000	105150000	51099970	125800000	97750020	61400000	171500000	83250000	131000100	121500100	NaN	178499900	139000100	175000000	224500000	209500000	213000000	104000000	143000000	4
FSTL1	12300000	24000000	NaN	20600000	NaN	16000000	NaN	NaN	NaN	24299990	13300000	23500020	NaN	NaN	NaN	NaN	NaN	NaN	NaN	NaN	NaN	NaN	NaN	NaN	NaN	NaN	NaN	NaN	8197405	NaN	NaN	NaN	NaN	17099990	16899990	NaN	NaN	NaN	NaN	33799980	NaN	NaN	NaN	NaN	NaN	16400000	27000010	NaN	7
SPP2	11700000	14700000	10100010	15900000	8328248	10400000	18749990	8025049	10851050	13800000	6017604	14650000	6882501	NaN	13599990	11499990	12900010	19699990	20450010	19500000	25900010	18900000	9055896	8161600	11600000	14300000	17800010	13050000	10252300	12292800	13800000	6196101	22999990	10900000	17800000	9820701	8171199	11800000	13099990	NaN	14100000	10150400	13900010	10800010	12988000	13050000	22700010	10600000	4
MMRN1	10800010	NaN	5310197	NaN	7898895	6130399	NaN	11000000	6920703	9902994	NaN	NaN	NaN	NaN	NaN	NaN	NaN	8706603	3841750	9324648	9567997	2452200	NaN	NaN	NaN	NaN	4477598	NaN	5410500	NaN	NaN	10500010	7825501	3523801	NaN	9162550	NaN	NaN	7511202	6063099	7800999	NaN	7557501	6935401	6789096	7571902	NaN	7443998	8
SELENBP1;HEL-S-134P	4059599	13799290	4573401	3026200	11010510	3992950	4279500	5178497	8187300	4638999	6464400	2191201	2644599	6213697	4923199	4218400	6124197	3199999	6351497	8977304	4419200	4191001	4094749	10152700	4088501	3662199	2778050	5260652	7406998	3822202	6553497	9571296	3925000	5528398	5905101	12650000	6315400	6030203	5112498	3575851	5509099	8617406	5562003	6367799	4329147	5143399	NaN	5819200	18
ART3	NaN	5808101	NaN	NaN	NaN	NaN	6017898	3791000	NaN	NaN	NaN	NaN	NaN	NaN	NaN	NaN	NaN	NaN	NaN	NaN	NaN	NaN	NaN	NaN	NaN	NaN	NaN	NaN	NaN	NaN	6965301	NaN	NaN	NaN	NaN	NaN	NaN	NaN	NaN	5436802	NaN	15600000	NaN	NaN	NaN	NaN	NaN	5155298	9
ALCAM	45100010	NaN	81000060	40700020	58800000	34199990	91649960	61299960	41100020	46899970	52950020	63299990	49400020	66700040	70700020	33300010	62100010	53800000	54400010	58800000	64599970	51499980	56300000	58800000	18900000	52999990	40200010	60849970	57800030	42500000	31999990	63600000	47350000	57999970	55799960	64200010	48800020	42200010	99549950	66000040	76899980	99100000	66300010	75599980	74799960	55700020	68300030	55799960	14
APOF	185000000	92800060	147500000	129299900	133000000	155000100	154000000	123000000	154000000	227999900	205999900	102900000	56499980	90849960	NaN	117999900	135000000	59849990	121000000	144000000	216999900	166000000	186000100	NaN	123000000	125650000	159000000	208000100	90650000	144050000	108350100	NaN	62499990	NaN	129500000	NaN	96699950	154000000	138000000	160000000	120000000	128000000	215000000	56849970	199000000	87400020	115900000	110849900	9
BLMH	497500200	193000000	121000000	NaN	94699990	254000100	NaN	NaN	249000100	163999900	104000000	NaN	273999900	250499900	NaN	174750100	NaN	69899960	281999900	174500000	231000000	NaN	NaN	680000000	NaN	194999900	NaN	124999900	106000000	258000200	NaN	179000000	279000200	193000000	NaN	739999900	319000100	436000000	NaN	97100040	150000000	584000000	109000000	259000200	672000400	363850000	518000300	310000000	11
DSG2	NaN	NaN	30999990	13600000	21050000	22900000	NaN	17200000	22699990	22899990	16121210	15350000	14100000	6851099	23250000	39399980	NaN	16000000	NaN	174937200	15100850	NaN	NaN	10200000	13700000	9093905	7712296	17500010	NaN	34900020	24299990	NaN	NaN	16300000	38300020	20499990	18299990	16700000	NaN	NaN	NaN	30100010	55799960	42600020	23450000	19000010	NaN	55799960	18
HABP2	437000100	442000000	601000300	491999800	598000300	527000300	451000000	388999900	471999800	622000000	903999700	508999800	390999900	438000100	529000200	506999800	483000100	521000300	614999700	649000100	548999800	363000000	692000400	627000100	455999700	511999800	499000000	589999700	547999800	453000100	542000000	547999800	629999700	537000100	596000300	442999700	612000300	450000000	552999700	596000300	646999700	417999900	405000300	475000200	588000000	552999700	388999900	510000100	17
PON3	28999990	28600010	37299990	4345797	30799990	12100000	35399990	41599990	35850000	26250010	39800010	53499970	19500000	27249990	21399990	24250000	4560650	NaN	30650000	NaN	46999970	32399980	35900010	31700020	28300010	25450000	24100000	22000010	9999997	19799990	17750000	NaN	NaN	24786090	17680260	NaN	19200000	23100000	29499990	25900010	27500010	19500000	31800000	16850000	28850000	NaN	NaN	NaN	11
PVRL1	NaN	NaN	NaN	NaN	NaN	NaN	NaN	NaN	NaN	NaN	NaN	NaN	NaN	NaN	NaN	NaN	NaN	NaN	6488003	NaN	NaN	NaN	NaN	NaN	NaN	NaN	NaN	NaN	NaN	NaN	NaN	NaN	68399990	NaN	16700010	NaN	NaN	NaN	NaN	NaN	NaN	NaN	NaN	NaN	NaN	NaN	NaN	NaN	6
FCN2	19799990	45850000	68300020	71000020	44899990	31800000	NaN	51950000	67299980	59700030	65700040	57150030	33799980	53300030	65200020	33300010	59200000	32450010	50699990	46999980	NaN	47450010	41699980	86000030	65400020	42399990	39099990	51750000	43500010	41150010	68100030	91900020	38799980	NaN	79400000	56600010	47200000	60599970	30500000	21300010	37700000	23300010	66300010	20499990	51899980	44900000	33300010	47549990	5
CST6	6760104	NaN	NaN	NaN	NaN	NaN	NaN	NaN	NaN	NaN	NaN	NaN	NaN	NaN	NaN	NaN	NaN	NaN	NaN	NaN	NaN	NaN	NaN	NaN	NaN	6753904	NaN	NaN	NaN	NaN	12900010	NaN	NaN	NaN	NaN	NaN	NaN	NaN	NaN	NaN	5881299	NaN	NaN	NaN	NaN	NaN	NaN	15188100	3
EXT1	NaN	NaN	NaN	NaN	NaN	NaN	NaN	NaN	NaN	NaN	NaN	NaN	NaN	NaN	NaN	NaN	NaN	NaN	NaN	NaN	NaN	NaN	NaN	NaN	NaN	NaN	NaN	NaN	3699799	NaN	NaN	NaN	7303100	NaN	NaN	NaN	NaN	NaN	NaN	NaN	NaN	NaN	NaN	4589701	NaN	3247400	11645800	NaN	13
MAN2A1	NaN	22599990	11300000	NaN	17500010	5425098	10699990	13600000	6881004	NaN	6727997	28999990	NaN	NaN	7946302	NaN	NaN	5914704	NaN	15350000	NaN	12300000	14400000	NaN	NaN	NaN	18500000	NaN	17373800	17000000	11499990	17800010	23900000	10699990	15000000	NaN	14900010	11100000	8402605	NaN	10200000	6387801	9181404	9289903	NaN	7483550	15800000	9537304	38
AOC3	14600000	28950010	34300020	7188398	79250020	32299990	40800020	NaN	27041300	24300000	18099990	24849990	25099990	16770600	46749980	48099990	NaN	24550000	59799980	40349990	39700010	43499990	30450000	60099970	29750000	45000010	29200000	67800000	33300010	80200020	35750010	20500010	36650000	52600000	32599990	10822050	28599990	23800000	28099990	44600000	44699980	19849990	NaN	55700020	29699990	9419700	58999970	38300020	14
WDR1	NaN	219000100	NaN	NaN	NaN	NaN	51499970	NaN	63749980	NaN	12900010	37399980	43100020	NaN	131000000	NaN	NaN	31100000	50100030	NaN	43500010	NaN	75800050	70900020	NaN	80700020	57199980	40800020	NaN	NaN	NaN	71299990	NaN	80899990	73799990	NaN	92350030	48900000	NaN	NaN	57600010	NaN	97299990	NaN	NaN	NaN	91199950	NaN	14
	438000100	407000200	347999900	280999900	645999600	289000100	279000200	458500000	361000000	NaN	395999800	212000000	280999900	144000000	393000000	120000000	350000100	216000100	818999500	559000100	NaN	327999800	339000100	330999900	281999900	428499900	132000100	2190001000	560999800	689999700	277000000	111499900	270000100	356999900	481999900	478499800	298000000	632000100	306999900	NaN	325999900	540000200	330000200	244999900	556999900	503999800	550999900	440500200	5
DKFZp781M0386	1179999000	582049600	410449900	389999900	112000000	37200000	NaN	352999800	327500000	203450000	171450000	22000010	608000300	313999900	NaN	593000300	NaN	172300100	773999600	661000300	113000000	408500000	242100000	NaN	201000000	NaN	28999990	574000100	783000200	82499990	161850000	215500000	409650100	180999900	36100000	454000200	NaN	171699900	52100030	27000010	NaN	57600010	255999900	92900030	526000000	408000100	71700030	427499900	9
	9261305	NaN	38000020	125999900	NaN	54200000	88200020	27500010	10900000	31599980	77900020	53400000	22500000	36400010	30099990	11600000	19200000	102500000	27000010	15800000	18799990	66100030	26699990	51999980	15600000	17000000	18000000	11700000	29699990	218000000	27850000	31700020	54400010	47580380	30350000	46449980	NaN	64899980	87749990	50599990	125999900	20900000	57899990	198150000	28699990	17000000	136500000	40300000	11
IGL@	2930000000	3220000000	3839999000	6540001000	2890001000	3100000000	3450002000	4150000000	2279998000	1800000000	1670000000	4329997000	3430001000	1090000000	2850002000	2180000000	3119999000	1210000000	4649995000	1510000000	3529998000	1939999000	1720001000	4769995000	775999600	4130000000	2649999000	2819999000	2870000000	3170001000	843000200	5609998000	622999900	3729998000	2759999000	4470003000	2059999000	4080001000	2860001000	1909999000	1559999000	2290001000	4200002000	3580000000	3940002000	7849996000	3119999000	3079999000	13
DKFZp686O1553	27899980	20200010	76800000	NaN	NaN	NaN	57899990	NaN	38899990	NaN	NaN	NaN	56300000	NaN	26600000	NaN	NaN	NaN	39850000	117999900	30200000	44100010	NaN	NaN	NaN	60199980	NaN	23199990	65700040	NaN	NaN	33549990	142000000	NaN	33177740	NaN	1404101	NaN	NaN	NaN	41899980	NaN	NaN	25900010	55900010	67399990	33099990	79300020	17
ITLN1;ITLN2	NaN	4257598	NaN	7089497	4857102	NaN	NaN	5089500	NaN	NaN	NaN	NaN	NaN	NaN	NaN	NaN	NaN	7202696	NaN	12600000	NaN	NaN	NaN	NaN	NaN	NaN	NaN	10400000	NaN	NaN	NaN	NaN	6371000	NaN	6400498	6905200	NaN	NaN	NaN	10155750	NaN	NaN	4578501	NaN	NaN	NaN	NaN	NaN	5
V1-13	47100000	51099970	56600020	57200020	82599970	31850010	58200020	72600000	55950020	43300030	69650020	51449990	74699990	83900000	51700000	29900020	105000100	56449990	48000000	NaN	37100020	90599950	57300020	44000020	37299990	39299980	44150000	36000010	68749980	70949980	61499980	71000020	74950000	62500020	47700000	69450020	61800000	82699980	70899980	88450040	79750000	65850040	77500010	52249980	67450000	77599970	68200050	65100020	3
V2-17	2070000000	2160001000	2220000000	1409999000	1610000000	1080000000	2300001000	3050001000	1360000000	1200000000	1580000000	914999400	2630000000	1340000000	1949999000	760000300	1299999000	1790000000	1320001000	2259999000	891000000	2059999000	1390001000	1780001000	1050001000	1240000000	728999900	813000200	3100000000	1949999000	1850000000	1650001000	1559999000	1030000000	1270000000	3130001000	847000300	2840001000	2020001000	1369999000	2230002000	2559999000	2880001000	2440001000	2140001000	2540001000	1959999000	2850002000	6
V5-6;VLC8;IGLV4-69	144999900	397000000	NaN	NaN	79199970	NaN	NaN	NaN	NaN	NaN	NaN	NaN	NaN	NaN	8577702	NaN	423999900	NaN	NaN	NaN	377999900	NaN	NaN	NaN	NaN	NaN	NaN	NaN	NaN	460000300	NaN	NaN	NaN	NaN	NaN	NaN	148000000	NaN	107400000	NaN	NaN	95400020	484999800	NaN	NaN	318000000	45300020	NaN	2
scFv	304000100	605999700	304000100	283000100	351000100	249999900	461000200	574000100	380500100	147000000	234000000	224000100	303000100	286000100	271000000	119249900	499000000	423999900	302999800	432000200	237999900	467000000	198000000	406000100	205999900	372999900	251999900	113000000	298000100	244999900	324999800	294000000	516000300	501000300	154000000	489000000	273999900	411000000	231999900	123000000	281999900	303000100	409999700	494000100	496000100	523000300	339000000	386999800	5
HMFT1766	3520001000	2240001000	4609999000	3630000000	4470003000	2180000000	3350000000	2409999000	2510000000	3330001000	7159999000	2860001000	2499999000	2419999000	2070000000	2659999000	1470000000	1880001000	2969999000	3119999000	3430001000	2750001000	3619998000	1780001000	2300001000	2010000000	2680000000	2210000000	2040001000	1660000000	2180000000	1840001000	1979999000	2140001000	2190001000	1690001000	2370001000	2180000000	1470000000	3650000000	3240002000	2880001000	3630000000	2089999000	3400000000	1760001000	3069998000	1929999000	18
VASN	35399990	26699990	26300000	26100000	36400010	25100010	35299980	32700010	33799980	45500010	22350000	21000010	38499990	40700020	27100000	24599990	41300010	28249990	30000000	38400000	39599980	30900000	33600020	25150000	29900020	28199990	33700000	28300010	26399980	29900020	32200000	37750000	37900020	24499990	31000000	42399990	26399980	25400010	28950010	38100020	29900020	38999990	38799980	31399990	38400000	33500000	36000010	38599980	7
IGL@	339000000	168000100	174000000	136000000	224000100	128150000	194999900	381999900	175000000	132000100	192999900	322000000	201999900	299000200	209000000	160000000	94950050	271000000	277000000	211000000	170000000	231999900	163999900	158000000	99999960	178499900	147000000	149500000	163000000	176500000	278000200	204999900	204999900	167000000	140000000	190500000	143000000	156000000	229000100	222500100	517000000	212000000	397000000	336000200	336999800	296000000	185000000	233000100	12
	29750010	57600010	42600000	50950000	56999980	58500000	78199990	94000060	47950010	61700000	26450000	56999960	41100000	19100000	41700000	NaN	48399990	82800000	27050010	39399980	33000020	38050000	45300020	44100010	38100020	48199990	50749980	88000030	40200010	85900030	67800000	83199970	27899980	54099990	42600020	109150000	46299980	118000000	95400050	NaN	82199990	NaN	166000000	147000000	70250000	55750020	225999900	36950010	12
IGH@	284999800	294000000	444000000	118600000	175000000	158000000	80950040	227999900	205999900	148000100	152000100	129999900	117999900	168000100	53100000	50249990	80600000	192000000	124999900	113999900	163000000	117000000	244999900	366999900	102000000	177000000	138000000	45500000	437000100	445999700	142000000	139000100	121000000	277000000	103000000	184500000	183999900	225000000	207999900	620000100	198000000	646999700	314999800	275999900	367999800	508000200	137500000	369999900	21
PM20D1	NaN	45000010	NaN	26100000	NaN	NaN	NaN	NaN	NaN	27249990	NaN	NaN	18200000	39099990	NaN	19799990	34850000	26399980	NaN	NaN	24450000	NaN	21600010	NaN	NaN	NaN	22100000	NaN	18200000	NaN	55700020	51600040	5986997	NaN	NaN	NaN	52200000	NaN	40899980	NaN	NaN	NaN	NaN	58300030	28600010	NaN	23300010	NaN	11
	64500040	109000000	193999900	NaN	NaN	109400000	NaN	NaN	121000000	NaN	195500000	154500100	146000000	120000000	140250000	155000000	NaN	140000100	59906460	213999900	102000000	91450020	NaN	177000000	196000000	172500100	NaN	158000000	158000000	207999900	145000100	159000000	108450000	115000100	83300010	122450000	159000000	NaN	103700000	68499980	165500000	178000100	NaN	118500000	146000000	121950000	146000000	105000100	14
DKFZp686M0562	NaN	NaN	NaN	NaN	NaN	NaN	NaN	NaN	NaN	NaN	NaN	NaN	17900000	NaN	NaN	14499990	3228902	NaN	NaN	19200000	NaN	4005201	NaN	NaN	NaN	27200000	NaN	18799990	31100000	NaN	NaN	NaN	NaN	14800000	25700000	NaN	24299990	NaN	NaN	13700000	NaN	5915103	NaN	NaN	NaN	NaN	14700000	12050000	7
DKFZp686G11190;DKFZp686O01196;DKFZp686H20196	355000100	244999900	123500000	10900000	290999900	213999900	381000200	278000200	23300010	62799980	96899980	NaN	9545706	175199900	271000000	144999900	401999800	286000100	201799900	125250100	189000000	36599980	NaN	152000100	387999800	271500000	219753500	123000000	NaN	137150000	NaN	340000000	NaN	283500000	265500100	255499900	259999900	158150000	237000100	NaN	333000100	NaN	51999980	607499900	NaN	362500000	258000200	193999900	20
DKFZp686C11235	7020001000	5320006000	5660001000	6589994000	2259999000	5529997000	3640001000	4929999000	1500000000	1200000000	1259999000	6879993000	2370001000	5939998000	8090009000	4260002000	7819998000	9050007000	6029994000	5399994000	1800000000	10699990000	5459995000	4480002000	7210002000	8659994000	6070003000	10300000000	4699997000	6540001000	8600003000	7780007000	6330002000	6760004000	7129998000	8090009000	6789992000	9630011000	3790002000	7459997000	5759993000	9329990000	6859993000	11600010000	4209998000	6159998000	8249993000	9210009000	20
DKFZp686M08189	140500100	46399980	49499980	50399980	41599980	83000010	53800000	88849980	84000050	29300010	30299980	46399980	37550000	51099980	59400000	64000020	51000020	51300030	76450000	84600000	34150010	143000000	34650000	35200010	38999990	64450040	47199980	46849990	59800030	52150000	97750000	64400000	63200000	40050020	54500000	84000020	65200040	63350020	71800020	20499990	81600030	85599950	72699990	79799990	53100000	105600000	107500000	90300000	14
DKFZp686I04196;DKFZp686E23209	27700000000	27200000000	20500010000	35899950000	18599980000	21300010000	24200020000	21199990000	14400000000	12599990000	12300010000	20500010000	19100020000	19499990000	24600020000	14900010000	21100000000	22599990000	21699990000	17800010000	11499990000	32400020000	22399980000	24700000000	24800000000	23500010000	24900010000	44000010000	20500010000	34799990000	29299960000	26400010000	18199980000	21599980000	26500020000	22700010000	23200020000	23200020000	30300020000	21100000000	39900050000	19400020000	43399970000	37099960000	15600020000	17399990000	47299980000	38099970000	17
DKFZp686I15196	NaN	133000000	NaN	NaN	103000000	NaN	NaN	NaN	351000100	383000200	176000100	NaN	231500000	NaN	NaN	49699980	NaN	NaN	NaN	NaN	NaN	NaN	NaN	162900000	NaN	NaN	NaN	NaN	NaN	NaN	NaN	83799950	NaN	NaN	NaN	27800020	NaN	NaN	246999900	NaN	NaN	NaN	145500000	NaN	NaN	670499800	NaN	NaN	20
IGL@	3250001000	2550001000	1783499000	1949999000	2649999000	5609998000	3680002000	2695000000	1320001000	2350001000	1455499000	1775000000	2105500000	3815003000	6800000000	1576001000	1900499000	1958499000	3889998000	1955500000	4510000000	6770003000	5889997000	2461102000	1620000000	3600000000	2400000000	2540000000	5550007000	4119999000	2920003000	3430001000	2795000000	1940000000	5020001000	4148502000	2770000000	8009998000	3440001000	1350000000	3460003000	4964499000	2463002000	2980001000	4480002000	3539999000	174500000	3485004000	12
IGK@	1220001000	1800000000	1189999000	1379999000	1629999000	1629999000	2169999000	1880001000	1229999000	1050001000	1500000000	1060000000	1369999000	1320001000	1379999000	1090000000	1559999000	1829999000	1920000000	1390001000	959999900	1880001000	1829999000	1850000000	971000300	1639999000	1310001000	1090000000	1709999000	1170000000	1449999000	1200000000	1200000000	1920000000	1530001000	2100001000	1409999000	2119999000	1500000000	1369999000	1639999000	1620001000	2140001000	1350000000	1259999000	1769999000	1739999000	1539999000	14
IGK@	78400070000	66399920000	55099940000	59800020000	79800100000	65900020000	69000050000	64099980000	63899960000	49500040000	52000030000	56900040000	58100040000	63399940000	59199990000	39599980000	72900080000	74699940000	63899960000	62499960000	45300010000	82800090000	77199960000	69499940000	57999960000	73100050000	69000050000	92300120000	61699990000	66600010000	58299940000	73200040000	62700080000	78300010000	61900000000	64600050000	51000010000	71400060000	67599950000	44400060000	68899960000	73500080000	79899970000	77999970000	56100050000	76400070000	77700060000	84900040000	15
C4B	NaN	NaN	NaN	NaN	NaN	NaN	NaN	NaN	NaN	NaN	NaN	NaN	NaN	NaN	NaN	NaN	NaN	NaN	NaN	NaN	NaN	NaN	NaN	NaN	NaN	NaN	NaN	NaN	NaN	NaN	NaN	NaN	9251251	NaN	NaN	NaN	NaN	NaN	NaN	NaN	NaN	NaN	NaN	NaN	NaN	NaN	NaN	NaN	6
CSPG4	13700000	NaN	14900010	NaN	10900000	31499990	15300010	20550000	14600000	18099990	7863199	NaN	15800000	NaN	11790200	NaN	NaN	NaN	12000000	19799990	12800000	NaN	NaN	117999900	NaN	NaN	NaN	NaN	16100000	21900010	NaN	NaN	NaN	13099990	8430601	NaN	32700010	NaN	13600000	NaN	NaN	23100000	NaN	16600000	NaN	36000010	19299990	NaN	32
SBSN	17950000	12800000	11000000	9021952	13400000	7959252	15600000	14400000	12300000	15100000	7493500	12999990	13500010	26950010	14000010	4132451	13750000	15100000	7761103	10699990	10200000	8087601	12900010	16500010	10800010	13700000	13500010	10300000	9060055	6802798	14300000	10800010	10600000	11250000	10615400	10207650	9312701	10631300	24100000	5901199	NaN	11833850	13400000	17400000	10800010	9114704	9710850	6638501	25
PI16	38549990	NaN	19399990	9490100	35416600	101000100	52900020	29000010	91200000	17600010	9448499	36200000	7325205	52799960	43100020	19600000	52000020	10200000	27200000	35850000	13800000	120600000	30799990	NaN	NaN	37699980	26350000	65599960	NaN	25100010	43600000	21500010	24650010	27500010	66100030	18699990	26449990	17600010	33400010	42500000	93050040	23300010	21200000	74250000	55799960	38100020	12999990	20968850	11
ADAMTSL4	19200000	NaN	NaN	NaN	18850010	14300000	34199990	NaN	22449990	37150020	27500010	15000000	24299990	23700010	51400010	NaN	17099990	25400010	NaN	32500000	54500000	NaN	24400010	23399990	37500000	22799990	NaN	14700000	22299990	NaN	NaN	NaN	17400000	11200010	22700010	43100020	19150000	37100020	35600020	NaN	31800000	31950020	NaN	24599990	27450000	NaN	67900000	NaN	10
CD109	30400020	35800000	28199990	19000010	19100000	9141205	24999990	14400000	20900000	21300010	16399990	17700000	12300000	19399990	8825799	15090050	24299990	20400010	16600000	11100000	21100000	21699990	10880500	9758806	11081200	14700000	11970600	10100010	26800000	22500000	10284800	14499990	27400020	16899990	14100000	19600000	21349990	18399990	22700010	18399990	17600010	18099990	19200000	18799990	33900000	27000010	20100010	16199990	35
	1145000000	2150001000	634000300	1599999000	786999800	5989997000	1750000000	NaN	1375000000	826000100	1080000000	2920000000	634000000	819999500	1280000000	1210000000	953000400	877999700	2535001000	1159999000	761999700	1920000000	1304999000	1539999000	1010000000	1340000000	1970001000	251000000	933999900	2359999000	666500400	1449999000	1330000000	1080000000	997000300	1080000000	667500400	1365000000	2270000000	567000000	1410000000	1126000000	1139999000	2440001000	1580000000	1800000000	857500200	3490003000	14
DKFZp686K18196	866999400	1519999000	609000300	1569999000	973999900	924999800	1449999000	1039999000	1299999000	674999900	1430000000	79999980	416500000	683999700	455000100	NaN	372000100	670999900	1340000000	1340000000	471350100	1159999000	629000100	1790000000	491999800	823999700	612000300	NaN	NaN	919000100	356000200	1090000000	609000300	503999800	629000100	432000200	NaN	NaN	1010000000	NaN	442000000	38099980	1050001000	1580000000	1170000000	1629999000	403000000	686000300	16
ADAMTS13	30500010	17750000	8675304	18799990	14700000	24700000	19100000	15250000	23599990	13400000	6701303	9999997	19000010	18750010	16700010	24050000	23900000	19999990	19500000	19200000	26399980	15100000	4513300	19399990	23300010	17200010	18299990	17500010	27700010	21800000	24999990	25300000	16399990	23450000	21300010	32099990	24999990	13460140	16899990	18450000	18299990	24900010	33600000	28800000	19250000	28600010	16399990	20450000	23
NEGR1	NaN	NaN	NaN	74999990	NaN	NaN	NaN	NaN	NaN	NaN	NaN	NaN	NaN	NaN	NaN	9500695	NaN	9870049	NaN	NaN	NaN	NaN	NaN	NaN	NaN	NaN	NaN	NaN	16500010	NaN	NaN	NaN	NaN	NaN	NaN	NaN	NaN	NaN	NaN	NaN	NaN	NaN	NaN	NaN	NaN	NaN	NaN	NaN	6
MEGF8	NaN	NaN	NaN	12600000	NaN	17900000	20200010	31250010	23700010	43700010	19299990	27000010	37900020	NaN	10800010	35800000	38400000	13900010	NaN	12000000	NaN	12300000	NaN	17400000	24800000	NaN	NaN	32299990	17950010	9302205	NaN	NaN	26800000	NaN	44100010	NaN	17600010	8394799	NaN	43200020	15900000	19000010	12839050	NaN	8172203	29499990	NaN	NaN	25
B3GNT8	2720900	NaN	1381900	342000	NaN	NaN	NaN	NaN	NaN	3061499	NaN	1268700	1556896	NaN	NaN	NaN	783520	NaN	NaN	1361999	2014201	NaN	NaN	NaN	NaN	NaN	NaN	NaN	NaN	NaN	NaN	2059801	NaN	NaN	NaN	NaN	1072800	1001100	NaN	3423899	NaN	NaN	1006800	NaN	NaN	1692199	NaN	1292599	8
SERPINA11	8130100	2739500	6615548	4620599	9049600	NaN	1091200	NaN	NaN	4692100	13400000	5147099	1275001	5317998	8847998	9257804	3372699	1835800	8049697	5239699	3038499	NaN	NaN	4141900	4704102	9998304	8520996	4068450	8552904	5056504	5096800	6265999	NaN	5633701	7809203	7247199	NaN	9999997	5027401	6093402	10400000	4387797	8262150	8646750	9578500	8011653	7777797	11499990	12
OAF	NaN	NaN	NaN	13800000	NaN	NaN	NaN	NaN	NaN	NaN	NaN	9470197	NaN	17800010	10651450	NaN	13300000	NaN	NaN	NaN	NaN	NaN	NaN	15300010	NaN	NaN	NaN	NaN	NaN	6734303	12700010	NaN	20499990	NaN	19233450	NaN	5093399	NaN	NaN	NaN	21399990	10541350	11288200	NaN	NaN	NaN	18750000	23400000	7
FERMT3	5538903	11800000	5625001	7360697	NaN	16700000	NaN	7442798	6060799	NaN	NaN	11470800	NaN	NaN	3552302	NaN	NaN	5373098	10040300	15400000	19000000	9040049	NaN	5497204	NaN	12000000	5822402	12293800	7775249	NaN	NaN	14400000	10699990	6084603	17200010	3324701	6136900	6500298	NaN	NaN	8251500	6077199	9456851	11800000	3132701	11348700	10500010	5220399	18
PKHD1L1	33050010	15400000	7672003	NaN	21550010	6697601	15850000	32200000	25700000	8865104	19500000	6333503	10900000	33100010	NaN	14300000	5461700	13500010	22500000	NaN	NaN	17900000	10837550	35699990	15100000	13499990	NaN	NaN	11739450	10500010	9919648	16499990	9535199	25550000	13099990	20600000	NaN	8895997	18000000	17700000	20900000	14499990	18549990	13600000	23300010	NaN	50100030	12800000	35
TREML1	31199990	NaN	NaN	77200010	NaN	25100010	NaN	NaN	NaN	NaN	NaN	51400000	103000000	NaN	NaN	NaN	NaN	NaN	30699990	NaN	NaN	29899990	NaN	45100010	NaN	40400020	NaN	NaN	NaN	143499900	37949980	NaN	25100010	NaN	36400010	NaN	NaN	40999980	NaN	NaN	NaN	NaN	NaN	NaN	NaN	72899990	NaN	NaN	2
SERPINA12	NaN	NaN	NaN	4533001	NaN	NaN	NaN	NaN	NaN	NaN	NaN	NaN	NaN	NaN	NaN	NaN	NaN	NaN	NaN	NaN	NaN	NaN	NaN	NaN	NaN	NaN	NaN	NaN	NaN	NaN	NaN	NaN	NaN	NaN	NaN	NaN	NaN	NaN	NaN	NaN	NaN	NaN	7170800	NaN	NaN	NaN	NaN	NaN	5
FAM20C	NaN	NaN	NaN	NaN	NaN	NaN	NaN	NaN	NaN	NaN	6106701	12150000	NaN	NaN	24200000	NaN	NaN	NaN	NaN	NaN	NaN	NaN	12400000	15200010	NaN	NaN	NaN	NaN	8419095	5152900	13099990	NaN	NaN	27800020	NaN	7558500	NaN	11440800	NaN	12000000	NaN	NaN	NaN	NaN	NaN	NaN	NaN	NaN	14
IGL@	51900040000	47500010000	46400030000	43500040000	50199940000	37700020000	50299990000	54299980000	43599990000	33700030000	34200030000	54500060000	42399990000	58900050000	56300070000	36700030000	50199940000	47299980000	58900050000	38700030000	34799990000	58100040000	51599960000	52899940000	42100030000	55800030000	41999960000	38200030000	51100030000	54500060000	45300010000	58999960000	60600040000	40499970000	50099950000	55300040000	44400060000	59900040000	65699940000	38499980000	62000080000	68199960000	63700050000	64999960000	52099950000	66299920000	50000040000	57600000000	14
TMEM132C	10100010	23700010	11899990	NaN	17900000	12600000	9512296	10400000	13099990	NaN	NaN	11256550	10300000	12500000	15600000	9891204	18393200	NaN	NaN	NaN	10699990	12935500	NaN	NaN	58899980	14300000	26199980	NaN	NaN	7266396	NaN	12900010	11600000	NaN	NaN	NaN	18600010	NaN	NaN	12100000	8223304	16199990	13600000	10109100	9538102	NaN	23599990	11300000	14
IGL@	254000100	289500000	172500100	79800010	155000000	242999900	158000000	328000000	183999900	105000100	356000200	167000000	210000100	255999900	273999900	142000000	233500100	347000200	73049980	179000000	59850000	427499800	231999900	317000100	163999900	190500000	140000000	78450000	402500000	309000000	163000000	248499900	372999900	NaN	225999900	337499800	92450020	353500200	257000000	109550000	392000100	170000000	511999800	NaN	281999900	227999900	302499900	218000000	12
PCSK9	6858448	5367050	4123048	3248899	5693651	5371401	NaN	9890498	NaN	3721202	7172001	7825905	6590004	16935740	13029450	7445396	NaN	NaN	4720597	5793997	8635905	NaN	12400000	9525999	9365798	15300010	9720794	17300010	NaN	NaN	11499990	4647699	7592197	NaN	12700010	NaN	8442304	12150000	NaN	6472599	13199990	7650905	NaN	5365999	NaN	NaN	NaN	2167599	15
HMCN2	NaN	17614150	20200000	NaN	NaN	NaN	51999980	47650020	NaN	22100000	NaN	18600010	19399990	NaN	15199990	21600010	8792201	16800010	NaN	20450000	NaN	NaN	NaN	28800010	19999990	NaN	NaN	10900000	NaN	41999990	24100010	NaN	NaN	NaN	NaN	NaN	NaN	NaN	18399990	NaN	28999990	38499990	12700010	17400000	33450000	NaN	NaN	NaN	28
	1460000000	988000300	1130000000	1470000000	2040001000	675999600	1210000000	1629999000	1240000000	981999600	1200000000	1539999000	1159999000	976000400	988000300	688000300	492999800	1229999000	1070001000	2400000000	695000300	1880001000	1200000000	1060000000	869999700	1139999000	1110000000	623999900	1850000000	1820000000	1060000000	1090000000	1559999000	831999600	916000400	1080000000	781999800	999999600	1610000000	990999900	1440000000	1449999000	1774999000	1330000000	1120000000	3440001000	1379999000	1790000000	12
FLJ00385	4130000000	1500000000	1360000000	2240001000	1610000000	2830001000	2669999000	2700001000	1070001000	648000400	503999800	1030000000	890000500	5870003000	2030000000	1610000000	3550000000	1179999000	1409999000	3119999000	609000300	3970000000	1860001000	3790002000	2220000000	1860001000	1200000000	1820000000	959000300	2180000000	1769999000	3380002000	1629999000	2089999000	3490002000	1979999000	4699997000	2659999000	2250000000	3160001000	3460002000	4119999000	7839997000	3390000000	3029998000	3749999000	10399990000	3040001000	16
SNED1	NaN	NaN	NaN	NaN	NaN	NaN	NaN	NaN	NaN	NaN	NaN	NaN	NaN	NaN	NaN	NaN	NaN	NaN	NaN	NaN	NaN	NaN	NaN	NaN	NaN	NaN	NaN	NaN	NaN	NaN	NaN	NaN	NaN	NaN	NaN	NaN	NaN	NaN	NaN	16600000	NaN	8662800	NaN	NaN	NaN	NaN	8825695	NaN	9
SMPDL3A	NaN	11350000	12600000	26900000	15000000	NaN	NaN	NaN	17500010	NaN	24700010	NaN	NaN	NaN	12963590	NaN	21399990	NaN	18849990	17099990	30200000	NaN	12900010	11600000	NaN	16399990	21800000	11399990	8778298	22599990	NaN	NaN	NaN	NaN	25400010	NaN	NaN	NaN	NaN	NaN	NaN	NaN	NaN	NaN	15699990	NaN	2492501	NaN	9
FAM3C	NaN	10709110	NaN	1982100	10828050	31900010	5279097	4285349	NaN	6666803	5896598	NaN	14352300	23550000	NaN	NaN	5112547	12415250	25400010	3302298	8940452	9935697	8564297	NaN	13099150	8296305	19200000	32499980	16575710	20799990	17920040	5872852	2536699	33300010	18926310	NaN	2540001	NaN	5253801	23650000	5453503	5089299	NaN	NaN	14600000	10895750	4025901	36699990	10
NEO1	25400010	25800020	24900010	12996550	27549990	37799990	31499990	17800010	21500010	20799990	12000000	22700010	20700000	22500000	32900000	26600000	20450010	22500000	30250000	34999980	14000010	49499980	17949990	20050000	27750000	28999990	28050010	24050010	29300010	20799990	31399990	20900000	27100000	23300010	37700020	12600000	19149990	33900010	29900020	7469196	31900010	21900010	24600010	37100020	46849990	20700000	19700010	21250000	30
CPB2	535000400	589999700	624999700	563999700	398000100	619000000	575000300	645000400	574000100	688000300	604000000	683000300	498000200	540999900	791999600	494000100	480999800	597000300	578999900	483999900	758000400	579999700	581999900	767999900	704000300	672999700	539000200	506999800	444000000	539000200	611000300	608000300	645999700	523000300	622000000	537999900	598000300	567000000	474000200	525000300	505000200	512999900	481999900	445999700	460000300	387999800	409999700	347000200	16
	635000200	419000300	374999900	636999700	794000000	570999700	367999800	775000000	680999600	140000000	887000400	325999900	496000100	568000100	508999800	381999900	766000300	422000100	429000200	280999900	395000100	420999800	433999800	463999800	479999900	529999800	350000100	186999900	650999800	349000200	319999900	347999900	531000000	384999900	361999800	296000000	1050001000	455999700	695000300	583000300	927999600	1010000000	1100000000	518000300	917999500	1170000000	839000400	483000100	5
IGHA1;DKFZp686G21220;SNC73;DKFZp686J11235	84500050000	90300100000	100000100000	60699950000	86799950000	50199940000	77400060000	82100060000	61000020000	54200000000	53000050000	114000100000	33600020000	69499940000	61400040000	73100050000	67200030000	70599950000	117999900000	61499970000	44900040000	136000200000	63299940000	115999900000	65399920000	83000000000	53500030000	81100010000	31200030000	100000100000	27100000000	96899960000	67200030000	65999950000	49500040000	45700030000	47000020000	63000040000	91699990000	28200020000	65499950000	107000100000	76499930000	100000100000	92099960000	120000100000	55900000000	126999900000	17
PGLYRP2	985000600	807000100	972999900	788000500	1100000000	719000400	1159999000	944999700	760999700	838000600	1020000000	902999900	679000100	585000000	1010000000	861000300	924000000	802999600	1039999000	747999600	1110000000	896999500	993000000	1110000000	867999600	976000400	971000300	902999900	908000400	946999600	927000200	925999400	741000400	1100000000	1039999000	923000000	957000400	876000300	974999700	1080000000	844000100	863000300	1050001000	844000100	775000000	1120000000	730000000	785999700	24
HMCN1	2850402	6757503	NaN	NaN	NaN	NaN	NaN	NaN	NaN	4138652	NaN	18900000	NaN	NaN	NaN	NaN	NaN	NaN	NaN	NaN	NaN	NaN	NaN	NaN	NaN	2792401	NaN	NaN	NaN	NaN	NaN	NaN	NaN	NaN	NaN	NaN	NaN	NaN	NaN	NaN	NaN	NaN	NaN	NaN	NaN	NaN	7382703	NaN	25
HEL-S-300;PEBP4	5645302	NaN	NaN	NaN	NaN	NaN	NaN	6943401	8933899	4738800	NaN	8334595	2699302	4247900	NaN	NaN	NaN	NaN	NaN	NaN	9173505	NaN	NaN	NaN	NaN	NaN	NaN	NaN	NaN	NaN	NaN	4820803	NaN	NaN	2028101	NaN	NaN	NaN	11300000	NaN	3892299	NaN	NaN	NaN	13010450	NaN	10510500	7550201	6
	6110003000	6059996000	5120005000	3430001000	8020001000	5620005000	9720009000	6960007000	6980003000	4030000000	5939998000	3160001000	5979995000	5740000000	4510000000	3610000000	6600004000	6719995000	4040002000	4600003000	4089998000	5939998000	5500001000	3400000000	4450002000	6560005000	4609999000	3610000000	10699990000	5880007000	5749996000	5689997000	6939995000	7060004000	2790002000	9720009000	4190002000	9040009000	7110005000	4100003000	6099994000	10600000000	7569999000	6770003000	6850006000	6489992000	7080007000	6570003000	3
PARK7;HEL-S-67p	NaN	3895702	NaN	4919199	NaN	NaN	NaN	NaN	NaN	NaN	NaN	NaN	NaN	5441099	NaN	NaN	4669198	4169000	NaN	NaN	NaN	NaN	NaN	NaN	NaN	NaN	6511901	NaN	NaN	NaN	NaN	NaN	5808999	5060202	6569101	NaN	4826600	NaN	8001405	NaN	3600401	NaN	NaN	NaN	NaN	9190998	6136897	NaN	8
LXN	NaN	NaN	19750000	9799894	NaN	NaN	NaN	66499990	19000010	22999990	NaN	NaN	NaN	NaN	NaN	15600000	NaN	NaN	NaN	15600000	NaN	NaN	NaN	NaN	NaN	NaN	NaN	NaN	NaN	NaN	NaN	NaN	NaN	NaN	NaN	NaN	NaN	NaN	NaN	NaN	NaN	NaN	NaN	NaN	53499970	NaN	NaN	NaN	3
FUCA2	27399990	NaN	NaN	13275550	NaN	NaN	NaN	NaN	21800000	NaN	30000000	22250000	NaN	NaN	NaN	NaN	NaN	15000000	NaN	NaN	NaN	17200010	8119401	NaN	NaN	NaN	NaN	NaN	NaN	NaN	NaN	NaN	NaN	13199990	NaN	8608797	NaN	NaN	NaN	NaN	NaN	NaN	NaN	NaN	NaN	NaN	NaN	NaN	11
COLEC11	21100000	7860403	3103499	18450010	12250000	12476290	16850000	16700010	17417700	20499990	22700010	22999990	11981050	28349980	27949990	12000000	18700000	19050000	17800010	18000000	NaN	12167400	12900010	17799990	24400010	31199990	17700000	18000000	30250000	24350000	24450000	40100010	38799980	15400000	25500010	20550000	29850000	46500000	18000000	23050000	36300000	56700010	21399990	22700010	42950010	14452800	31600010	39299980	4
CHMP4A	262000200	797000300	542999800	521500100	NaN	NaN	264999900	NaN	478000100	NaN	NaN	518999700	NaN	NaN	673999700	760999700	594999600	705500100	340999800	NaN	240000000	545000000	NaN	NaN	417999900	NaN	NaN	218000000	819999500	475000200	529000200	589999700	NaN	NaN	NaN	NaN	350000100	419000300	492000100	431500100	NaN	NaN	NaN	NaN	NaN	NaN	161000000	374999900	2
CDHR2	NaN	NaN	NaN	13900010	NaN	NaN	26100000	NaN	NaN	NaN	NaN	NaN	71700030	NaN	NaN	NaN	NaN	4655003	NaN	NaN	NaN	NaN	NaN	NaN	NaN	NaN	7123197	NaN	NaN	NaN	NaN	NaN	NaN	NaN	NaN	NaN	NaN	NaN	NaN	NaN	16100000	NaN	NaN	NaN	NaN	16899990	NaN	NaN	22
TUBB1	NaN	NaN	NaN	NaN	NaN	NaN	NaN	NaN	NaN	NaN	NaN	NaN	NaN	NaN	NaN	NaN	NaN	NaN	NaN	NaN	NaN	NaN	NaN	NaN	NaN	NaN	NaN	NaN	NaN	NaN	NaN	NaN	NaN	NaN	NaN	31999990	NaN	38300000	NaN	NaN	NaN	NaN	NaN	NaN	NaN	NaN	NaN	NaN	6
ANTXR1;ANTXR1/NNG1 fusion	NaN	NaN	NaN	NaN	NaN	NaN	28500010	29600000	NaN	NaN	NaN	17900000	NaN	35699990	28499980	26199980	NaN	74799960	34400020	NaN	NaN	9364704	NaN	NaN	NaN	NaN	22599990	18000000	NaN	37799990	NaN	NaN	NaN	NaN	NaN	NaN	NaN	NaN	NaN	NaN	NaN	NaN	NaN	NaN	NaN	20500000	47800010	16899990	8
	NaN	19000010	NaN	22400000	16500010	NaN	34349980	NaN	NaN	33699990	31399980	NaN	NaN	NaN	18699990	NaN	14450000	NaN	NaN	43899980	NaN	NaN	NaN	NaN	44900010	36199980	32349990	NaN	10600000	12000000	NaN	18200000	18000000	NaN	NaN	NaN	NaN	NaN	15100000	NaN	41400000	19150000	23199990	NaN	NaN	NaN	NaN	NaN	11
ERVMER34-1	NaN	11319050	NaN	NaN	NaN	NaN	NaN	NaN	NaN	NaN	NaN	NaN	NaN	NaN	NaN	NaN	NaN	NaN	NaN	NaN	NaN	NaN	NaN	NaN	NaN	NaN	NaN	NaN	NaN	NaN	NaN	NaN	NaN	NaN	NaN	NaN	NaN	NaN	NaN	NaN	NaN	NaN	12700010	NaN	NaN	NaN	NaN	NaN	2
PARVB	NaN	10800010	NaN	11100000	NaN	NaN	NaN	5744101	NaN	NaN	8220598	NaN	9361102	10800010	NaN	NaN	NaN	NaN	NaN	NaN	NaN	NaN	8881798	NaN	NaN	NaN	NaN	NaN	NaN	19399990	NaN	7419397	NaN	NaN	20600000	NaN	NaN	NaN	NaN	NaN	NaN	NaN	NaN	NaN	NaN	NaN	NaN	NaN	8
SLC38A10	10300000	23507110	8346604	13800010	8207197	6371851	NaN	7223298	11200010	10500010	6291704	6165802	8109452	9682405	7494298	10600000	13300000	6185199	5696599	20650010	7189600	7227698	9312197	6471747	6449101	10709400	6196502	7567799	9237802	7112902	14499990	10100010	4755997	8002500	5756500	7858251	6410848	5777200	7398698	12182000	5526652	12200010	6480502	8656454	9860600	9613501	8077650	7973706	35
	49199980	51600020	NaN	82249980	50499970	19500000	85799970	52950000	60199980	42650020	42000020	76600030	34799990	87249970	69300020	79899980	34400020	84100030	62100020	91399960	NaN	150000000	207100100	66100030	23199990	49099980	51799990	38799980	506000000	84199980	87300040	144000000	64900020	35450000	NaN	122000100	20600000	21800000	37399980	129999900	80600030	38900000	75500000	43449980	51050000	96699990	158000000	22799990	4
PCDH18	NaN	7203001	4981201	7690348	NaN	11380700	NaN	6909400	12100000	NaN	NaN	9085602	NaN	NaN	NaN	12200010	NaN	12000000	NaN	NaN	8148706	NaN	NaN	NaN	17500010	NaN	NaN	6295901	7919296	NaN	7041502	NaN	NaN	8783696	NaN	4851801	NaN	NaN	NaN	NaN	NaN	15449990	NaN	NaN	NaN	NaN	5805598	9999997	13
CD248	26100000	NaN	15050000	29800020	36549990	9838697	25500010	63699970	25500010	21500010	23900000	NaN	25600000	19299990	62399990	29050010	10200000	12999990	27399990	NaN	32900000	24100000	32900000	11764090	22650000	20650000	NaN	19799990	NaN	24800000	23500020	24200000	20250010	20499990	27599990	25150000	30299980	15400010	22999990	36199980	NaN	33699990	30450000	29800020	NaN	NaN	NaN	18050000	7
APMAP	15600000	50899990	29699990	56300000	43699990	21399990	41199990	19699990	38499990	33200010	56499980	29300010	24950010	23900000	11311500	41300020	24999990	31900010	36400010	31100000	19500000	29250000	43200020	25300000	49999980	36900000	38100020	44200000	29699990	37200020	37400000	26900000	17600010	37299990	59200000	25400010	35100010	31000000	32499980	59200000	63100000	25300000	31100000	40600010	49600010	27300010	22100000	22900010	14
	222000000	104000000	131000100	137000000	90100020	122000100	135500000	103600000	126500000	69500040	42500000	74599980	95199950	98199960	118999900	86699950	115999900	134000000	137000000	153000000	83199970	264999900	96100060	156999900	74699950	194000000	111500000	111000000	78300020	192999900	111000000	161000000	102000000	94199980	115000100	21600010	82199990	94199980	167000100	15270050	134500000	170999900	225999900	229000100	102600000	147000000	231000000	281000100	13
SPINK5	43499990	NaN	112000000	23599990	24999990	37799990	NaN	28400010	NaN	NaN	33200010	NaN	37799990	40899980	NaN	NaN	19699990	33799980	NaN	39700000	45499990	16100000	32400000	27200000	NaN	NaN	15800000	NaN	NaN	23700010	NaN	NaN	34550000	NaN	NaN	NaN	NaN	31100000	8893196	56800020	44249980	31600010	40700020	16199990	35000010	NaN	39199990	19200000	12
MAN1C1	NaN	NaN	NaN	71850030	NaN	NaN	NaN	NaN	NaN	NaN	30299980	NaN	NaN	NaN	NaN	NaN	113999900	NaN	NaN	NaN	NaN	NaN	NaN	NaN	NaN	NaN	NaN	NaN	NaN	NaN	NaN	NaN	NaN	NaN	NaN	NaN	NaN	NaN	NaN	NaN	NaN	NaN	NaN	NaN	NaN	98500060	NaN	NaN	4
B3GNT2	NaN	NaN	151000000	167500000	263500000	191000000	NaN	81899980	NaN	315500200	197000100	237000100	300999800	99100000	109000000	219000100	NaN	221900100	NaN	NaN	91100050	151000000	266000000	227999900	254499900	159000000	377000300	NaN	148850000	237999900	178000100	NaN	NaN	203500100	67000000	NaN	NaN	208500000	NaN	300000000	546400200	NaN	NaN	414000000	1226500000	227000100	NaN	172000100	10
ERAP1;ARTS-1	NaN	NaN	NaN	6932898	NaN	8024297	NaN	NaN	NaN	NaN	NaN	12500000	6139502	5395500	NaN	NaN	7487397	NaN	6854899	NaN	5092900	12300000	NaN	8974705	NaN	NaN	NaN	NaN	NaN	NaN	15000000	NaN	NaN	NaN	6845200	NaN	8861052	13900010	NaN	NaN	NaN	NaN	7743897	NaN	NaN	10190200	6062001	4349902	25
C1RL	138000000	147000000	212000000	204999900	170999900	122000100	155000000	152000100	155000000	148000000	113999900	111000000	129999900	87999980	138000000	124999900	186999900	182999900	182999900	225000000	168000100	147000000	136000000	172000100	117999900	140000000	138000000	189000000	138000000	136000000	156000000	139000100	193999900	163999900	124999900	140999900	133000000	135000000	180000000	109000000	117000000	156999900	128000000	113000000	129999900	180000000	136500000	140000000	12
CNTN3	7238399	7778702	6385950	5772001	9025604	4709302	NaN	11000000	12000000	6175049	5940350	6724152	7259952	3797200	9856647	4603149	NaN	8188897	7930346	8263301	7798103	6087999	7441750	6795804	NaN	NaN	6555402	NaN	12600000	7300747	6925597	5948802	NaN	7706353	NaN	9065299	7486402	9626206	6723000	9046600	7527197	4876701	NaN	5889850	6264003	NaN	8032895	5205398	31
FETUB;GUGU	73899980	57649980	111000000	109000000	106000000	118000000	62300000	73000000	81000060	71299990	178000100	78099970	160000000	96399980	131000100	61900000	113000000	80850030	97399990	125999900	89799980	86600020	82700000	104100000	85900030	160000000	93400000	119500000	102000000	75599980	67500020	96999960	111000000	82649970	115000000	106000000	151000000	165000100	68499980	92200000	97900000	66499990	115000100	122499900	80400020	138500000	158499900	89750020	7
PCSK1N	NaN	NaN	NaN	NaN	NaN	NaN	NaN	NaN	NaN	NaN	NaN	NaN	NaN	NaN	NaN	NaN	NaN	NaN	NaN	NaN	16100000	NaN	NaN	NaN	NaN	NaN	NaN	NaN	NaN	NaN	NaN	NaN	NaN	NaN	NaN	NaN	NaN	NaN	NaN	NaN	NaN	NaN	6230000	NaN	NaN	NaN	NaN	NaN	4
PCYOX1	60599970	81100030	77100010	75100000	105000100	84900050	78399980	65199980	60300030	59700030	90000020	95900030	57200020	66300010	83799950	149000100	86400040	69500040	80299960	34199990	101000100	48599980	138000000	118999900	121000000	124999900	89500000	69399950	94100030	55199980	91399960	55299980	81200020	96699950	69500040	88899980	77599970	88200020	43300030	106000000	51700000	37849990	72300010	56499980	62300000	49999980	104000000	61100030	19
	1060000000	1449999000	1085500000	1010000000	724000000	885999500	1100000000	2010000000	662499800	655999600	774999900	815500400	843000200	914000000	1415000000	691000100	902000100	791999600	997000300	1965000000	981999600	1425000000	865499800	1019000000	592500100	886000400	664000000	679999600	1060000000	1315000000	892999900	1390001000	971999600	526000000	1080000000	1110000000	532500200	1350000000	1315000000	537000100	1227000000	1139999000	1760001000	1620001000	488000200	1350000000	878000300	2510000000	4
	2130001000	1299999000	1310001000	1629999000	2830001000	2180000000	1820000000	1979999000	1889999000	1440000000	1860001000	908000400	1739999000	1270000000	1569999000	943999600	1990000000	2110000000	1449999000	1840001000	1360000000	1780001000	1539999000	1520001000	1360000000	1750000000	1280000000	1050001000	1869999000	1730001000	1060000000	1929999000	2720000000	1850000000	1739999000	2130001000	1080000000	1730001000	1840001000	668999800	2140001000	2020001000	1900001000	2680000000	2630000000	1809999000	1790000000	2550001000	3
	134000000	272999900	137000000	237999900	264000200	279000200	138000000	264999900	215000100	203000000	196500000	120000000	167000000	167000000	163999900	186999900	240000000	266999900	149000100	106999900	174000000	183500000	251999900	180300000	160000000	152000100	182000000	248000000	278000200	237000100	403000000	168000100	280000100	448000200	143000000	167000000	173999900	195999900	266000000	156999900	135000000	188000100	363000000	275999900	122000100	432000200	330000200	234000000	4
	899499500	221000000	831000300	255000100	670000000	500500000	371000200	81400050	118999900	118999900	218000000	348000200	310000000	886000000	171000000	280000100	519000000	666000200	202000100	465499800	332000000	270000100	860499700	NaN	95350020	190000100	293499900	112500000	660500000	505000200	311000000	199000000	319999900	250000000	280000100	745999700	NaN	815999600	379000200	308000100	550000000	993000000	1200000000	779999700	409999700	754500200	207500000	769999700	4
	530500300	302999800	240000000	150000000	1130000000	311000000	343000100	347000200	262500000	180499900	99299980	1060000000	226450100	300000000	345499800	199499900	187900000	313500100	234000000	240500000	320999900	567000000	179800000	343999900	237999900	248500100	636000000	190000100	249000100	1690000000	306000200	702000200	339000000	181500000	352000100	420000200	259999900	508000200	1840001000	59300020	409999700	1245000000	707999800	366999900	208999900	426999900	247000100	1120000000	5
	118999900	72499960	93200050	62399990	60800030	69500040	65450040	60850030	98800030	55700020	93600010	59700030	103000000	134000000	47400020	88499980	124999900	103000000	81499980	66199990	31999990	117000000	75199950	68399980	64400000	123000000	58099970	67200050	121000000	203000000	79699950	110000000	39599980	74799960	63100000	147500000	56300000	93600010	144000000	242999900	84599990	144000000	106999900	139500100	127000000	148000000	78300020	199999900	4
HEG1	12513000	NaN	20400010	14750000	22299990	12600000	13700000	12500000	20300000	15000000	14247450	16550000	20499990	20700000	8909200	10324250	10770800	21230950	24000000	37699980	14400000	12200010	9172396	11499990	9890502	15000000	12400000	25700000	18699990	15300010	14000010	10400000	21900010	12700010	16103210	15400000	12316350	17500010	18349990	14600000	NaN	44400020	18699990	32250010	22100000	8291150	18593610	9791696	17
NOTCH3	1357200	NaN	NaN	NaN	NaN	NaN	1385900	NaN	NaN	NaN	NaN	NaN	NaN	1320900	NaN	NaN	NaN	NaN	NaN	1210101	NaN	NaN	NaN	NaN	NaN	NaN	533620	NaN	NaN	1812499	NaN	NaN	NaN	NaN	NaN	NaN	NaN	NaN	2134399	NaN	NaN	NaN	NaN	NaN	NaN	NaN	NaN	997455	3
PROCR	4747698	2824301	3760798	5070701	9999997	NaN	2899301	5517802	14499990	5403748	9616199	7651795	7606103	6691749	3628701	9502852	7847195	12000000	3180799	NaN	6316603	10450000	3650999	8482104	2850700	NaN	7479196	8520895	NaN	13600000	3956801	5120202	7632104	NaN	11089460	6208598	NaN	5880801	11345000	6255903	9854396	NaN	10684250	6484899	6125099	5527901	NaN	8536003	5
TLN1	17000000	NaN	25862450	19200000	14000010	18699990	NaN	6389701	17700000	16700010	14000010	15400000	11100000	NaN	6518999	15950000	17900000	32650000	7719497	27599990	29300010	23750000	20100010	10699990	10900000	22400010	NaN	13700000	17950010	24400010	NaN	25800020	24000000	15167250	18500000	11300000	20982250	23218640	41650020	14700000	14600000	28900010	11100000	9921996	22000010	35650000	26900000	NaN	62
PLXND1	8469500	NaN	NaN	NaN	NaN	30056340	53900020	NaN	NaN	NaN	NaN	NaN	39399980	27899980	NaN	NaN	NaN	NaN	NaN	NaN	NaN	NaN	NaN	152000100	NaN	NaN	NaN	NaN	NaN	NaN	NaN	NaN	15600000	NaN	NaN	NaN	NaN	NaN	NaN	NaN	NaN	NaN	NaN	NaN	41500000	NaN	NaN	NaN	7
HYOU1	48499980	27949990	74799960	55549970	135500000	33899990	72899990	52600000	166000000	58450010	42500010	48399990	58999970	104000000	106049900	42000010	10500010	101050000	55299980	NaN	30299980	85799980	55450020	NaN	45550000	27500010	74949990	49950010	50399980	78700000	NaN	55700020	18600010	56350020	38500000	42450000	111050000	70750020	55850020	NaN	70200020	50200010	48566510	NaN	44800020	NaN	85149980	73500000	20
APOB	NaN	NaN	NaN	NaN	NaN	NaN	463999800	NaN	354500000	NaN	NaN	NaN	NaN	NaN	NaN	563000000	347999900	NaN	429999900	NaN	545999900	NaN	NaN	NaN	NaN	NaN	1330000000	NaN	NaN	NaN	NaN	NaN	NaN	NaN	NaN	NaN	NaN	NaN	245000000	NaN	NaN	NaN	NaN	NaN	NaN	231000000	NaN	NaN	3
	NaN	NaN	33099990	NaN	NaN	26300000	27800020	13800000	NaN	NaN	NaN	24599990	NaN	16300000	14300000	6365898	29250000	28099990	NaN	NaN	NaN	NaN	NaN	15699990	NaN	NaN	20600000	NaN	NaN	NaN	NaN	NaN	NaN	NaN	NaN	NaN	26100000	NaN	66500010	NaN	32900000	NaN	NaN	28250000	NaN	33200010	79099970	30900000	5
	72800020	48599980	NaN	NaN	80500000	60750020	131000100	74299970	114000000	45000010	NaN	37100020	64999960	53300010	67299980	55900010	95000040	NaN	89900000	79100030	40500030	88000030	59399990	61499980	NaN	85700050	71800020	82000020	89699950	98399990	77500000	46450000	57300000	80800050	NaN	78749970	56199980	60499990	54200000	88399990	NaN	125999900	73399980	NaN	53550020	NaN	80200020	76300050	5
	NaN	384999900	NaN	350000000	477000100	455999700	307999900	NaN	NaN	1099999000	325999900	629999700	1260000000	902999900	422000100	441000100	893999400	NaN	467000000	356999900	NaN	318000000	334000100	154000000	NaN	422000100	175000000	NaN	471999800	NaN	NaN	NaN	290999900	NaN	386999800	567000000	NaN	670000000	421500000	NaN	NaN	1280000000	98100050	NaN	NaN	414000300	NaN	407000200	6
	63899960	73599960	33700010	40200010	69599980	39800010	57600010	84799980	94599980	44000020	59700010	37500000	108000000	71000020	60900030	38499990	60499980	105000100	91100020	57099980	28300010	86300030	113300000	50300000	66899980	92799960	47400020	34199990	74400030	48199990	31050000	212000000	31499990	109000000	121000000	104000000	30349990	70100040	58800000	53499970	83900050	175000000	55799960	67900020	78599970	78399980	62499970	48800020	10
	264999900	137000000	160000000	148000000	261000000	118999900	227000100	172000100	195999900	155000000	114250000	138000000	159000100	188000100	222000000	165000000	221000000	283000100	229500100	235000100	105600000	351000100	248000000	148500000	136000000	246000000	148000000	90800040	190999900	216999900	173999900	258000200	266000000	112000000	120000000	165000000	210500100	208000000	222000000	237999900	152000100	222999900	205000100	334000100	327000100	266000000	166000000	340999800	10
	NaN	1880001000	739999900	5020001000	2630000000	655000400	1150001000	NaN	1420000000	1369999000	NaN	NaN	2720000000	NaN	1510000000	2710000000	NaN	896999500	2230002000	2505000000	1050001000	3409998000	NaN	NaN	5030006000	1580000000	NaN	1720001000	NaN	NaN	NaN	4250000000	2510000000	NaN	NaN	NaN	NaN	546000300	2130000000	NaN	2959999000	NaN	NaN	NaN	NaN	4250000000	1939999000	2730001000	7
	159650000	137850000	58400000	141500000	67299980	65750000	36550010	88300010	68649970	NaN	79949950	131000100	53600000	132000100	NaN	86899970	NaN	128150000	144999900	115999900	50800020	133000000	56399980	92700020	69500040	65800000	88399970	NaN	88000030	68499980	62700010	94599980	93600000	113000000	112000000	NaN	66899980	68000010	55099980	37000000	70499970	59399990	181000000	192000000	47500020	NaN	68800030	54199990	5
	96400020	248650100	494999700	744000300	712500000	234000000	356500100	757999900	433500200	286000100	362499900	1280000000	425000000	564999800	906000400	1197500000	255000000	764000400	726999700	578999900	188999900	845999900	866500100	928499800	439999900	301800200	523000300	183149900	502000100	964000000	908499800	973999900	441000100	372500100	745999700	390500200	304000100	261000000	1054500000	535000400	785999600	NaN	919000100	1151000000	435499900	799999700	551999800	1013000000	6
APOA2	17900020000	22399980000	18199980000	20099980000	20799990000	16800010000	18100010000	18400010000	20300000000	20199980000	20399980000	23200020000	20799990000	19499990000	16899990000	27100000000	22700010000	19100020000	16899990000	19100020000	18100010000	18999980000	23200020000	26800000000	23799980000	21699990000	14700000000	19499990000	22000010000	19999990000	24200020000	16399990000	19100020000	23299980000	18699990000	21399980000	19299990000	21699990000	19899980000	21599980000	22000010000	16899990000	20399980000	20700020000	18900020000	19899980000	19899980000	11800010000	11
HEL-214	112000000000	93899940000	75199950000	88000020000	117000100000	113000100000	104000100000	115999900000	113000100000	80599990000	94200090000	89499980000	106000100000	113000100000	114000100000	73400070000	107000100000	115000100000	89499980000	109999900000	78300010000	114000100000	109000100000	101000000000	83300110000	105000000000	94700070000	85300120000	117999900000	105000000000	114000100000	103000100000	109999900000	103000100000	93799930000	119000100000	80500100000	113000100000	104000100000	82199990000	98299970000	115999900000	109999900000	103000100000	99000070000	131999900000	100000100000	82800090000	23
[truncated: 13 more columns]

## Sheet: dataset after filtering_520
T: Gene names	31	32	33	34	35	36	37	38	39	40	41	42	43	44	45	46	47	48	49	50	51	52	53	54	55	56	57	58	59	60	61	62	63	64	65	66	67	68	69	70	71	72	73	74	75	76	77	78	C: Only identified by site
VCL;HEL114	26.8504	26.4089	27.5551	26.239	26.7645	26.8741	26.9259	26.0547	27.8887	26.189	26.509	27.2979	26.5014	26.8623	27.2308	25.3975	26.4202	26.8385	26.5448	27.0401	25.7796	27.0084	26.452	26.4138	25.8191	26.8504	27.604	26.965	26.53	27.5463	26.9428	26.5754	26.6891	26.1984	26.4892	27.1795	26.976	26.3239	26.3376	25.5374	25.8576	26.7162	26.4258	26.0505	26.7645	26.5587	26.7895	25.7645
C9	32.1901	31.6798	32.5889	32.5435	32.1901	32.1753	32.1574	31.7413	32.1989	32.5889	32.8328	32.0479	31.7129	31.9259	31.611	32.0084	31.4483	31.5527	32.0673	32.4847	32.3276	32.2393	32.2563	31.325	32.1177	31.7129	32.1604	32.5319	31.4532	32.0184	31.4134	31.8937	32.0479	31.8157	32.3061	31.2135	31.9882	31.5709	32.2952	31.7731	31.5754	32.3542	32.3436	32.1084	32.3489	31.8234	31.5296	32.2759
APOC1	32.5686	33.0544	32.8516	32.9626	32.525	32.8919	32.8385	32.829	32.8252	32.3088	33.5062	33.2048	33.4209	32.2422	32.4259	32.5867	32.2164	32.3698	33.0785	32.4259	32.7006	32.4895	33.2478	32.8937	33.1285	32.9643	32.9099	32.7927	32.966	32.3356	32.4433	32.6132	32.1146	32.3854	32.7553	32.2019	32.3879	32.1177	32.5777	32.4209	32.6944	31.8682	32.3115	32.4823	32.4847	32.3303	33.0609	32.5435
CNTN1	24.7182	24.6865	25.4923	25.1015	24.2643	24.0359	24.5105	24.1757	24.6811	24.019	25.0894	24.8093	24.4488	25.0105	25.0443	24.4008	24.4984	24.5869	24.3376	25.5492	25.0567	25.0772	25.0062	25.4008	25.4846	25.2535	24.6703	24.654	24.8336	24.5135	24.9361	24.6209	25.0975	25.1015	24.5869	25.1488	25.1488	24.3712	24.3712	24.7594	24.3443	25.4362	23.1801	25.0526	25.1371	25.2571	25.0062	24.5869
ALDOB	23.2535	NaN	NaN	24.5404	22.5765	23.6209	NaN	22.5348	24.4105	23.0569	25.2096	23.9134	24.9716	24.9406	24.0609	26.2225	26.965	25.7645	22.8838	24.6375	26.4969	24.4234	22.0992	24.9495	22.9962	24.4362	23.9134	26.9088	26.8623	25.5754	25.7895	26.6181	25.065	24.9933	24.002	26.4138	27.8385	25.7771	22.9947	24.48	NaN	22.3192	24.5886	22.0244	23.2017	23.8093	NaN	24.2133
APOL1	31.3776	32.2897	31.8937	31.7927	31.6458	31.6671	32.0769	32.1989	32.0283	31.8755	32.1483	32.5664	31.9848	32.3276	31.7413	31.9259	32.196	31.7333	32.0414	31.7613	31.8974	32.1872	31.611	32.0864	31.6798	31.5709	32.2563	32.4605	31.8497	31.2422	31.6586	31.7771	31.6798	32.0895	32.6176	32.5911	32.2077	32.4058	31.3303	31.7888	32.0117	31.2422	31.94	30.9539	31.4134	31.5527	31.4581	32.2675
CLEC3B	28.7833	28.611	28.9567	28.8445	29.1507	29.0609	28.9977	29.3131	28.6146	28.8534	28.189	28.6424	28.9259	29.6646	29.2054	28.7227	28.877	28.8799	28.8887	28.9146	28.9567	28.6865	28.611	28.8142	28.8623	28.673	28.8741	28.8829	28.5315	28.3828	28.7421	29.1724	28.7357	28.8564	28.9732	28.6285	28.6527	28.4746	28.7517	28.6561	29.0296	29.4274	28.5573	29.0427	29.1676	28.9814	28.3787	28.5463
APOA1	37.8457	37.8917	37.6918	37.5839	37.6655	37.4596	38.0723	37.6185	37.6253	37.4519	37.7366	38.1966	37.8222	37.4748	37.6116	37.8574	37.7491	37.6589	37.8689	37.78	37.8281	37.9688	37.9197	37.6388	37.7982	37.8574	37.4748	37.9526	37.9253	37.5627	38.1262	37.4672	37.7491	37.9472	37.9742	37.6918	37.5194	37.5978	37.7366	37.6721	38.0623	37.6253	37.7491	37.9954	38.0006	37.8631	37.7428	37.6116
MCAM	23.632	23.5109	23.5431	23.2961	22.8408	23.5363	24.6153	23.4041	23.2332	23.7338	23.5754	23.8576	23.48	23.4041	22.9708	22.6808	23.9225	23.6431	23.9933	23.6649	23.7286	24.2679	23.2688	23.867	23.5045	22.6005	23.7995	23.5225	NaN	23.1315	23.417	23.3101	23.5754	22.601	23.7077	23.5045	23.5869	23.5522	24.2679	23.4676	23.848	23.8811	24.0105	24.1719	23.8385	24.0691	23.0216	23.4195
NRP2;DKFZp686J1169	27.3397	27.4785	29.0634	27.3153	27.3828	27.632	27.8564	27.4862	26.8858	NaN	26.8504	27.1214	27.6629	27.509	27.3988	27.4629	27.0557	27.4314	28.6058	27.6458	26.9088	27.8019	26.7517	26.8858	26.673	27.3578	27.5389	28.8081	27.6663	28.6527	28.2935	27.632	26.5045	27.6251	27.6798	27.906	27.6458	27.6663	27.6998	27.6527	27.4314	27.6216	27.7227	27.2353	28.4294	26.204	27.9203	27.4154
IGFBP5	NaN	23.7796	22.5733	NaN	NaN	NaN	23.5165	23.069	NaN	23.3645	21.875	22.5121	NaN	22.8221	23.6649	NaN	NaN	21.8228	NaN	23.632	22.1089	22.2891	22.5564	NaN	20.6279	23.0785	NaN	22.2993	21.3535	NaN	NaN	NaN	NaN	NaN	22.3269	23.6648	22.3148	NaN	NaN	23.0341	22.9359	NaN	23.1181	22.6309	NaN	NaN	22.605	22.5928
CYB5R3	26.5862	NaN	26.6595	26.7421	NaN	26.9869	27.0057	27.3662	NaN	NaN	26.9923	NaN	26.8799	NaN	27.2535	NaN	26.7031	26.8504	26.9977	27.0453	27.1015	27.2935	26.9539	27.1015	27.9428	NaN	NaN	27.141	27.524	26.8215	27.2353	NaN	27.9705	NaN	27.0137	27.6527	NaN	26.9428	NaN	27.1312	26.9203	26.7389	NaN	26.5492	26.7833	NaN	27.0609	26.9203
ACTN1	24.1719	24.5165	24.8881	24.9271	25.9203	24.3975	25.3645	23.2738	NaN	26.7129	25.4501	25.9282	24.8093	25.0406	26.4073	25.4551	23.5754	25.2133	23.895	25.2607	24.9043	25.1055	24.9847	25.4723	25.1642	24.7745	25.0975	24.8647	25.6472	NaN	26.0127	25.6125	23.5869	25.6886	25.5595	24.0664	24.141	25.1121	25.0401	25.8974	24.4008	25.2299	22.393	26.0894	25.6944	25.065	26.8019	24.6375
SERPINA10	28.3066	27.6595	27.4234	27.7129	28.0084	27.8081	27.391	26.8858	27.7895	28.1214	26.9539	28.203	27.9814	26.8974	27.2714	27.9869	27.5165	27.9259	28.1556	27.8974	27.3494	27.7453	27.9372	27.1604	27.7129	27.5536	27.8623	28.267	27.6865	27.2262	28.0914	27.9203	28.0609	27.9539	27.7645	27.2535	27.524	27.7453	27.524	27.5969	27.7645	27.604	26.1565	27.9031	27.1604	26.965	27.7129	27.3239
SERPINA1	37.4898	36.9526	37.4596	37.2897	37.192	37.1358	37.2724	37.2461	37.2897	37.5194	37.8162	37.2549	37.365	37.3892	37.4287	37.1165	37.3067	37.0163	37.3067	36.9308	37.4131	37.4596	37.3067	37.2637	37.4209	37.3152	37.1547	37.5047	37.3403	37.2897	37.4051	37.4131	37.2011	37.2637	37.0773	37.2637	37.4287	37.4973	37.1735	37.3892	37.3972	37.8631	37.7982	37.5627	37.834	37.7553	37.3568	37.4748
SERPINA4	30.9746	30.6964	30.5481	30.6458	30.8608	30.6198	30.5573	30.846	30.5481	30.9539	30.1361	30.4727	30.6798	30.7771	30.9746	30.8081	30.7849	30.7047	30.6964	30.6458	30.7129	30.6198	30.7453	31.0414	30.5296	30.6372	30.8004	31.1783	30.5844	30.611	30.995	31.0414	30.8081	31.0084	30.5203	31.2077	30.7453	31.0927	30.6798	30.611	30.6964	30.2979	30.2077	30.4134	30.5664	30.6881	30.7771	30.341
SERPINA5	28.3494	26.8385	28.0864	28.1795	22.7278	28.1556	27.7517	28.0813	28.2399	28.8415	28.1015	28.4113	27.7771	28.5426	28.0557	28.2445	28.1507	24.317	23.8191	28.2847	28.189	28.3196	27.9484	28.5609	27.8974	28.2308	28.6355	28.4823	24.0691	28.6663	28.3787	28.6629	28.2308	28.6075	28.0505	28.4707	27.3745	28.4394	28.1263	27.976	24.0443	28.066	27.3153	28.4234	27.632	27.673	26.4984	27.673
SERPINA3	34.8281	34.3763	34.9063	34.8138	34.7201	34.78	34.87	34.4083	34.6892	34.8792	35.3403	34.7403	34.7702	34.8042	34.547	34.6415	34.2193	34.1975	34.1529	34.7603	34.9933	34.7849	34.78	34.3303	34.7403	34.5978	34.8746	34.7453	34.4272	34.402	33.7453	34.5121	34.9286	34.7553	34.6088	34.2965	34.9286	34.4396	34.78	35.099	34.5062	34.715	34.8792	34.6088	34.6787	34.4396	34.4396	34.7353
MMP2	22.7989	22.4372	22.954	22.0526	22.303	22.1957	23.2126	NaN	22.8144	NaN	21.3199	21.9883	NaN	23.4298	22.9724	23.1318	22.8971	22.5597	23.3486	24.4923	23.8764	22.6527	22.5981	NaN	NaN	23.0385	23.8858	23.2059	22.9849	23.5608	21.635	23.6209	22.9457	NaN	NaN	22.7911	NaN	22.8334	23.3238	NaN	23.7077	23.3511	22.8335	23.3929	22.5366	23.5522	21.6344	22.9436
MET	26.8858	25.9428	24.9803	25.6458	26.6998	26.7771	27.2077	26.1642	25.7441	25.1507	27.0084	26.5898	26.6458	25.4583	25.7234	26.8504	27.0813	25.726	26.2517	26.1965	24.8142	24.9672	27.0116	25.8927	25.7415	25.3844	25.5869	25.8215	25.7338	26.0169	27.1312	25.902	26.5507	26.1449	26.0894	25.9781	25.9282	24.8904	26.2499	28.0655	27.2979	25.2207	26.8081	27.1361	26.9088	26.317	26.6595	26.4567
ICAM3;hCG_2033729	23.2482	NaN	22.7474	23.8385	NaN	23.632	22.6212	22.7995	22.0799	NaN	23.3101	23.4425	NaN	23.3101	22.8486	NaN	22.988	23.4676	22.9502	23.5754	NaN	NaN	NaN	NaN	23.1815	22.3483	NaN	NaN	23.3101	NaN	22.8062	22.801	NaN	NaN	23.0193	22.8183	23.632	23.1618	22.0666	NaN	22.9699	23.7286	22.9588	NaN	22.3895	23.2711	22.7396	23.1692
TNC;TNC variant protein	29.0965	29.5463	29.5808	28.4234	29.7864	28.7195	28.8173	30.2308	27.019	27.2535	29.6663	29.1676	29.8974	29.9677	29.4688	28.55	29.0427	29.4707	30.0927	28.0243	29.5933	29.1628	29.94	29.7129	29.5591	29.2512	28.341	29.21	28.5573	29.2512	28.6865	28.0296	29.645	29.4804	29.3766	29.7629	28.5426	29.6475	29.4394	28.6075	30.8324	29.8785	29.8173	29.2239	29.8741	28.7708	29.3494	29.1065
PTGDS	24.9539	24.4457	24.3645	24.228	24.4738	24.029	24.8336	24.8764	24.9495	NaN	NaN	24.3031	26.1908	23.7537	23.9043	23.7594	24.8764	24.5926	24.6458	24.7594	24.417	23.9225	25.1371	25.5638	23.5926	23.417	23.6865	23.9043	24.5165	25.0148	24.848	24.5754	23.6177	23.867	24.4551	24.918	23.867	25.1984	NaN	24.9933	24.654	25.341	23.9406	24.3443	24.6622	25.433	24.7389	24.8044
P4HB	23.5404	23.7995	24.1871	24.3031	23.7077	24.0609	25.217	24.4041	24.1253	24.1015	24.002	23.7077	23.976	23.9539	24.0854	23.9225	23.4011	24.019	24.2821	23.409	24.7846	23.48	23.9361	24.0813	23.9584	24.006	23.6757	23.8288	24.2961	23.6238	24.2785	24.5045	24.2643	24.5404	23.654	24.4105	24.1371	24.3239	23.48	24.417	24.3342	24.2265	NaN	23.2679	24.4298	23.9316	23.6672	23.5165
SELL	24.7286	25.0275	25.2463	25.3679	24.9847	24.3578	24.2021	24.8576	24.5638	25.2535	23.7024	24.824	25.1565	24.9271	24.7466	23.6061	25.6703	25.6458	24.895	25.0711	24.7695	25.346	NaN	24.7286	24.2607	24.7441	24.5638	25.2961	NaN	25.019	24.5729	24.9825	24.5522	NaN	25.4041	25.3273	23.9574	24.9672	24.6264	25.1174	24.6431	25.1449	NaN	24.945	NaN	25.8599	25.7846	25.2408
SERPINC1	34.337	34.1679	34.3303	34.1679	34.1223	34.3892	34.3633	34.3303	34.2265	34.6629	34.3502	34.0101	34.1828	34.4581	34.5354	34.1453	34.3236	34.099	33.8138	34.3101	34.4642	34.212	34.5121	34.3828	34.337	34.4883	34.2336	34.5179	33.8328	34.0512	34.1604	34.2408	34.3828	33.8883	34.2689	34.3236	34.2336	34.1604	34.2478	33.8042	34.2965	33.9153	34.2689	33.7353	34.1679	34.0017	34.5754	34.0017
CPQ;PGCP	23.4295	23.4041	24.1135	24.002	24.002	23.7182	23.5638	23.1422	NaN	23.7796	NaN	23.654	NaN	23.6865	25.2021	22.94	24.2535	22.1018	24.2243	23.867	24.065	23.6375	NaN	23.7182	23.8717	22.8062	NaN	24.3511	24.3031	23.8385	23.2471	23.7796	24.5075	24.1332	24.48	24.8623	24.239	24.2891	24.2679	23.4676	24.3778	23.1527	24.4738	NaN	NaN	24.1565	23.7796	23.5285
COLEC10	24.0691	NaN	23.4551	NaN	23.5285	22.7181	24.0359	NaN	21.6999	23.1372	22.8645	NaN	23.5522	23.48	23.7995	23.3778	NaN	23.9933	23.8385	23.6096	22.2381	NaN	23.5165	23.6757	23.417	23.6096	NaN	NaN	24.3778	24.1095	23.7594	NaN	NaN	NaN	NaN	NaN	NaN	23.5123	23.6209	NaN	23.4923	24.002	NaN	23.391	24.239	24.002	NaN	NaN
C1QC	30.3828	30.0737	30.5014	30.6798	30.3724	30.4532	30.2535	30.3303	30.3303	30.3828	29.8415	30.3828	30.5573	30.5296	30.4134	30.393	30.5573	30.4134	30.6285	29.8324	30.1361	30.3196	29.4113	29.9814	30.196	29.8519	30.2647	30.4234	30.0864	30.2077	30.4532	30.7211	30.5664	30.6022	30.2308	30.4234	30.4532	30.2979	30.2308	30.3196	30.393	30.5389	30.8385	30.7692	29.8608	30.7692	30.4629	30.4032
HSPG2	25.797	26.3014	25.217	25.3204	26.5898	26.4504	26.3376	25.9383	25.6012	24.867	25.5667	25.0813	26.5898	26.5667	25.8576	27.0206	26.2408	25.1095	25.673	25.7155	26.6595	26.4815	26.141	25.8118	26.1253	26.7645	25.8044	25.7286	26.8623	25.9716	26.7771	25.7155	26.4409	26.317	26.506	26.4378	25.6375	26.1371	26.5754	26.275	26.9869	25.9517	26.4846	26.8019	26.1253	26.1332	26.1852	25.4676
C1QB	29.7309	29.5389	29.8887	30.0479	29.7818	29.8579	29.7794	29.6441	29.843	29.5389	28.9428	29.7096	30.0217	29.7911	29.9882	29.5682	29.7565	30.0864	30.0217	29.4274	29.5184	29.537	28.6251	29.5463	29.4073	29.3282	29.6251	29.2781	29.7565	29.7755	29.6923	30.0864	30.1115	29.6713	29.9539	29.9117	29.6814	29.6075	29.846	29.6198	30.2535	30.1361	30.0217	29.9117	29.524	30.0609	29.7597	29.7708
C1QA	28.7486	28.4862	29.6492	28.4274	29.3109	28.9841	28.4995	29.1115	29.0349	29.2216	28.8355	28.976	28.9344	29.3044	29.4995	29.258	28.9456	29.2935	29.2422	28.6663	28.8534	28.9344	28.5754	28.5426	29.267	28.2625	28.8682	29.003	28.7227	29.1226	29.3044	29.3066	28.9677	29.3515	29.3494	29.3828	29.0711	28.877	29.2748	29.0453	29.6595	29.5024	29.4043	29.4473	28.8741	29.3473	29.1435	29.2399
HEXB	NaN	22.5511	NaN	NaN	22.8843	22.5973	NaN	22.9305	22.9845	NaN	23.0267	NaN	22.3447	23.5522	22.492	23.1029	22.8612	22.6398	22.6592	23.0238	NaN	23.2821	23.104	NaN	NaN	NaN	NaN	NaN	NaN	NaN	NaN	23.5869	23.2208	23.1694	22.8187	NaN	23.2526	22.607	NaN	NaN	NaN	21.9754	22.7367	NaN	NaN	NaN	NaN	22.5913
CDH2	25.9738	NaN	25.0317	27.0557	25.0935	25.5725	25.1214	25.6971	25.5754	26.1332	27.002	26.1391	24.654	25.8215	25.4614	25.5609	24.9628	NaN	25.558	25.9406	24.6865	25.6703	24.3645	25.1293	25.7103	26.6458	25.6568	25.3695	24.9933	NaN	NaN	24.8093	26.7129	24.8858	25.8044	NaN	25.17	25.1984	25.8659	24.4984	25.1871	25.2961	25.7543	25.7594	25.7945	NaN	NaN	25.1214
ANPEP	25.1253	25.1565	24.217	24.867	24.7234	25.3778	25.3778	25.0935	25.0567	25.0062	25.8288	25.632	28.3066	25.6096	25.6918	25.5551	26.3645	25.5135	25.0401	25.4583	26.3679	25.5492	25.0233	25.4583	24.7389	25.0732	25.2535	24.8904	25.772	25.5841	25.8858	25.5045	25.4266	26.1214	25.632	25.6649	26.0588	25.433	25.1055	25.3307	26.2821	25.5841	24.141	25.2207	25.7771	25.848	26.3239	25.2317
PLA2G7	23.036	23.5754	22.6608	NaN	23.6781	NaN	23.4298	22.6096	22.5844	NaN	NaN	22.2884	23.9977	22.6685	23.3778	24.6375	23.9406	23.6153	23.4923	22.8745	NaN	22.6458	NaN	23.265	23.5754	22.2975	23.417	21.6372	23.325	24.8336	23.3101	23.1185	23.9672	23.7182	NaN	23.0592	22.9267	22.3752	22.5256	NaN	22.825	23.5345	23.7695	NaN	22.0332	23.4067	21.4448	22.7685
SPARCL1	29.8741	29.6407	29.5352	29.4512	29.4234	29.1795	29.588	29.8339	29.6705	30.0864	29.788	28.8309	29.1483	29.8519	29.6058	29.5573	29.5014	29.7818	28.1652	30.2759	29.9677	30.2869	28.2535	29.668	29.8519	29.8667	28.995	30.0414	29.2147	29.2736	29.1115	29.8249	30.0864	29.6915	30.0479	29.843	30.3196	29.6848	29.4113	29.1164	29.788	30.2759	29.6629	29.8785	29.8035	29.995	29.7613	29.2957
ADH4;HEL-S-4	22.9533	NaN	22.8046	23.3401	23.3511	22.6267	24.8093	24.4984	25.112	27.8142	23.1237	26.1965	23.3239	23.0291	24.275	25.8397	23.2052	24.228	24.604	22.5157	23.3511	NaN	25.4041	24.3273	NaN	NaN	23.7389	NaN	24.867	26.4653	27.0914	24.2607	NaN	25.3066	22.2455	25.9869	25.9749	27.0711	23.391	22.1487	23.0172	26.3877	24.6012	NaN	22.0633	NaN	25.6838	22.5241
LCP1;HEL-S-37	26.8974	27.0609	27.0505	27.3153	28.3153	27.0914	28.0711	27.3324	26.7389	27.2625	27.391	27.1795	27.2535	27.5463	27.7325	27.6458	27.2891	27.341	28.0243	27.8385	27.0609	27.5165	27.1795	27.4314	26.8974	27.1507	27.0813	27.189	27.4938	27.3153	27.673	27.611	26.6181	27.4073	27.2803	27.7064	27.2535	26.8623	26.6458	27.5014	27.4551	27.6389	27.5826	27.5609	27.3494	27.4394	27.726	27.4551
LAMP1	23.8858	21.977	22.2599	22.6364	NaN	22.3831	21.9674	21.8529	23.0914	22.5812	22.8153	22.6679	22.1117	22.4349	NaN	22.3322	22.9789	22.3044	22.4642	21.3135	22.8462	22.8268	22.0442	22.3334	22.9976	21.8376	22.0702	22.7487	22.5092	23.0423	22.7394	22.018	22.0812	22.9431	22.4064	22.7159	23.1566	22.4174	22.487	22.1381	21.7427	NaN	22.7711	22.6369	22.7255	23.46	23.4738	22.6681
	28.8324	NaN	26.8623	28.1532	NaN	28.3992	27.3828	28.8843	27.7129	NaN	NaN	28.3153	NaN	NaN	NaN	28.217	NaN	NaN	27.7389	25.7594	NaN	NaN	NaN	28.604	NaN	27.3494	NaN	NaN	NaN	NaN	NaN	28.1435	27.6663	NaN	27.9595	NaN	28.8682	28.3066	NaN	NaN	NaN	28.55	NaN	28.9869	28.3452	NaN	28.5128	26.8799
V3-4;IGLV8-61	27.8564	28.4354	28.8843	28.0349	28.7031	28.5573	28.4154	28.843	28.3578	26.4314	NaN	22.8678	27.6389	NaN	27.805	NaN	26.8741	28.1164	25.965	28.5862	26.7129	25.8927	27.524	24.3511	NaN	NaN	27.5682	27.7676	27.8682	27.9751	29.1866	27.509	29.2957	27.3992	27.4707	28.8324	27.5203	28.4746	NaN	24.8385	25.8974	29.3536	29.3476	NaN	28.1984	28.3367	24.7745	25.0854
V5-4;IGLV4-60	NaN	NaN	NaN	NaN	NaN	24.4234	NaN	NaN	26.1332	NaN	NaN	25.2499	26.1833	25.4298	NaN	24.9672	24.9429	25.4073	NaN	NaN	NaN	NaN	NaN	25.5285	24.7024	NaN	25.4645	NaN	25.3066	NaN	NaN	26.2335	NaN	NaN	NaN	NaN	25.2133	NaN	NaN	26.4536	27.7453	25.2535	25.0159	28.2625	26.965	21.895	NaN	NaN
V2-6;IGLV3-9	28.459	28.3196	28.1507	27.4073	28.203	27.8324	27.2979	28.4274	28.4862	27.3745	27.5536	27.8858	27.9869	28.4938	28.3536	29.4254	28.9622	28.55	27.8445	28.0296	27.341	27.9203	27.9923	29.1263	27.8799	28.3599	27.5389	26.9031	27.9316	28.4433	27.5754	28.3324	27.6798	28.0427	27.8564	28.7864	28.3951	28.55	28.019	26.9814	28.3787	27.9088	28.9372	28.4938	28.5278	28.4473	27.4394	27.7453
IGKV2D-28	30.6544	30.2193	30.7613	30.8974	31.0017	30.7927	30.0349	30.933	31.2193	30.0349	31.0017	30.0479	30.6964	30.7771	30.9609	30.1483	31.5203	30.846	30.4433	29.5333	29.6022	30.6713	30.5933	30.5203	30.6198	30.2535	30.4234	31.0737	30.9539	30.8901	30.947	30.9677	30.7373	30.8829	29.5682	31.5203	31.1239	30.3303	31.3303	30.5889	30.9045	31.4678	31.0737	31.3033	30.3196	31.2869	31.5435	31.5389
IGHV4-4	28.5128	NaN	28.7833	28.6216	NaN	28.7357	30.4823	29.2913	28.1263	NaN	28.6475	27.3239	NaN	29.2725	29.1747	28.7645	29.0621	29.3776	NaN	28.668	28.1507	28.3766	28.7739	28.877	28.1164	NaN	27.6998	NaN	NaN	NaN	NaN	28.5646	29.7934	NaN	28.3131	29.4404	28.4433	28.8653	27.6798	NaN	29.2736	29.1532	29.843	28.0557	28.3704	28.8741	28.8916	NaN
IGKV2-24;IGKV2D-24	30.2647	30.2759	29.6612	29.362	28.843	29.1435	30.3672	29.8104	29.459	29.3766	27.8653	28.8142	29.3044	29.7517	29.7958	NaN	29.8249	30.7613	29.3745	26.0854	28.8081	NaN	28.9203	28.579	28.6697	25.6891	29.0003	28.8988	29.8667	30.4919	30.5203	30.225	NaN	29.0137	28.362	30.1901	28.9977	29.5646	29.5184	28.9814	30.3088	30.0479	29.3941	30.5709	29.5933	29.362	30.3982	26.5075
PTPRJ	NaN	NaN	23.3124	22.5341	NaN	22.7912	22.8329	NaN	NaN	23.4298	23.4298	23.5983	23.5045	NaN	23.3277	23.558	23.4551	23.4368	NaN	23.4613	NaN	22.2609	NaN	23.391	22.7965	NaN	NaN	23.7594	22.924	23.0124	23.4923	23.4923	NaN	NaN	21.6271	23.1628	NaN	23.9679	NaN	22.9689	NaN	NaN	23.0643	23.0674	20.8135	NaN	22.9996	22.5522
PRSS1;PRSS3P2	23.0315	23.1186	23.6918	23.1858	23.0653	NaN	23.8093	23.6209	22.8371	23.1071	23.4425	NaN	NaN	NaN	NaN	23.0376	NaN	23.2532	NaN	22.7604	23.1946	23.7945	NaN	23.0595	22.9962	23.2282	NaN	NaN	NaN	NaN	NaN	23.9495	22.4317	NaN	22.6533	21.8577	23.0882	23.9134	NaN	22.9201	22.2405	22.0176	NaN	23.8576	23.7403	23.6649	NaN	NaN
LAMA2	23.7745	24.3612	24.5285	23.8385	24.1449	24.0813	23.774	23.654	23.9225	22.979	24.2499	23.4406	25.2607	24.5463	23.6649	24.3239	23.9584	NaN	23.9406	22.5869	23.5754	25.0233	23.2414	25.0443	23.2535	NaN	23.4298	24.3511	24.1095	24.4923	22.7415	24.9134	NaN	24.2096	23.9134	23.734	24.558	23.9716	23.48	24.9933	24.1174	24.5345	24.848	24.275	23.5045	23.8142	23.3331	NaN
ST3GAL6	27.4032	24.1946	26.6845	NaN	23.2258	30.393	27.3828	28.0137	27.9512	NaN	NaN	NaN	NaN	27.7549	28.9002	28.066	28.3848	28.2847	28.391	28.6216	NaN	NaN	28.4073	NaN	NaN	26.5711	NaN	27.8081	NaN	28.3001	27.1015	27.4473	NaN	28.6424	28.0813	28.5826	27.6492	27.9539	28.5951	NaN	24.8385	NaN	28.6181	28.6146	NaN	29.6823	28.8638	28.066
FCGBP	26.673	25.772	25.9847	26.604	25.654	25.5075	25.0317	25.6568	26.7771	25.5075	24.4234	26.604	25.989	25.8764	26.5433	28.0349	26.8264	26.3612	26.632	26.4266	26.1565	26.0935	26.1055	25.2133	25.4738	26.002	25.9694	25.4892	27.0813	26.4154	26.0464	27.2262	26.7645	27.3578	26.2944	26.7129	26.3528	27.1507	26.1115	26.7517	26.2856	27.5898	26.1719	26.8264	26.3712	26.7895	25.6181	27.4473
CDH1	23.1361	NaN	NaN	NaN	NaN	NaN	NaN	22.6271	NaN	NaN	NaN	NaN	NaN	23.0069	23.3376	22.5805	22.6441	22.7762	NaN	NaN	NaN	NaN	NaN	NaN	22.5679	23.7389	NaN	NaN	NaN	NaN	NaN	22.6603	23.9225	NaN	22.4346	22.9938	23.3376	23.8858	23.0765	24.317	22.7696	23.976	22.3918	23.6096	NaN	NaN	NaN	23.2961
IGHM	33.9933	33.7353	34.6576	34.5354	34.8562	33.099	35.1262	35.1901	33.8328	33.0266	34.2828	33.2619	34.402	34.3763	33.6522	34.043	35.337	34.78	34.0101	32.9814	34.1068	34.4519	33.0084	34.0266	33.6088	33.5527	34.3828	34.1529	34.6307	34.402	35.2011	34.1975	35.3633	33.8792	33.6198	34.2965	33.4943	34.6839	34.809	34.4823	35.0592	35.2265	35.0552	35.7073	34.1975	35.13	36.2531	35.6171
FCGR3B;Fc-gamma receptor IIIB	24.4676	24.6649	23.6971	24.7568	25.0233	25.141	25.2133	24.7945	24.5638	25.0148	24.9495	24.8717	24.7234	25.3256	24.8288	24.6595	25.228	25.0148	24.8528	25.2021	25.4583	NaN	23.5869	24.7363	24.4394	24.7234	25.0359	24.7645	25.2643	25.0401	24.9716	25.4105	24.8093	25.5551	24.8361	24.5551	24.9428	25.5389	24.824	25.5105	24.9803	25.0338	24.8069	25.8457	25.1527	25.7745	25.7273	25.1642
CHL1	24.8142	24.604	24.3204	24.2021	24.3712	24.7234	24.2821	24.9293	23.8385	25.1253	24.1488	25.0148	23.848	24.3578	24.4862	23.7011	24.6153	24.7895	24.2891	24.5433	25.217	24.4105	25.1795	24.7441	23.7273	24.6865	24.2096	24.7895	24.6125	24.6649	24.6891	24.558	NaN	24.8191	24.8044	24.5783	24.1795	23.6473	24.217	24.7234	24.4863	25.141	24.1795	25.341	24.8433	25.1214	24.9716	24.1449
COL6A1	23.6287	23.8288	23.5165	22.9967	23.5285	22.8036	NaN	23.8202	22.684	22.0038	23.4298	22.6807	23.976	23.2105	23.6982	23.1505	22.3197	23.2821	23.5754	22.5648	22.9466	23.2644	22.5506	22.8039	23.1317	23.9271	22.7836	23.271	22.7779	22.151	23.3101	23.3511	23.5404	22.9757	22.8745	23.3511	23.2459	23.632	23.5522	23.8093	23.2041	23.8093	23.654	25.329	23.3492	23.3376	23.1867	23.3376
GPX3	27.6181	27.5826	27.7833	27.5682	27.4394	27.9484	27.7325	27.4785	27.5014	27.7581	27.2262	27.5315	27.4154	27.8019	27.8081	27.4707	26.317	27.524	27.5536	27.8324	27.4154	27.632	27.9316	27.6595	27.7325	27.9923	27.3662	28.1214	28.1312	28.0084	27.9814	27.5389	27.6181	27.0813	27.976	27.3578	27.7581	27.7453	27.7833	27.1795	28.1507	27.8858	27.509	27.7517	27.8741	28.203	27.8203	27.4234
PSME2	31.3515	31.341	31.4284	31.4629	NaN	31.7413	NaN	31.4032	31.7888	30.5014	NaN	31.5132	NaN	31.3383	NaN	31.8366	31.099	30.947	31.3982	31.4108	31.1361	31.7292	30.6458	30.362	31.8422	30.7047	NaN	30.2135	30.1629	NaN	31.1989	31.611	31.94	31.7692	32.4556	NaN	31.6586	31.3672	31.6522	31.2106	NaN	NaN	31.1239	NaN	31.4991	31.7129	NaN	31.2924
C1S	31.4083	31.0609	31.6881	31.3142	31.225	31.3568	31.0017	31.2193	31.4433	31.2647	31.6154	31.2869	31.1664	31.4581	31.3982	31.2479	31.3356	31.2365	31.362	31.325	31.4284	31.6066	31.4483	31.3515	31.2135	31.1724	31.4775	31.325	31.3088	31.3356	31.1177	31.525	31.4083	31.1783	31.5933	31.2759	31.4775	31.3303	31.3356	31.2077	31.3776	31.5527	31.4184	31.5062	31.0609	31.5573	31.1483	31.2422
PDIA4;ERP70	NaN	NaN	NaN	26.6458	27.9316	26.4637	26.5905	26.8504	26.8974	27.3494	NaN	NaN	26.6082	26.7645	NaN	NaN	26.3359	25.8069	NaN	NaN	NaN	26.7044	27.0505	29.9088	26.3083	NaN	NaN	NaN	NaN	NaN	NaN	26.6958	26.521	26.3005	NaN	NaN	26.518	NaN	27.2979	26.3376	NaN	26.9123	NaN	27.6458	NaN	26.6181	NaN	NaN
SAA2-SAA4;SAA4	31.5343	31.1544	32.3115	31.933	30.7453	31.0609	31.4184	31.0864	31.1239	30.8309	32.3463	32.0479	32.1783	31.2591	31.099	31.6285	31.4678	30.7211	31.717	31.7888	31.0737	30.6881	31.6629	31.2479	31.5343	31.2365	30.9609	31.2365	31.7373	30.9609	31.393	31.1422	31.6372	31.6629	31.8608	31.4032	31.2479	31.2077	31.0414	31.2365	31.2869	30.7373	31.2077	30.7692	30.8974	30.7129	31.341	31.1544
F5	29.579	29.196	29.5609	29.5014	29.1507	29.2193	29.3848	29.6005	29.6233	29.4374	29.588	29.6303	29.5933	29.4374	30.0349	29.3951	29.5222	29.4571	29.4113	30.0217	29.8564	29.7613	29.8234	29.6441	29.5536	29.611	29.3557	29.3848	29.1676	29.1724	29.5555	29.8157	29.5646	29.7341	29.9117	29.5808	29.7613	29.5646	29.7958	29.5951	29.537	29.0003	29.3109	28.995	29.3001	28.8173	29.788	28.9977
RGMA	23.6757	24.7846	24.2891	22.7834	NaN	NaN	NaN	NaN	NaN	NaN	NaN	23.8288	NaN	NaN	NaN	NaN	NaN	NaN	NaN	NaN	NaN	NaN	NaN	NaN	NaN	NaN	NaN	23.0604	24.019	24.2096	NaN	NaN	23.2821	NaN	24.3101	23.8093	22.968	NaN	24.3778	NaN	25.1795	NaN	23.2961	24.2243	25.6971	NaN	23.3101	23.8385
IL6ST	NaN	NaN	22.3425	23.7695	23.6153	24.1527	NaN	23.4923	NaN	23.5759	23.7695	23.2522	22.6178	22.9514	22.9337	NaN	25.4298	23.6096	23.391	23.2821	23.7286	24.0392	NaN	23.0618	24.1253	23.0341	23.895	22.2045	NaN	NaN	NaN	NaN	22.6944	23.9406	23.0254	23.5926	NaN	NaN	23.48	23.0853	NaN	23.5522	22.7729	24.2961	NaN	23.8385	22.5619	21.9591
VH6DJ;IGHV6-1	31.2647	31.13	30.1361	30.4629	30.1724	29.604	30.9882	29.4919	29.995	28.7292	29.5718	30.4532	30.5481	30.5296	30.2535	29.4804	30.2422	30.4629	29.995	30.3515	30.6713	30.6629	30.362	30.6198	29.9677	29.995	29.9814	30.0217	32.8119	30.6458	30.6713	30.8385	30.6881	31.4384	29.84	30.2535	29.1652	30.2193	31.1604	31.995	30.1361	31.978	30.4823	31.0017	31.2019	31.8534	31.0927	30.3515
IGHV3-74	29.1819	28.3153	28.0813	27.5898	28.5718	27.7195	29.1913	28.2123	28.2123	27.6798	28.2216	26.965	28.94	28.6931	28.3282	27.524	28.6697	28.0864	27.6595	27.9484	27.4862	28.7517	27.6424	28.2123	27.6663	28.3662	27.976	27.6629	28.55	28.2353	28.9622	29.0889	28.7453	28.0349	27.9428	28.6798	27.4433	28.3282	28.4354	25.9293	28.3745	30.6458	29.6093	29.1361	28.8294	28.8711	29.0813	29.9814
V5-2;IGLV9-49	26.5898	26.2785	NaN	26.9743	NaN	27.0401	27.6764	26.9316	NaN	NaN	28.4551	NaN	NaN	25.918	NaN	NaN	26.9428	27.9595	27.726	26.7708	24.9066	27.0212	NaN	NaN	26.2643	26.9705	26.574	27.2979	NaN	NaN	NaN	27.9539	25.8191	NaN	26.509	26.7877	26.4481	27.4629	27.8019	27.7129	27.7453	27.102	28.1771	26.8974	26.8858	27.5826	NaN	26.8623
IGHV3-72	28.2512	27.5646	26.4629	26.6998	27.1214	25.9495	27.0711	27.0505	26.1507	25.2096	26.7771	25.989	26.8142	26.0955	27.5389	27.141	27.5536	27.019	25.5551	26.4908	25.9066	26.9977	26.1371	26.4186	27.509	27.2759	26.1719	25.9428	27.1795	26.5404	27.2625	27.1795	26.275	26.1035	25.5315	27.3745	26.3811	27.3324	27.0813	24.604	27.341	27.8564	27.3066	27.7739	27.2891	26.4362	27.5165	27.3662
LYZ	25.9628	25.8105	26.6458	26.0629	26.391	25.8623	26.2643	26.1273	26.0484	26.632	26.4923	26.143	26.0609	26.4831	25.7796	25.6717	26.3477	25.9203	26.1194	26.2408	26.1332	25.848	25.8788	NaN	25.1352	25.0359	25.965	26.3787	25.7846	25.9316	26.2114	26.413	26.7453	26.5014	25.9814	25.5969	25.6703	24.5463	25.9825	26.5507	26.0254	26.5587	27.1361	25.521	27.3992	26.4815	26.9146	27.5014
CRTAC1	29.8218	29.8974	32.0816	29.726	30.196	30.2262	30.2077	29.2803	29.0296	29.3001	30.4775	29.94	29.2602	29.2479	29.9117	30.8763	29.4334	29.6432	30.3724	31.1986	29.7533	29.277	29.4842	30.0217	31.4678	29.3971	29.5052	30.6798	29.9677	29.393	30.9746	28.9869	31.7946	30.0737	30.0217	30.4678	31.6671	29.7317	29.9677	29.4823	30.099	29.8593	29.651	30.1604	29.9435	29.3023	31.6298	27.8081
GP1BA	23.5638	24.1871	23.9847	23.9495	25.3778	25.0317	24.3376	24.141	24.3778	25.1719	23.7732	23.7182	23.265	24.2643	23.7077	23.2838	24.7182	23.8093	23.7594	24.7208	24.2243	24.0359	24.1253	23.7492	23.1346	23.9316	23.632	24.8997	23.4095	23.7492	NaN	23.632	NaN	24.019	NaN	NaN	23.654	24.2243	23.1932	24.5841	24.5812	24.228	24.5522	22.375	23.5638	24.2821	24.317	24.3239
IGHV5-51	29.6781	29.3494	29.8355	29.5518	30.0349	28.673	29.7973	30.0737	30.0609	29.3951	29.7211	29.3971	30.1361	30.4334	29.524	28.55	30.5203	29.9259	29.2891	29.2935	28.6216	28.4113	30.4823	29.1435	29.4073	28.341	28.5646	28.8445	29.2353	29.8814	29.3848	30.0479	29.6898	29.2847	28.846	30.0084	29.747	30.4919	29.8339	30.5296	30.4919	30.933	30.5109	30.4727	28.9174	30.7533	30.341	30.7211
IGKV1-8;IGKV1-9	28.1459	28.3153	27.7581	27.4629	28.109	27.965	28.3662	28.1507	28.4374	27.0914	27.6798	27.2353	27.6931	27.7581	27.611	27.0505	28.0711	28.341	27.8564	27.7581	27.604	28.1507	27.4473	26.9792	27.5278	27.673	27.2077	27.019	27.9428	28.673	28.3869	27.6865	27.341	28.3153	27.1115	28.2216	27.49	26.5812	28.3217	27.3704	28.341	28.0453	28.2353	28.0243	27.6865	NaN	28.6527	27.8504
FAP	22.8398	21.8316	NaN	22.6739	NaN	NaN	NaN	NaN	20.4577	22.1707	21.7808	22.337	NaN	22.9088	23.1596	22.4049	23.8576	23.3376	NaN	24.317	22.2234	NaN	22.5022	NaN	22.1326	22.1642	NaN	22.1582	22.8937	20.4802	NaN	NaN	21.9445	NaN	23.2523	21.8126	21.712	23.1891	23.6278	23.1407	NaN	22.7323	22.8901	22.7873	23.7077	21.9632	22.3361	21.9634
LILRA2	23.5165	24.0732	24.3342	24.654	23.7796	23.8764	NaN	23.7286	23.6918	24.2891	23.7513	23.9933	22.8717	23.7286	23.249	24.1946	24.4862	23.989	23.5522	23.7182	21.8245	22.7983	22.1082	NaN	23.654	22.841	24.1681	24.1332	23.3645	24.217	23.9933	24.0691	22.9572	24.019	23.6971	23.6971	23.5812	NaN	23.1012	23.3778	23.4551	23.317	NaN	23.632	23.347	24.5225	22.9681	NaN
LILRA6;LILRB3	26.7389	NaN	25.1135	26.9814	26.4583	26.4892	24.895	NaN	26.8974	NaN	26.2326	26.7871	26.8264	25.8576	NaN	26.5551	26.8858	24.8811	26.5898	NaN	26.4831	NaN	26.329	27.4314	26.7208	NaN	26.7889	NaN	NaN	25.1719	NaN	NaN	NaN	NaN	26.9088	26.4417	27.3494	26.7771	25.9406	26.9066	NaN	26.8974	26.6595	26.8264	27.1214	NaN	24.8904	26.1507
	28.8945	27.9539	27.1604	23.6649	27.8504	27.5969	26.6458	29.0839	27.3549	25.5404	26.4266	26.6595	27.3992	26.7517	26.7739	27.6931	29.1795	26.515	26.8623	27.2979	26.2935	27.4314	27.9372	26.4908	27.4707	28.3578	29.0111	29.0137	27.2803	29.3971	27.217	26.673	25.9439	26.673	28.1361	27.7895	23.6468	27.7771	26.7771	26.6181	26.4809	27.5969	28.7357	27.141	27.5898	27.4154	26.9977	27.2077
V4-2;IGLV5-45	26.976	26.1585	27.1459	25.9847	26.6479	25.4551	26.6561	27.3828	27.3578	26.2021	25.4567	25.4504	26.1035	24.7077	26.9316	25.4938	25.4346	26.1194	25.7517	24.7619	25.7389	28.0711	26.604	26.1776	25.4457	26.2979	NaN	25.6918	26.0711	26.5463	25.9716	27.707	26.17	26.5315	25.8445	25.5826	25.6622	26.5455	27.0711	25.8227	26.7833	26.4984	25.7568	26.3861	25.2643	26.5912	26.9539	26.6174
CST3	26.2142	25.1234	25.6944	25.5898	26.1244	25.141	25.2021	25.9259	26.2381	26.0995	25.3239	25.3014	26.0924	26.1035	25.5285	25.6096	25.4551	25.6026	24.8764	26.6998	26.3477	26.1719	26.0201	25.2926	25.2445	25.7286	26.1681	25.9803	24.6757	25.9248	25.4923	26.0783	26.4409	25.3135	25.8312	24.6237	25.2353	25.6717	25.5551	26.8019	26.1075	26.6636	25.4282	26.1125	26.341	26.4512	25.6998	26.6998
PSMA7	24.2317	25.3014	NaN	25.1095	24.5165	24.2814	NaN	NaN	23.0443	NaN	24.5345	NaN	NaN	24.7077	25.654	24.0526	NaN	24.9406	NaN	NaN	NaN	NaN	25.1425	25.0148	NaN	23.0755	23.7645	25.0793	24.3273	21.8487	24.989	25.4024	24.48	23.7389	NaN	23.7695	23.3376	23.945	23.867	NaN	NaN	24.6209	NaN	NaN	24.0935	25.0894	23.4105	25.3679
APOE	32.8571	32.8497	32.7353	33.0753	32.3276	33.2149	32.5109	32.4408	32.5956	32.3515	32.463	33.3436	33.9063	32.7353	32.8792	32.881	33.0689	33.1407	32.9188	32.7474	32.9865	32.4284	33.2193	32.829	32.9224	32.4751	33.3436	33.2759	33.3568	33.3033	32.6307	33.3033	32.3223	32.7231	32.9882	32.9882	33.3956	32.9153	32.5109	33.2759	32.6798	32.94	32.2731	33.3303	32.6088	32.8347	34.2828	32.9591
CETP	25.9473	24.7695	25.3511	26.0148	26.2463	25.8623	26.1155	24.3031	24.8997	26.1371	25.9316	25.792	24.7846	24.6971	25.2679	25.6757	25.8433	25.8433	24.7645	25.3324	25.654	25.4266	25.275	25.065	26.2077	26.4661	25.4862	25.5898	24.5983	25.0813	24.6096	25.4831	25.3342	25.2133	24.7995	24.9847	25.065	24.9134	25.6595	25.604	25.7024	25.4266	24.4862	26.2643	25.902	24.4707	25.9123	25.3444
EFEMP1	25.239	25.3307	25.0359	25.2926	NaN	24.3444	25.2926	NaN	24.989	25.5345	24.976	NaN	NaN	NaN	25.4583	25.6012	NaN	NaN	24.6811	NaN	25.5725	NaN	25.1795	NaN	NaN	24.8858	NaN	25.6195	25.2353	NaN	25.2961	NaN	25.2607	NaN	25.4138	NaN	NaN	NaN	NaN	NaN	NaN	25.7821	25.2714	25.521	NaN	NaN	NaN	25.1214
LGALS3BP	28.2714	30.1483	30.5109	29.0375	28.1361	29.6781	28.509	27.8858	28.7096	27.7581	28.2935	29.5071	28.6798	28.9512	28.4354	29.2353	28.4668	28.965	29.7502	28.9622	28.7676	28.3324	27.7453	28.5463	28.4394	28.7708	28.509	28.5826	29.2979	30.2869	29.8653	28.6865	29.341	29.0531	29.7113	29.6233	29.4649	29.7047	29.9677	30.3515	29.9814	29.9539	28.1937	30.995	29.2007	29.9677	29.1214	28.7453
CFP	25.9539	25.6838	25.7312	26.1312	25.2696	26.141	24.8191	26.1738	26.2372	26.0813	26.0609	26.0833	26.6458	25.9879	25.8252	26.0169	26.3239	24.452	26.558	24.918	25.9705	25.9484	25.8528	26.1766	26.2891	NaN	26.0148	25.8361	NaN	25.8433	26.4473	24.895	NaN	24.4831	25.7441	25.163	25.9672	25.7234	25.1871	25.5884	25.7908	26.204	25.767	25.8834	25.8312	26.518	25.3562	NaN
PROS1	30.9117	30.94	30.9117	31.0414	30.7373	31.1842	30.7771	30.9188	31.0544	31.0479	31.1239	31.1783	30.995	31.1901	30.4433	31.015	31.0017	30.9814	30.9117	30.995	30.9677	30.7373	30.7129	30.7692	31.0084	30.7292	31.0673	31.0349	30.9814	30.6798	30.7211	31.0283	30.9539	30.7292	31.0737	31.08	31.196	31.2703	30.8081	30.8309	30.6544	30.8157	30.9609	30.5014	30.6964	30.5014	30.8385	30.7849
TGFBI	27.5536	27.1984	27.0401	27.3662	27.4862	27.3324	27.2262	27.509	27.2077	27.5682	27.2535	27.5536	28.6285	27.9031	27.524	28.0137	27.6595	27.5754	27.2625	27.5315	27.509	27.4314	27.4473	27.1115	27.4707	27.4473	27.391	27.5682	27.6251	27.9088	28.1312	28.217	27.7195	27.4234	27.3066	27.726	27.9869	27.7958	27.5898	27.6663	28.1747	27.8504	27.0813	27.7517	28.0609	27.9203	28.55	27.8799
PRG4	27.6663	28.4551	28.0296	28.4938	26.7771	27.4785	27.4551	27.8974	28.2123	27.7833	28.7096	28.4785	28.2262	27.604	28.0813	27.9977	28.9287	28.3704	28.341	28.3951	27.2077	26.6998	28.1652	28.4032	28.3367	28.019	28.4314	27.6527	28.1747	27.8142	27.5609	28.0914	27.7708	28.189	28.1015	28.9231	28.5898	29.099	27.4394	28.4512	27.4394	27.2077	27.4073	27.0296	27.1214	27.1115	26.4877	27.3239
KIT	23.5079	22.5001	23.4298	23.391	23.4285	NaN	23.2884	22.1372	NaN	22.7023	23.5754	NaN	NaN	23.4575	22.81	23.0217	23.7182	NaN	22.6256	NaN	22.6536	NaN	NaN	22.8989	NaN	NaN	22.9352	NaN	22.4704	23.4041	23.6703	23.8811	NaN	21.3504	23.4923	NaN	22.8406	NaN	23.1873	NaN	22.7813	22.8978	23.3376	24.1253	23.0171	22.8943	23.4275	23.48
MYH9	23.5522	22.94	22.7751	22.96	22.2093	23.7389	NaN	22.0141	23.0342	NaN	NaN	22.2964	22.853	22.3425	22.0649	NaN	22.5508	22.7769	23.0684	23.6431	23.6865	23.3559	22.8579	23.0637	22.4881	22.613	23.4221	21.8561	NaN	NaN	NaN	23.4551	21.6195	22.7541	NaN	NaN	22.4115	NaN	23.7389	NaN	22.2761	NaN	24.1095	23.2227	NaN	24.1683	22.1253	22.0783
	30.196	30.1361	31.2365	31.2479	31.3033	31.196	31.1724	31.6066	30.3303	31.2193	31.1483	31.1422	31.4727	31.8901	31.1783	30.5573	32.1208	31.4581	29.8422	31.5754	31.5435	32.1208	32.0864	30.9539	30.933	31.7292	30.8682	32.2924	31.9712	32.4159	29.9814	31.5062	31.4775	30.9882	31.1783	31.13	30.7211	31.1783	31.2308	30.5664	31.6544	31.6798	32.3276	30.5203	31.5618	31.978	31.6154	32.015
	27.604	26.8564	27.4473	27.0813	26.5754	27.2077	27.2353	26.8504	26.9977	25.6676	27.611	26.1776	25.9271	26.5345	26.8264	26.2408	26.7645	27.4154	27.5898	27.0296	26.3545	28.0762	27.0813	26.5754	26.9539	26.509	26.5754	26.0884	26.4394	26.4122	26.8385	27.0401	27.8916	26.3256	27.3239	26.357	25.1293	26.2481	27.189	25.002	27.4785	26.189	26.8741	27.6865	26.7517	26.9088	27.3066	27.1115
	30.2647	29.8294	29.7129	31.5109	31.1483	30.7292	30.4629	30.7613	30.4532	30.2647	30.3196	30.1361	30.4629	30.2422	30.3088	28.7389	30.2759	30.8385	30.9539	30.2759	29.7341	29.9814	30.2308	30.846	30.2759	30.6713	30.362	28.8887	28.8142	30.6022	29.5862	30.5573	28.9869	30.2308	30.4134	30.2535	29.6093	29.8653	31.2979	29.2445	30.099	28.9977	30.9539	30.5664	30.5389	30.6713	30.5933	30.6198
	NaN	29.795	30.2422	29.4093	30.0737	29.916	29.9936	30.4727	29.9814	29.3641	29.5536	28.8096	29.6663	29.5444	29.846	29.2123	29.2353	30.0609	30.3879	30.3828	29.0375	29.6595	30.8901	30.9882	NaN	30.1907	29.8445	29.5343	30.6022	28.9231	30.6881	30.0864	28.7988	30.2924	30.1842	29.104	28.6964	29.7309	29.9746	28.9484	29.8065	30.3033	29.8226	30.3303	29.7227	30.3961	29.8377	29.8974
	32.2019	31.9259	31.9712	31.94	32.3515	32.2507	32.2077	32.1422	32.3463	31.4083	32.0512	31.7652	31.9983	32.0576	32.225	31.1177	32.3905	32.4678	31.9188	32.1783	31.6629	32.3515	32.2731	31.5933	31.9224	31.8497	31.6198	31.5156	32.4799	32.0641	32.4083	32.0705	32.0349	32.0017	31.7652	32.0927	31.6713	32.2193	31.9539	31.7413	32.6522	32.525	32.6629	33.0017	31.947	32.2675	32.7474	32.6985
	28.6389	28.1507	28.217	28.5754	28.7195	28.1507	28.1164	28.3023	28.5389	27.217	27.8741	28.0453	28.217	28.579	27.7389	27.3153	28.6005	28.5128	28.0505	28.2353	27.965	28.5573	29.1507	27.673	27.7581	27.8385	28.1556	28.0084	27.965	28.9428	27.3992	28.5933	28.8623	27.7958	28.3109	27.8974	28.2262	27.7833	28.7676	28.4938	28.3662	28.6492	29.3828	28.4154	28.189	29.0479	28.3324	28.8504
	28.8901	28.7708	27.8445	29.5718	29.3473	30.1239	28.5718	28.7113	28.805	28.8988	28.8564	28.5518	28.459	29.066	28.9553	28.141	28.9553	29.3131	29.2781	28.7421	27.8564	29.4746	29.0609	29.1483	29.1065	28.8741	29.2319	28.8504	30.1361	28.9259	28.9131	29.5389	27.9539	28.7988	28.104	29.1795	28.7195	29.3378	28.9344	28.2957	28.8829	29.0017	29.995	29.8035	28.5315	29.3683	29.1239	29.8711
IGHV1-24	26.5433	25.9847	25.8118	25.7376	26.2417	24.6649	25.9716	27.5969	26.2216	26.2803	27.267	26.632	26.8974	26.7517	26.7129	25.5522	27.4394	27.3109	25.8694	25.5638	25.604	25.792	26.3695	25.7286	24.5353	26.2381	26.2838	25.5926	27.7453	27.3109	25.7182	26.9523	25.8167	25.813	24.8191	26.965	26.5022	26.5855	26.5433	25.7846	27.341	25.6891	26.8858	25.3877	26.9528	27.1795	29.1604	27.3324
	26.8974	26.3861	25.4079	26.632	25.7441	25.8167	25.7581	26.3959	25.9338	24.0443	NaN	26.1594	26.1623	26.1469	25.5696	25.4676	26.204	26.1527	24.8433	25.1527	NaN	25.3342	NaN	27.2625	25.6554	25.4923	25.3877	24.5463	26.0411	26.611	26.1194	26.1293	24.7745	NaN	25.5135	26.5522	25.7695	NaN	26.2363	NaN	NaN	26.509	26.4425	26.4999	26.5536	25.9282	25.8599	27.8887
	31.4234	30.6198	31.196	30.6881	31.6022	31.3568	30.8004	31.1115	31.1422	30.5343	31.0737	30.2619	29.8653	30.947	30.3515	29.6415	30.8004	30.7533	30.8645	31.0217	30.7613	30.9609	31.0576	30.3843	30.463	30.1361	30.9882	30.0084	31.4483	30.933	30.8937	30.4334	31.1208	30.8755	30.3303	30.7731	30.5618	30.947	30.9677	31.7211	31.3828	32.2786	31.2479	31.4184	31.5844	31.5844	30.7047	31.4384
	30.2869	30.2308	29.312	29.8901	29.8608	29.4707	28.8974	29.9677	30.3515	28.49	29.6058	29.2891	29.1532	29.0164	30.099	29.0762	29.1747	29.8945	29.94	29.4765	29.2736	30.2077	28.3536	29.8142	29.5898	29.4649	28.3787	28.0557	25.7871	30.2422	30.5754	30.3088	29.7973	29.604	29.3599	29.94	29.4649	30.0084	30.1239	28.258	30.6544	29.8667	30.0084	30.3724	29.6865	30.0864	30.6964	30.6022
	26.1234	NaN	25.7556	NaN	25.6499	25.7568	25.4073	23.3778	26.726	25.2679	25.5165	24.8528	24.9955	26.0212	25.8564	24.976	24.0975	25.4282	26.5653	24.5783	25.4409	26.3926	25.3844	NaN	NaN	NaN	25.8962	25.3712	25.8764	26.3005	NaN	26.2714	25.8647	26.6181	25.0317	25.3745	25.4567	25.9383	26.4041	24.3031	25.4394	NaN	25.4536	24.976	26.228	25.9912	25.4186	26.1918
	27.7958	27.6798	27.3324	25.5551	27.8142	26.9203	28.0296	27.9595	27.632	28.6005	27.579	27.9567	27.5609	27.2891	27.6527	26.9088	27.2979	27.9595	27.7958	27.4629	27.3066	28.267	27.6595	27.2445	27.5682	27.5646	27.6527	27.2714	26.9977	28.5718	26.8858	28.2647	28.0557	27.1214	27.2891	27.3239	27.7581	27.3828	27.7129	25.9672	28.4194	27.5898	28.6389	26.9705	27.4073	28.673	28.0084	27.5826
TNXB	26.8504	26.4877	26.604	26.5898	27.0084	26.5682	26.673	26.6458	26.2732	26.5404	26.7645	26.1927	26.604	26.53	26.4938	26.1833	26.4282	26.7129	26.2445	26.6595	26.0874	26.7517	26.9869	26.0422	26.2944	26.5225	26.2262	26.0443	26.2445	26.518	26.6998	26.7771	26.1469	26.976	26.2372	26.0169	26.6458	26.8142	26.4551	26.5315	26.5667	26.7895	26.726	27.5898	26.8741	26.2002	26.9203	26.6458
NAGLU;ufHSD2	23.7543	26.0084	24.1565	NaN	24.4892	24.5345	24.4676	24.1015	24.0854	24.1015	NaN	24.1174	NaN	23.3101	NaN	24.4041	24.9248	23.2023	23.8385	25.0526	NaN	24.1642	27.141	24.8717	24.0105	24.9428	24.8118	NaN	24.7129	24.9781	NaN	24.4362	23.8142	25.4008	23.2866	NaN	24.5463	24.2353	24.0484	23.2688	23.1705	24.0359	25.5255	NaN	NaN	NaN	23.1329	24.2821
ECM1	28.8019	28.2714	28.1604	28.4668	28.2803	28.5014	28.7421	28.9677	28.4668	29.0296	28.2077	28.7031	28.8504	28.8294	29.0889	28.8887	27.2445	28.7613	28.4785	28.5165	28.1214	28.8081	28.6355	28.2308	28.3578	28.2759	28.8564	28.8415	28.7771	28.7517	29.2781	29.109	28.7833	28.632	28.6764	28.3578	28.4746	28.5052	28.8474	28.6181	29.0788	29.003	28.459	29.1214	29.0686	28.6527	28.5826	28.7064
FGG;DKFZp779N0926	23.8858	23.332	23.2821	23.3101	21.888	23.6209	22.7617	22.123	22.478	23.417	22.8907	24.3877	23.7594	22.6488	NaN	23.7745	NaN	23.3239	NaN	NaN	NaN	NaN	22.2776	21.9338	22.3778	NaN	NaN	22.4243	23.7895	23.0618	23.0976	22.7926	21.5374	23.9134	22.6958	24.1642	NaN	22.8494	23.6649	23.6971	22.919	NaN	NaN	22.909	23.4181	23.6595	23.8764	22.8601
PEPD	24.239	24.6375	25.0935	23.8576	25.0609	23.6971	24.0275	24.5983	24.5869	24.6703	24.867	24.558	24.1642	24.8623	24.5404	24.2607	23.8385	24.6375	24.3477	24.4105	24.7415	24.3645	24.3712	23.8191	24.3844	24.5315	24.3712	24.4923	24.3376	24.3712	24.5285	23.9406	24.8717	23.8858	24.2679	24.2096	24.1642	24.5983	24.2821	24.0275	24.6918	24.239	23.8576	24.6264	23.6811	24.8904	24.3307	24.417
SOD3	24.0105	23.8764	23.3239	23.7594	23.1758	22.8957	NaN	NaN	22.7238	22.1443	22.4651	24.1332	22.985	22.9035	NaN	22.6461	NaN	NaN	23.6431	22.9299	22.7241	23.2364	NaN	22.5979	22.5025	23.3101	22.038	NaN	23.5869	NaN	22.2833	NaN	24.1642	22.6317	23.867	23.5754	NaN	22.5178	NaN	NaN	22.0683	26.3101	NaN	24.1488	23.8764	24.2021	21.5723	NaN
STMN1	NaN	NaN	NaN	21.6248	NaN	NaN	NaN	NaN	24.7543	NaN	25.019	21.7278	24.4362	NaN	NaN	24.3645	24.8385	22.0999	22.9924	NaN	NaN	24.1253	NaN	NaN	NaN	24.0275	NaN	24.417	24.7695	23.8576	25.0813	NaN	NaN	23.654	23.3239	NaN	NaN	NaN	23.2278	25.002	24.3645	25.2243	22.2263	25.4892	NaN	NaN	23.3645	24.9716
AZGP1	31.6671	31.7533	31.8719	31.4032	31.7292	31.4284	31.5062	31.7613	31.6544	32.3828	31.7006	31.5156	31.525	31.9712	31.4775	31.6415	31.7088	31.4483	31.4284	31.7927	31.9574	31.5709	31.8645	31.6713	31.5203	31.5435	31.4334	31.5889	30.9677	31.3303	31.5933	31.6586	31.6756	31.4919	31.5389	31.8004	31.1664	31.6586	31.3828	31.6066	31.2193	31.3088	31.5664	31.5109	31.7888	31.525	31.0864	31.4919
LCAT	26.5551	27.141	26.7771	26.6998	26.3307	26.9869	26.6998	26.5359	27.141	26.3877	26.3562	26.604	26.9316	26.5374	27.019	26.6865	26.6865	26.6865	26.7895	26.673	26.8741	26.6595	26.4754	26.8858	27.0505	26.9203	26.8019	26.8974	25.7363	25.9528	27.0296	26.6998	26.1738	26.5573	26.3629	26.5754	26.8504	26.6998	26.2571	26.3273	26.673	26.3135	26.249	26.1604	26.4457	26.7517	26.604	26.604
TALDO1	27.7833	27.3578	27.2891	27.6251	27.9841	28.4649	28.141	28.0296	27.9705	27.8916	26.7434	26.982	28.3388	27.9316	27.3196	27.7581	27.4707	28.362	27.17	27.17	28.6146	28.4804	27.8623	28.6005	27.4154	27.632	27.7195	28.4862	27.7958	28.726	28.2781	27.9732	27.4938	27.611	27.8445	27.9203	28.0965	27.9203	27.9203	27.9705	27.4394	27.9567	26.767	28.1604	28.788	29.4234	28.2535	27.9595
CALD1	NaN	23.7594	23.9847	NaN	NaN	23.9495	NaN	NaN	23.6865	25.0484	26.2625	NaN	24.0772	24.3031	24.8811	23.391	23.9225	NaN	23.5983	24.9716	23.6209	25.6348	NaN	24.9271	23.9495	24.2821	24.9803	24.5463	24.5135	24.8433	24.3975	NaN	25.275	NaN	NaN	NaN	24.4362	24.6486	23.8288	24.1871	24.239	NaN	24.3273	NaN	NaN	25.8741	NaN	22.8847
SERPINF1	31.325	31.0283	31.0217	31.0283	31.1483	30.8755	30.5573	31.1422	31.2193	31.4919	30.611	30.9609	31.4532	31.5481	31.3033	31.0737	31.2647	31.4184	31.2365	31.5014	31.0673	31.0414	31.0737	30.7927	30.8682	31.0609	31.3033	31.1052	30.8157	31.0414	31.2479	31.6285	31.2647	30.9814	31.2703	31.4919	31.1664	31.525	30.7613	31.4919	30.8755	31.1604	30.8829	30.7292	31.3196	31.2193	30.995	31.0737
ISLR	23.6431	22.1237	22.7626	23.1214	22.2441	22.3852	22.6508	22.8956	22.1502	22.5104	22.9225	23.1689	NaN	22.7298	22.7162	23.2281	22.0906	22.4838	23.2679	22.6855	22.7436	22.8688	22.4128	NaN	NaN	22.8293	22.5769	22.4904	22.7435	22.448	23.7425	21.9932	22.7894	23.0647	NaN	22.7163	NaN	22.0235	22.6539	24.1371	23.1572	23.3778	23.5285	23.47	22.7024	22.9547	NaN	22.7295
SEPP1	28.1015	28.4314	28.1937	28.2803	27.5754	27.9977	28.1795	28.7988	28.2308	28.7357	27.7645	28.1747	27.8682	28.7645	28.4314	27.8741	28.3196	28.6216	28.1459	28.341	28.0965	28.1652	28.2123	28.5646	28.4746	28.3745	28.341	28.6831	28.2847	28.6181	28.8294	28.3828	28.3578	27.632	28.49	28.3704	28.6492	28.3324	28.579	26.5862	28.2262	28.1459	28.1652	28.141	28.5933	28.55	28.3787	28.3951
	30.684	30.94	30.4134	30.7292	30.7047	30.6285	31.525	31.0349	30.6458	30.4823	30.4334	30.3303	31.3196	31.13	31.2193	30.0217	31.3515	31.2535	31.1901	30.6881	30.5014	31.0316	30.8004	30.8157	31.099	30.9045	30.4234	31.2193	31.5799	31.5799	31.4433	31.8252	30.995	30.1646	30.7533	31.3033	30.5203	30.5573	31.6756	29.788	31.5203	30.4727	31.6022	30.8234	30.9609	31.341	32.0958	31.8534
V2-13;VL4	27.8081	27.4551	NaN	26.5609	27.2123	26.3778	27.5682	27.9146	27.4473	26.2317	27.6561	26.8504	26.4218	28.003	27.1984	NaN	27.6527	27.3578	26.7581	26.6223	NaN	26.673	25.2243	NaN	26.0359	26.566	NaN	NaN	27.459	27.8474	28.5754	26.8623	27.5754	27.4629	NaN	26.8858	26.6998	26.3612	27.6764	26.5404	27.8829	27.7453	28.4394	27.1015	28.3066	28.0762	27.4707	26.6865
CTSD;HEL-S-130P	22.9925	23.0339	23.071	23.6757	23.1248	22.1385	NaN	22.7789	22.8249	23.1542	22.9219	24.5075	22.8687	NaN	23.019	22.6353	22.9788	23.5869	23.2462	21.4654	22.5689	22.1581	22.8401	NaN	NaN	22.8478	22.5123	23.7182	24.275	22.6305	23.5953	23.0449	23.1181	23.6431	23.3426	NaN	23.976	23.895	22.9618	23.6209	23.4977	23.5754	23.2718	22.8262	21.9896	23.6649	23.3101	NaN
	30.393	29.1164	29.6458	29.3282	30.196	30.2979	NaN	29.1312	28.8203	30.1239	NaN	29.8142	NaN	30.5389	29.2891	NaN	29.3324	NaN	NaN	30.4532	28.805	29.203	30.611	NaN	28.9372	29.3174	30.0217	30.5109	29.2714	29.8324	30.362	29.0111	NaN	28.7453	29.9117	29.9814	29.0427	29.7421	30.196	29.3174	29.49	28.7549	30.4727	28.9977	29.2869	29.2847	NaN	29.0762
	26.1585	23.2821	NaN	25.5983	NaN	NaN	23.7995	24.2463	23.5754	NaN	NaN	25.3494	25.2856	NaN	25.3066	NaN	NaN	26.5411	24.3745	25.8348	26.632	23.8288	24.4298	25.3477	NaN	24.3239	27.1115	26.4378	NaN	28.1263	NaN	24.8927	25.3511	23.9279	26.6181	24.6153	23.5729	23.9134	25.5522	NaN	NaN	NaN	25.1565	26.5754	24.0502	25.3342	26.4892	25.8445
	26.8623	26.4946	26.2243	27.6595	27.4668	27.9372	26.8385	27.3662	27.0813	26.632	26.5565	26.0084	26.8869	27.7064	27.1842	25.4234	27.9539	26.8203	26.3324	26.0105	25.7077	26.9316	28.0401	27.0243	26.965	27.1115	26.2077	27.0505	26.3247	28.0505	28.1459	26.2002	25.3393	26.317	26.2909	27.5969	27.3494	27.5898	27.2399	24.6375	27.604	26.5195	27.0609	27.2353	27.2847	27.1604	28.6865	25.2463
IGLC7	27.8916	28.3578	27.3239	23.8336	26.5602	23.0817	27.2803	26.8019	27.2535	26.3101	25.4105	27.3239	26.8764	28.2308	26.8385	27.2625	26.8504	24.6891	27.4234	NaN	26.7517	24.9428	27.0453	30.5203	25.848	27.2803	27.2262	26.275	28.8081	28.6251	27.8741	26.8264	28.9814	25.1449	24.0785	27.8142	27.9372	27.6798	27.5463	27.0505	27.8887	28.1628	26.3342	28.1652	27.9203	24.1642	27.5898	27.019
HBD	27.8916	26.8264	27.4394	25.1015	27.2891	27.2445	27.3992	27.6898	27.6527	27.3992	26.976	26.6181	27.0813	28.189	27.7325	27.604	27.4154	26.9923	26.7247	29.4823	27.3324	27.5389	26.3836	27.0243	26.8463	27.0557	27.1015	27.673	27.9088	27.17	26.8264	27.9146	27.4154	26.2732	27.524	28.2308	27.4394	27.2535	26.8974	27.611	NaN	27.7895	25.1371	26.5255	28.4707	27.0505	26.068	27.8415
V<lambda>3	26.4938	25.83	26.2353	24.7796	25.6971	24.6375	NaN	26.566	26.2463	NaN	24.9495	24.7745	23.654	25.8811	26.1984	25.9383	26.0296	25.9517	24.1253	25.8823	NaN	26.0422	NaN	26.4457	26.0619	26.6998	NaN	24.5135	26.2517	27.2445	25.8576	27.5536	25.9248	24.391	NaN	NaN	NaN	NaN	25.8927	24.6012	26.0995	NaN	23.1279	25.8564	25.6348	23.417	22.8897	26.3477
F5-20	26.8741	26.2696	27.9088	27.1214	27.003	24.6784	27.1984	27.341	26.8623	26.7299	27.5352	26.8264	24.8997	28.1724	26.2838	24.9066	27.5754	27.1115	27.0084	27.8019	25.9977	26.527	27.7064	NaN	25.5725	26.5448	25.6944	25.5667	25.9293	25.9473	24.7594	27.9031	26.8019	27.2077	26.521	26.1984	25.1449	27.0711	26.1623	25.1488	27.2992	27.0401	27.5455	24.2891	27.604	26.8753	24.5638	25.1488
	26.4488	26.2381	NaN	NaN	26.6595	26.8623	26.2785	26.3452	26.5725	26.726	NaN	25.5522	NaN	NaN	25.7103	NaN	24.976	26.6865	26.5448	26.317	NaN	26.1585	24.2243	24.5638	26.346	27.4707	24.5045	NaN	26.1927	26.4138	NaN	26.8385	26.726	26.6458	26.2499	24.5165	25.7945	NaN	27.5754	NaN	NaN	NaN	NaN	NaN	NaN	NaN	25.2243	26.8142
	26.4218	25.7995	26.533	25.7208	27.7833	26.0296	26.7517	26.4715	26.7037	25.6757	26.0793	26.5955	26.2944	NaN	24.9847	NaN	26.7253	26.8385	26.3256	26.8056	NaN	25.9111	25.7492	26.2768	26.0711	26.346	26.8379	NaN	26.4314	27.217	NaN	NaN	25.8504	NaN	25.7466	27.5463	26.5075	26.8858	NaN	25.533	25.8215	26.9869	26.8081	26.5848	26.2643	26.2856	28.2935	26.1546
	28.459	27.8564	27.0453	27.1312	28.1214	27.5898	28.5826	28.3683	27.2891	26.8974	28.1795	27.5128	27.5536	28.0401	27.9814	27.5389	27.5389	28.1065	27.9174	27.3662	26.5565	28.3578	28.1913	27.9539	27.7325	28.0003	28.217	27.1214	27.5426	27.9316	27.673	28.3494	27.5536	27.726	27.3578	26.9495	26.8974	26.8593	27.5754	26.7511	27.8974	27.217	28.7833	28.0505	27.9841	27.3869	28.7146	27.6181
	26.8142	26.632	25.6375	26.976	26.9203	25.8093	26.4723	26.3959	25.767	26.5203	25.8741	25.9088	25.7363	26.3528	26.3477	25.2856	25.2768	26.0924	26.6865	26.1283	25.1623	27.673	25.7234	26.1623	26.521	25.6486	NaN	25.1253	25.6757	26.4122	26.4953	27.8974	27.2308	25.5551	NaN	23.2679	26.143	26.3894	26.5389	24.3239	26.3239	NaN	26.8858	27.4629	26.3401	26.611	25.6456	27.3153
	25.5522	25.5315	NaN	26.3562	26.0985	NaN	NaN	NaN	25.7682	NaN	25.5507	NaN	25.3844	NaN	25.7195	25.3695	26.1075	NaN	25.9157	26.2068	25.9987	26.1312	26.4457	26.0212	25.9066	26.8142	NaN	26.0567	26.55	26.1293	NaN	25.9361	25.7517	25.5522	NaN	26.4473	NaN	26.6181	25.6622	NaN	26.3367	26.3545	NaN	25.5492	25.9248	26.8858	27.17	26.8081
	27.3196	27.0813	25.8834	NaN	27.5315	27.1842	27.2979	26.249	26.6931	26.3503	25.0609	27.4314	26.8197	26.5143	24.4738	NaN	26.3427	27.4314	27.2625	27.6663	26.527	26.965	25.9539	27.8445	26.4598	27.1361	26.8974	26.8858	NaN	27.4073	25.8974	27.5609	27.7325	27.8173	27.003	25.6444	26.5573	26.673	26.7129	26.2535	26.7645	27.4394	26.8858	28.604	26.673	26.9088	27.509	26.7581
	31.3828	31.525	31.6671	31.6671	31.7129	31.2924	32.1783	32.245	32.0017	31.0737	31.5109	29.9814	31.08	31.611	31.6798	30.8974	32.2422	31.1664	31.3303	31.4967	31.1115	31.7652	31.8081	31.393	31.995	32.0641	31.099	31.5709	32.1753	31.8196	32.0217	31.3196	31.6242	31.7494	31.196	32.1146	32.0641	32.0084	32.0017	30.362	31.9539	32.5014	32.1422	32.1177	31.4284	32.1694	32.3542	32.0447
A30	27.3153	28.55	28.3992	27.9869	28.805	28.6663	28.4274	29.099	28.1604	27.3578	28.3066	28.2979	28.1361	28.1065	28.141	26.9869	28.5573	28.6285	28.3153	27.8974	27.1015	28.6285	28.3494	27.8324	28.0243	28.0453	28.1556	27.8858	28.9705	28.6898	28.1065	28.5014	28.3367	28.6389	27.5969	28.5682	28.2759	28.7129	28.1747	27.9814	28.8564	28.9814	28.7486	28.8339	29.1459	28.8445	29.5333	29.1913
VK3	26.2408	25.9066	26.5898	25.6838	27.7453	25.3014	24.8528	26.673	25.8044	25.3762	26.1661	25.9606	26.4831	NaN	26.0935	25.824	25.5754	27.3066	26.726	26.5624	24.8997	26.5898	25.965	26.3926	25.1908	26.4266	26.965	25.2499	25.1984	NaN	25.7155	26.0148	25.7077	26.8974	26.2133	25.7995	25.3307	25.6153	25.8361	25.0062	26.2714	25.9293	26.6998	26.6458	25.3679	26.2188	27.1115	NaN
IGKV A18	31.3879	27.6931	29.4032	28.5898	29.3951	30.0609	29.7292	30.1115	28.4354	28.1507	29.2781	29.8974	29.1263	27.3828	29.1604	29.8579	29.9539	27.9428	28.3282	27.1657	28.4208	29.2535	29.0965	27.2803	28.0609	28.0137	29.241	29.4649	30.5933	30.1842	27.7833	29.0217	27.6527	29.5942	29.8234	28.7389	29.5203	28.7389	29.9539	30.1009	29.4571	29.8711	31.5664	29.7786	29.2692	26.8001	29.9117	31.1052
	26.5411	26.5075	26.5565	NaN	27.4154	27.1115	26.9203	27.0609	26.632	26.1391	26.7517	25.9031	25.4831	26.4769	26.8617	26.0609	26.9869	27.1312	26.2562	26.8385	26.0443	26.8623	26.6964	26.4425	NaN	26.217	NaN	26.1814	27.3239	26.2821	25.4831	27.019	26.329	26.4488	25.9606	26.3992	26.5433	26.3943	26.669	26.2096	26.9316	27.2935	28.0711	26.6931	27.6458	27.8741	26.8623	24.824
ITIH2	34.7504	34.5584	34.5002	34.3303	34.5867	34.4823	34.5527	34.3763	34.6629	34.715	33.7946	34.3956	34.2408	34.3436	34.7504	34.6735	34.5179	34.5062	34.6682	34.5978	34.6415	34.5121	34.6198	34.5584	34.5584	34.5002	34.4823	34.5978	34.1604	34.4272	34.4146	34.6995	34.7453	34.1223	34.2408	34.3033	34.4334	34.1753	34.402	34.2549	34.547	34.1223	34.2048	34.1753	34.4272	34.2965	34.4209	34.2549
CSF1R	24.1174	23.7837	23.9495	24.4425	23.604	24.1908	23.5638	26.1035	NaN	24.317	23.2679	24.5195	23.4947	24.7234	24.7846	24.6209	25.6486	24.3645	24.4105	24.4614	24.2317	23.2756	23.0182	23.3376	23.8093	23.2679	22.4646	22.993	24.848	24.902	24.4234	25.1946	22.6338	23.9584	23.5537	23.9225	24.6998	24.275	23.0246	23.5921	23.1679	24.9134	23.4527	25.0609	23.4923	24.8191	24.5165	24.7745
APOC3	31.9746	33.0101	32.7026	32.781	31.5664	33.0609	32.3115	33.0705	32.9797	32.4581	33.5527	33.2336	33.2897	32.7927	32.8664	32.8774	33.1724	32.5273	32.9435	32.0895	32.6671	32.3142	33.4702	33.3568	33.5296	32.7252	33.715	32.5504	32.8119	32.6839	33.3033	32.8755	31.8865	32.8865	32.5527	32.7573	32.6372	33.2478	32.2365	32.7353	32.715	31.7692	32.3542	32.665	32.2193	32.5412	33.2077	33.2336
F7	NaN	24.1946	24.6918	NaN	NaN	24.6784	NaN	NaN	24.6403	23.9847	24.5014	24.3031	24.5696	NaN	NaN	24.848	24.558	23.6264	24.317	23.9316	24.4425	23.4614	24.239	24.3101	24.2535	NaN	24.019	25.0975	NaN	23.4298	NaN	NaN	NaN	23.6918	24.5783	24.2891	NaN	24.2317	24.391	24.1253	24.1488	NaN	24.4614	25.239	23.4676	23.8858	24.4676	24.1946
PCOLCE	24.2643	23.48	22.9476	22.9418	23.086	24.1642	22.8616	23.3101	23.0103	23.5993	NaN	23.022	22.6686	23.867	24.1174	23.8385	NaN	22.7949	23.558	23.5869	23.6375	22.9273	23.6213	23.5165	23.3239	23.8385	23.8093	24.2535	22.2488	22.5063	22.4622	23.5522	23.0813	NaN	23.3239	23.391	NaN	23.2155	NaN	23.6703	23.7182	NaN	23.3503	24.0797	NaN	23.5754	23.2802	23.3903
CP	35.2443	35.0512	35.5412	35.6866	34.9891	35.4146	35.4642	34.9763	35.3236	35.4303	35.8186	35.4883	35.2372	35.2157	35.2443	35.2408	34.8281	35.0552	35.2372	34.3956	35.6522	35.3436	35.4115	35.1068	35.3403	35.2999	35.1791	35.4519	35.2443	35.2372	34.9591	35.099	35.1415	35.1975	35.3336	34.8883	35.4051	34.9417	35.3828	35.3067	35.3169	35.3698	35.6576	35.2828	35.3568	35.0552	35.7047	35.4489
APOL1	26.3612	27.2535	25.8032	26.8264	26.8019	25.2317	27.1115	25.7466	26.8504	26.965	27.1015	26.2732	27.4551	26.2838	27.019	27.2625	25.7619	26.8504	26.7453	26.5624	25.5667	26.7129	26.8019	26.2096	26.7708	26.7129	26.0975	26.1527	26.976	25.9406	25.4346	26.7389	26.7645	25.8312	27.509	27.3324	27.0296	27.0609	26.0296	25.3712	26.965	25.0359	25.2856	25.8647	26.3273	26.6181	25.6486	26.4723
APOC4	NaN	27.1115	26.604	NaN	NaN	27.2891	25.6554	26.7044	26.3222	NaN	27.6458	25.2643	26.002	NaN	26.4218	24.6168	26.1478	25.3562	26.3762	24.6595	24.7995	NaN	26.7771	26.9977	26.8504	26.4504	27.1015	25.558	26.3745	25.0338	24.8336	NaN	25.854	26.228	NaN	25.9716	25.5285	25.5725	26.1565	NaN	25.4769	NaN	NaN	NaN	24.065	NaN	25.4073	NaN
BST1	26.2979	25.0359	25.4738	25.7771	NaN	25.5404	25.7182	NaN	24.867	NaN	24.604	25.1469	22.7971	NaN	NaN	NaN	NaN	24.654	23.8093	NaN	23.7871	25.2499	NaN	23.053	26.3066	NaN	NaN	NaN	NaN	NaN	25.6811	25.0975	NaN	NaN	24.8904	NaN	25.275	NaN	25.7695	NaN	NaN	NaN	25.4425	25.2979	NaN	NaN	25.9738	25.4661
TTR;HEL111	35.1453	35.0633	34.9063	34.7653	35.0713	34.9505	34.8883	35.0101	34.9153	35.1377	34.5238	34.6522	34.6629	35.424	35.3535	35.0349	35.0872	35.0389	34.7252	34.9891	34.7994	34.8746	35.3666	35.0512	34.7504	34.8654	34.8838	35.1529	34.6944	35.0059	35.2478	34.9591	35.0951	34.8281	34.7252	34.9677	34.9019	34.7849	34.6892	34.6415	34.7897	34.3502	34.4702	34.2193	34.5698	34.8281	34.5354	34.5527
IGFBP3	26.976	27.2714	26.8858	26.4234	27.3324	27.3992	27.4862	27.1015	27.2353	27.4629	26.8019	27.3494	26.4583	27.2077	27.4154	26.976	27.2353	27.3745	26.3545	27.3153	26.8385	27.4154	27.0609	26.4815	27.5463	27.632	26.9203	27.6458	26.6595	26.3477	26.5014	26.726	26.4969	27.2353	27.604	26.9977	26.7645	27.2535	26.2979	26.8385	26.726	26.0401	26.2463	26.5419	26.2445	26.4908	26.5754	27.1795
B2M	27.8974	27.341	28.203	27.9372	27.8974	27.4938	27.6561	27.9705	27.611	28.49	27.7771	27.8623	27.5463	27.7064	28.0762	27.3828	27.8504	27.965	28.2891	28.2147	27.9539	27.6998	27.8799	27.019	27.2077	27.6527	27.8264	28.2216	27.8799	28.0057	28.2353	27.9484	28.3239	28.2123	27.8682	28.1937	27.3153	27.4473	27.1795	28.7581	28.2847	27.9088	28.4862	27.7325	27.9896	28.579	28.1556	28.6764
CFD;DF	26.2317	26.1293	26.2002	26.2353	26.0275	25.989	26.1623	26.4024	26.1604	26.3031	25.7871	26.2803	26.0935	26.065	26.065	25.8623	26.0212	25.5225	26.5389	25.8215	26.433	25.4923	25.8997	25.6486	25.4138	25.452	25.7594	25.9738	26.1174	25.8457	25.8215	26.673	25.7312	25.797	25.6458	25.8044	25.0854	25.5725	25.895	26.8019	25.6676	26.228	26.48	26.0629	26.2891	26.1984	26.1565	26.1927
IGHG1	32.995	32.4284	32.1146	31.7211	32.375	32.2048	32.6671	32.5366	31.8974	31.9712	32.08	31.3542	32.6902	32.622	32.4799	31.3115	32.3115	32.2135	31.6066	32.0117	31.8719	33.3568	32.4083	31.4007	32.099	31.9983	31.3776	31.5573	32.9188	32.1813	31.8042	32.9365	32.2365	31.7047	31.3828	32.2393	31.8347	32.5109	32.4458	29.8916	32.9081	33.2004	32.4532	33.3033	32.6264	32.5889	32.6044	32.3542
ANGPTL3	22.3577	22.2281	22.5138	21.6217	23.0235	22.1235	22.0541	21.9535	22.6507	22.0734	22.5302	22.501	22.9133	22.1049	NaN	22.2966	NaN	22.5636	22.4582	NaN	22.8453	NaN	22.7384	NaN	22.1364	21.6753	22.6753	22.6849	22.2516	22.2076	22.8535	22.1152	21.8847	22.3898	22.8103	22.4471	NaN	NaN	22.2641	21.3605	22.4804	23.1364	22.4963	22.5879	22.413	21.7945	22.7303	22.3818
GPR116	27.3066	27.5609	28.0296	27.9484	27.9088	NaN	27.965	27.5014	27.5609	27.5014	27.1984	28.4512	NaN	27.8081	27.8324	NaN	28.0965	27.7389	27.9203	27.7676	28.0711	NaN	27.2353	27.6251	28.0965	NaN	28.1507	27.9539	28.3724	28.2308	27.8504	28.1652	27.9896	27.7549	29.2847	28.8127	28.6424	28.2399	27.6534	28.1239	NaN	28.1795	NaN	NaN	28.0737	28.651	27.6527	NaN
OLFM1	25.4676	22.8605	23.8288	24.7024	22.7634	23.7945	23.7695	23.6649	24.1135	24.3975	22.8034	23.7594	24.1681	24.6918	24.2891	22.9052	24.2426	23.5522	23.9933	23.848	NaN	24.2207	23.6375	24.136	23.6757	23.4041	NaN	24.4862	24.2317	NaN	23.8717	24.228	23.7077	24.1984	24.7389	NaN	23.1504	25.0609	23.4923	24.5165	24.275	24.1293	23.9406	24.7543	23.7895	25.0062	24.4738	24.3877
CNDP1	27.9316	28.5826	28.6181	28.0965	27.7195	28.6005	28.0084	27.7453	28.2445	28.258	27.976	27.8916	27.8916	28.1556	28.3578	27.8264	28.7645	28.5754	28.4154	27.965	27.5898	27.9372	28.8112	28.1842	28.2308	28.7864	27.6798	28.1214	27.8081	26.5285	27.1795	28.0914	27.2979	27.5536	27.0401	28.1747	28.6764	28.6492	27.6798	27.7581	27.8916	27.1795	26.3778	26.558	26.3562	27.5682	28.7581	27.3066
LEPR	22.6675	22.6138	24.3376	23.043	NaN	23.4194	NaN	NaN	22.7343	23.4041	NaN	NaN	NaN	23.1389	23.9495	NaN	23.0339	23.1939	NaN	NaN	23.9672	24.2607	23.4298	NaN	23.6431	23.5754	NaN	NaN	NaN	NaN	23.417	NaN	NaN	NaN	NaN	NaN	NaN	23.391	NaN	NaN	NaN	NaN	NaN	NaN	23.4425	NaN	23.8385	NaN
C7	30.5296	30.5014	30.6798	30.5754	30.6285	30.4532	30.1239	30.6372	29.9677	30.5389	30.8755	30.2077	31.3515	30.5664	30.611	30.947	30.6285	30.6629	30.3088	30.846	31.2135	30.8534	30.8004	30.5203	30.6713	30.7849	28.9841	31.3356	31.6242	31.6198	31.6713	30.9045	31.0864	30.947	30.8081	31.0544	30.8004	31.4334	31.4967	32.3905	31.8571	31.8081	31.1544	31.0927	31.7333	32.5911	30.8309	31.8534
EGFR	NaN	NaN	NaN	21.7745	NaN	22.6529	23.7796	NaN	22.0178	23.5404	NaN	NaN	23.3645	NaN	22.7358	NaN	NaN	23.2188	21.4363	22.8521	NaN	NaN	22.6098	22.2037	NaN	NaN	NaN	NaN	22.5129	23.391	NaN	NaN	22.6127	23.6486	22.3857	24.0105	23.3281	22.4031	NaN	NaN	NaN	22.9233	NaN	NaN	NaN	NaN	22.1663	NaN
GGH	25.228	23.5285	24.3778	25.0105	24.632	24.2607	24.7796	24.3943	24.6811	25.0275	24.9043	24.5105	24.6595	25.5105	24.9716	24.4738	25.3204	24.5165	25.0609	25.1757	24.5869	24.3578	24.5345	24.5404	24.5638	24.7024	24.848	24.6595	24.632	24.3778	23.9672	24.7821	25.2021	24.6096	24.7945	24.3975	25.1642	24.5225	24.9933	24.8433	24.7645	25.0233	25.067	24.4923	24.4862	24.8528	24.6568	24.7077
COMP	25.002	23.9043	25.317	25.0691	25.2353	24.1871	24.0732	24.4073	25.2133	24.4738	25.1927	25.4645	25.5522	24.7645	24.654	24.8191	25.3239	25.6568	25.1095	25.5609	24.1946	25.0975	25.1135	24.1488	25.2979	25.4266	NaN	25.0317	25.2058	24.7543	25.6153	25.4769	25.0547	24.558	24.5869	24.6703	23.9225	24.7594	24.1167	25.1565	24.5783	25.9203	24.417	25.5135	24.9316	25.3204	24.7995	24.558
ADIPOQ	28.6075	27.8682	28.267	27.7129	28.6146	28.1115	28.6831	27.9484	27.3745	28.1842	27.6865	27.7708	27.3992	22.3581	26.6181	27.6831	25.9781	27.0711	27.7389	28.0889	29.7565	27.9372	29.3153	26.4723	28.141	28.2625	27.6964	28.4194	27.2714	27.0609	28.3196	26.8142	26.8504	27.673	28.4862	27.7958	27.6458	27.341	28.588	27.55	28.5754	28.3704	27.9203	28.7195	27.9814	27.3239	26.5359	26.506
MANBA	21.9476	22.5301	21.4816	NaN	NaN	21.9226	NaN	NaN	23.7695	22.4374	21.8561	23.5638	NaN	NaN	NaN	NaN	NaN	NaN	NaN	NaN	22.4678	23.8191	22.7165	22.5402	21.9455	NaN	22.3986	22.4777	NaN	22.421	23.7492	22.1889	NaN	NaN	21.9154	22.6467	22.9447	22.9025	22.4525	NaN	22.2519	23.2681	NaN	23.0976	21.8862	21.7002	NaN	22.4671
IL1RAP	25.1214	24.317	24.4394	24.341	25.0317	24.6703	24.6595	24.1908	24.7389	24.275	24.2243	23.6865	24.4738	24.0772	23.895	23.5045	25.0813	23.8288	23.7796	23.8528	24.019	23.8858	NaN	23.218	24.7517	24.8044	24.141	24.2021	23.604	23.3645	23.6811	NaN	24.2021	23.5165	24.0894	22.969	23.7645	23.4676	23.8191	23.3778	23.7995	24.4041	NaN	23.6703	23.632	NaN	24.4923	NaN
NUCB1	28.9869	26.673	28.6146	29.4717	29.5137	29.203	29.5898	28.3245	28.1913	28.5479	29.4541	28.4707	29.0492	28.3869	29.4324	29.5203	29.4995	29.0256	26.8974	29.6372	28.1795	28.9869	29.3217	28.2241	28.6527	29.0164	29.2692	28.8019	28.8593	27.7453	28.3992	28.8445	29.0057	29.2135	28.2098	29.1459	27.673	27.0084	28.9286	28.7864	29.4294	28.4113	29.4453	28.805	30.318	27.8445	29.3599	29.7676
IGFALS	29.8829	30.1724	29.94	29.9539	29.9677	30.0609	30.099	29.94	30.362	30.1239	29.7309	30.1239	29.3766	30.393	29.9814	29.8974	30.2979	30.2308	29.4053	30.0084	29.8829	29.7405	30.0349	29.0479	30.0864	30.099	29.5203	30.3724	29.3971	28.3787	28.94	29.7096	29.1937	30.0609	30.1239	29.9117	30.5573	29.8019	29.2647	29.7146	29.7973	28.7421	29.3704	29.0686	28.9117	29.2216	29.5315	29.7014
ENPEP	22.4826	24.7771	NaN	23.8242	22.4709	22.3127	23.5045	23.1147	NaN	23.0357	22.7422	22.7961	NaN	22.9679	NaN	22.2873	24.9933	NaN	23.2457	22.6093	22.0574	22.4363	22.7095	22.4735	23.1561	24.0275	20.5717	23.417	NaN	22.972	22.6137	22.8586	22.9517	NaN	22.7667	NaN	23.8256	23.1879	23.057	23.1721	23.5195	23.6096	22.9572	23.8623	23.0403	22.9295	23.7995	NaN
PROZ	27.0813	25.3376	26.6181	25.8385	26.2607	26.8264	24.2463	25.976	26.2408	26.673	24.7895	26.204	26.4105	26.346	21.6086	26.6865	25.9912	27.1312	26.6865	26.17	24.8576	25.8858	25.6096	24.3101	26.1234	26.1155	25.8409	26.6998	26.1352	25.6431	25.9781	26.6865	26.632	26.3612	26.7129	26.9203	26.0484	27.141	26.3545	26.2335	26.417	26.2299	24.0935	26.4266	24.772	25.6237	25.8288	25.5463
AGT	31.8385	31.9153	31.8234	31.9609	31.341	31.8271	32.025	31.9882	31.7771	31.9609	32.0117	32.5911	31.3033	32.0447	32.025	32.0084	31.9224	31.8755	31.4678	32.08	32.1813	31.9814	31.9746	31.6881	32.1052	32.0316	32.0447	31.8042	32.0576	31.7252	32.5458	31.7373	31.8829	32.0609	32.0381	32.0769	32.3463	32.1724	31.7573	31.8571	31.9539	31.7413	32.1664	31.5933	32.0084	31.781	31.6022	31.8534
FBLN1	26.3562	26.0783	26.9977	26.3427	26.6181	26.4923	27.019	25.6306	27.1507	26.4409	26.275	26.2353	27.2262	26.632	26.8504	26.3877	26.7517	26.9203	26.6547	27.1507	26.9203	26.2723	26.6865	26.1804	26.5826	26.6313	26.5898	26.3578	26.6663	26.604	26.1095	26.7895	26.3737	26.8974	26.7017	26.0264	26.5595	26.4984	27.1507	27.3153	26.391	28.019	27.1795	27.3239	26.3918	27.1795	26.6998	26.3384
CFHR1	28.6544	28.6181	29.0813	28.9002	28.7895	28.189	28.3109	27.7581	28.726	29.6013	28.9977	28.003	29.0557	27.3239	28.6898	28.8667	27.509	27.7581	28.2077	29.2216	28.4214	27.4262	28.5969	28.976	24.9316	28.4314	29.2388	29.114	28.579	28.189	27.9595	28.5165	29.1819	27.7771	29.0634	28.4746	28.9539	29.1866	27.7517	28.8534	28.1015	28.6216	28.7864	28.189	28.3704	28.2714	29.2054	28.4113
	32.4654	32.4823	31.7965	32.2591	32.8992	32.005	32.6565	32.9435	32.5889	32.1483	31.9045	31.8157	32.5732	32.1453	32.5296	31.2308	32.9277	32.9712	32.3542	32.5754	32.2222	32.4209	32.6565	32.4184	32.1146	32.4823	32.0737	31.7849	32.3356	32.4458	32.1694	32.8919	32.2563	32.6458	32.13	32.2869	31.6798	32.4581	32.7026	30.9539	32.5664	32.8234	32.8271	33.2004	31.4919	32.5956	32.7211	32.5504
	25.228	25.1194	NaN	25.604	24.1719	24.5345	24.8927	24.5419	25.2114	NaN	23.2446	25.3511	24.6209	24.9495	25.6891	24.8288	24.7466	24.6891	25.0443	24.0105	25.9716	26.1738	24.5463	25.0752	24.239	NaN	25.2785	24.9606	23.8764	25.6798	24.417	26.6458	24.7568	24.5754	25.5955	24.7695	NaN	24.8044	25.1795	25.1293	25.8516	24.9628	25.0526	25.3393	24.767	25.1095	27.5389	23.848
	28.6781	28.4394	28.9088	29.0375	27.9031	28.3745	28.9814	28.5933	28.6216	27.5463	28.4194	30.099	29.0609	28.3992	28.4976	28.6285	28.4823	27.8653	28.7227	28.4976	28.6629	27.6865	28.6898	28.362	28.6527	28.4938	28.0137	28.6595	29.1913	27.9732	28.579	28.019	28.509	29.1447	28.3536	28.1747	29.109	28.391	28.4334	28.5933	29.0349	27.5722	28.3023	27.094	28.189	27.6931	28.3303	28.0711
LYVE1;XLKD1	24.8576	24.3031	24.7129	25.1833	24.9606	24.4953	25.2891	25.0062	24.8858	24.6676	24.1174	25.4298	25.1332	25.6292	25.3511	25.1214	25.2058	25.2002	25.2909	25.813	25.0484	24.3975	24.558	25.4567	24.3477	24.6649	25.5522	25.1719	25.7594	25.1565	25.7543	24.7796	24.9157	25.433	25.9123	25.1871	24.4862	25.2926	25.6278	26.1352	24.8142	25.7363	24.976	26.3204	25.3273	25.5105	25.0752	26.5747
	28.2891	27.8264	28.0349	27.9372	25.8694	27.8623	28.1263	28.391	27.5898	28.2803	27.509	28.019	26.4923	28.5165	27.7958	28.0914	28.0349	27.5389	28.003	27.94	28.4862	27.8974	27.9567	28.5826	27.9031	28.217	27.8142	27.391	28.3324	27.3239	28.0965	27.9088	28.3745	27.3083	28.5389	29.3704	28.0401	27.8799	27.3066	28.267	27.5315	28.5573	28.1065	29.0711	28.203	27.9316	27.8974	27.7453
ERAP2	25.8409	25.002	NaN	25.5255	24.8858	24.9539	25.5165	25.4488	25.5195	25.2353	25.0526	25.4425	25.4953	25.6918	24.1015	24.5433	NaN	24.7077	25.0854	25.5855	24.848	25.6513	NaN	25.5783	25.0505	24.8191	25.1095	25.0169	25.7182	25.4089	25.0233	NaN	25.4425	25.1488	25.3712	26.2271	26.3762	25.5315	25.2785	24.6568	25.0995	25.7273	26.2021	NaN	25.7758	25.2058	24.2463	25.1253
MINPP1	27.141	26.5389	26.9088	25.6649	26.7645	26.1035	26.5029	26.8758	26.4057	26.9869	26.8623	26.258	26.5225	27.0401	26.346	26.7771	25.4645	25.9495	26.9428	26.8974	26.4536	27.3444	26.8635	27.141	26.3359	26.6595	26.797	26.3984	26.5969	26.3307	26.6033	26.6771	26.5014	26.4138	26.673	27.2979	26.5565	26.8019	25.4234	26.8504	26.5173	26.367	26.558	27.0349	26.3528	26.8799	26.5747	26.0169
CD14	25.9584	26.515	26.673	26.228	26.3307	26.1194	26.1852	26.3393	26.5898	26.9203	27.6389	26.9088	26.726	26.2445	26.3545	26.3975	25.9383	26.17	26.317	26.4723	26.7895	26.5898	26.4551	26.2996	26.1194	26.4999	25.8457	26.3562	26.6865	26.5315	26.5711	26.1776	26.3187	26.5255	26.5433	26.5898	26.6595	26.4504	26.1604	26.673	26.2021	26.6998	26.7645	26.6181	26.4567	26.6595	27.2979	26.506
	26.2326	24.8093	24.7995	25.1035	24.5754	25.8504	NaN	26.0105	NaN	NaN	25.6209	NaN	25.0813	NaN	27.7708	NaN	25.7568	22.8637	25.867	NaN	NaN	NaN	NaN	25.8788	27.3153	26.9203	25.0609	25.1214	NaN	NaN	26.5396	NaN	NaN	NaN	26.726	NaN	NaN	25.4892	NaN	NaN	NaN	25.7995	25.8179	26.346	25.0975	26.2979	NaN	NaN
PZP	30.0609	25.4769	31.2703	30.5844	30.4532	30.9259	30.2422	25.3712	29.0084	29.0531	29.8667	27.0505	27.019	25.6784	25.8552	28.9231	24.9495	27.0711	30.1115	28.8623	29.3346	26.3511	25.0317	26.3861	28.7864	27.2262	31.2135	29.3662	29.1937	25.9562	25.8336	26.9977	28.1015	29.4374	28.5352	26.6458	28.9372	26.8385	25.8457	29.6931	29.5772	25.8997	26.7129	25.7796	25.1253	24.918	30.1361	25.7543
GSTO1;HEL-S-21	NaN	22.5969	22.2748	21.4119	NaN	NaN	21.6692	NaN	NaN	NaN	22.1429	23.1281	22.2471	22.7665	22.5627	NaN	22.4486	22.3032	23.0059	22.1723	22.3692	21.1837	22.1796	NaN	NaN	23.5638	21.7219	NaN	23.1685	22.576	22.3242	22.4948	22.1969	NaN	21.6914	NaN	22.4227	NaN	22.7504	21.1315	20.6628	21.7087	NaN	NaN	22.1499	21.1284	22.3405	NaN
CFHR5	NaN	25.5448	25.4984	NaN	25.0422	25.1946	25.5345	24.604	NaN	24.7695	26.6181	24.8811	NaN	NaN	25.0732	23.7796	NaN	NaN	25.1871	NaN	NaN	25.1908	25.5551	25.3256	NaN	25.0338	24.1946	24.4105	24.2891	24.5315	NaN	24.5522	NaN	NaN	NaN	NaN	24.7492	NaN	23.5522	25.6918	NaN	25.3545	24.4862	NaN	NaN	23.6209	25.3811	24.217
CTBS	24.2607	23.4425	24.0526	23.5404	23.621	23.9225	23.4425	24.4923	23.7389	24.1488	23.7389	24.1488	23.1545	24.2535	23.6757	23.3511	24.2021	24.1015	24.5983	24.2317	24.0105	23.4923	23.0278	23.7645	23.4425	23.8576	23.867	23.6865	23.867	24.0359	23.8433	24.1946	24.1604	23.265	24.1871	24.019	24.217	24.002	23.4298	23.6431	23.8495	24.4041	23.9584	23.654	23.7441	23.8576	23.6918	23.5404
ITIH4;DKFZp686G21125	27.5969	27.0711	27.3239	27.9428	28.2979	28.2353	NaN	NaN	26.8136	28.1984	27.3066	NaN	NaN	27.4354	NaN	27.1115	24.417	NaN	27.3153	27.8203	27.2891	NaN	NaN	30.196	23.2679	NaN	26.6375	28.2957	26.8019	24.6649	27.0084	NaN	NaN	NaN	24.4984	NaN	NaN	NaN	27.8741	NaN	NaN	NaN	NaN	24.8191	NaN	27.9031	28.3662	NaN
LCN2;NGAL	NaN	NaN	NaN	23.48	NaN	NaN	NaN	NaN	23.5404	23.2821	NaN	NaN	NaN	23.0596	NaN	NaN	23.7543	NaN	NaN	NaN	23.9088	NaN	22.8029	23.4041	22.8334	NaN	NaN	NaN	NaN	22.9188	21.9952	NaN	NaN	NaN	NaN	NaN	22.7947	23.2433	23.3645	NaN	NaN	23.4502	23.3778	23.7286	24.5638	23.2972	23.417	NaN
GOLM1;GOLPH2	24.4362	22.1259	21.8138	23.5638	21.0933	21.2952	24.2243	23.9672	21.6191	22.1803	22.0474	22.6044	22.3688	20.8902	23.3778	NaN	NaN	NaN	22.4608	22.7944	22.3537	21.4183	22.8631	21.7185	22.8111	NaN	22.4959	NaN	23.4551	23.3778	22.7732	22.1349	23.4984	22.5643	23.7492	22.978	NaN	23.3393	24.0526	22.3304	NaN	21.9921	NaN	22.6775	24.4923	NaN	23.3101	NaN
PDIA3;HEL-S-269	22.82	NaN	24.0935	22.5546	24.5492	23.632	23.1889	22.5132	22.7589	22.4633	NaN	23.4362	23.2124	23.1968	22.3976	22.5988	23.5165	23.0089	22.283	23.5285	23.7182	NaN	22.6574	23.1457	22.303	NaN	24.239	22.8611	22.9736	22.9068	NaN	23.9097	23.14	NaN	22.2277	NaN	22.6682	22.7631	23.3645	22.5598	23.295	NaN	22.9052	22.0928	NaN	22.3835	NaN	NaN
PVR	23.085	23.3041	22.6347	23.5773	23.1874	23.9134	23.0358	23.2426	23.654	23.9406	23.9933	23.976	24.5926	23.3511	24.6676	23.3511	23.7182	23.1495	23.1044	24.239	22.4163	23.7796	23.0583	23.8576	21.7047	23.1067	23.6364	23.3237	24.6264	23.5638	23.6431	24.5696	23.4691	24.2643	23.7846	23.9225	23.3376	23.1152	24.4738	24.4394	24.3679	23.3645	23.9495	23.6811	23.5285	24.1719	23.9225	23.3396
PLTP	27.2445	27.6998	27.5609	26.9316	27.3066	27.0609	27.7771	27.5969	27.3992	27.3578	27.673	28.0401	28.1937	27.0084	27.5682	27.4234	27.6527	27.217	27.4629	27.2803	27.8916	27.604	27.9146	27.7389	28.0813	27.9031	27.17	27.7389	27.6595	27.3324	27.9484	27.4314	27.1015	27.8445	27.7064	27.7325	27.3828	28.003	27.4234	27.4073	27.4551	27.5463	27.4938	28.2714	27.8504	28.1214	27.9031	27.6595
TNN	NaN	NaN	23.0187	NaN	NaN	NaN	NaN	22.0472	NaN	21.2253	21.9653	21.1625	23.0408	22.1258	22.6758	NaN	NaN	21.1597	22.282	NaN	NaN	NaN	NaN	22.461	21.6894	NaN	NaN	NaN	NaN	22.1033	NaN	NaN	NaN	21.6293	NaN	20.5836	NaN	21.6705	NaN	NaN	NaN	21.6431	NaN	NaN	20.8472	NaN	NaN	NaN
C1QTNF3;C1QTNF3-AMACR	24.5754	25.8167	24.0509	23.2199	25.8764	24.5463	NaN	25.6181	23.504	24.4488	NaN	25.0998	NaN	25.0317	23.5638	26.8956	23.8858	26.4622	26.3273	24.0275	27.0084	24.867	NaN	28.6355	NaN	25.1155	24.8385	27.1795	24.5638	25.9361	27.5315	26.2874	NaN	22.678	NaN	NaN	NaN	NaN	NaN	NaN	21.8625	27.0727	NaN	NaN	NaN	NaN	NaN	NaN
C16orf46	28.2216	27.6254	27.6527	27.7389	28.1507	27.4862	28.4032	28.0711	27.7771	27.8142	28.3662	28.6181	28.0296	27.7895	28.0557	28.5426	27.8445	28.2216	28.1556	27.9203	27.976	28.6022	28.2557	28.1263	28.1459	27.8741	27.7389	28.3196	27.1015	27.6527	28.5754	27.5014	27.7771	28.1164	27.673	28.189	27.8623	27.4314	27.8504	28.341	28.6492	27.509	28.1015	28.1263	28.258	28.1164	28.1015	27.7517
SUSD5	21.5672	22.1833	NaN	21.4711	NaN	NaN	22.4213	22.363	22.6284	21.455	NaN	21.6947	NaN	21.1561	NaN	21.9682	NaN	NaN	19.6907	21.0481	22.2055	20.6489	21.6479	NaN	20.8872	NaN	NaN	22.0866	22.4279	NaN	22.5818	21.1967	NaN	NaN	21.8158	NaN	NaN	21.3886	21.8193	NaN	23.249	20.1767	22.3359	NaN	20.2513	22.066	21.4565	NaN
GANAB;HEL-S-164nA	NaN	21.8256	NaN	NaN	NaN	22.083	NaN	NaN	NaN	NaN	NaN	21.9311	NaN	NaN	NaN	NaN	NaN	NaN	22.0967	22.0877	23.0868	22.3217	NaN	NaN	NaN	22.6163	NaN	21.7886	22.4921	NaN	NaN	NaN	21.9317	NaN	NaN	NaN	22.0403	22.2668	22.6875	NaN	21.6842	22.6113	22.3077	22.9077	NaN	22.6098	22.4335	22.3526
PRKCSH	22.674	22.1198	22.904	NaN	23.7077	NaN	21.919	22.1499	23.4886	23.1971	23.2687	NaN	22.0516	23.7594	24.217	23.895	24.2961	22.433	NaN	22.9405	22.6049	22.0014	24.7129	23.48	23.5404	NaN	22.6836	NaN	22.5519	NaN	NaN	NaN	24.1795	23.0927	21.1395	NaN	24.112	NaN	NaN	NaN	NaN	23.2438	NaN	NaN	23.3645	NaN	NaN	23.0779
	22.5715	22.8834	22.6734	22.4046	22.3653	23.3239	NaN	22.276	22.1528	22.7485	22.8989	23.1357	22.4295	22.9858	22.4286	22.4351	22.3447	22.2864	NaN	NaN	NaN	21.783	22.032	22.7276	21.1593	NaN	22.496	21.4003	23.4208	22.9401	22.6741	22.7411	22.5152	22.477	NaN	22.7655	NaN	NaN	22.8177	23.7695	23.4551	22.034	23.1316	23.1399	22.6754	23.391	22.3002	22.1758
KNG1	31.2308	29.4659	29.6948	29.4862	29.5184	29.5933	28.537	29.164	28.5898	29.3077	30.3982	29.6484	29.94	29.8945	29.995	29.9609	29.863	29.2123	29.3652	29.837	30.5203	29.4354	28.8138	29.6671	29.4688	29.9273	27.1507	29.9581	29.8355	29.7731	29.3388	29.4542	29.5691	29.094	30.6798	30.2979	30.393	29.7864	26.6595	29.1831	28.5463	29.9677	28.9622	30.4334	28.9832	29.5398	29.6781	29.6578
C1R	30.6964	30.4727	30.9117	30.6458	30.8829	30.6964	30.5389	30.7771	30.7453	30.9882	31.1422	30.5754	30.6544	30.7373	30.8081	30.8901	30.9188	30.6458	30.995	30.7771	30.8682	30.9677	30.7373	30.9814	30.5754	30.5296	30.7927	30.846	30.6372	30.8682	30.7453	30.9188	30.9259	30.6881	30.8682	30.7373	30.8829	30.6458	30.8309	30.6713	30.8974	30.9609	30.9746	30.933	30.5664	30.9188	30.6285	30.7771
PROC	26.8974	27.3153	26.9316	27.189	27.0914	26.8623	26.965	26.726	27.3992	26.8741	27.2445	26.9539	26.7517	26.8385	26.5492	27.019	27.4862	27.2803	27.0914	27.17	27.1015	27.17	27.2077	27.1795	27.2445	26.965	27.2625	27.6931	26.5898	26.965	27.0609	27.141	27.4473	26.9316	27.2803	27.1604	27.1984	26.9539	27.0505	26.2096	27.2714	26.317	26.8264	25.7492	26.673	26.1642	26.9088	26.8142
INPP5D	28.5426	27.7325	29.08	28.3971	28.0084	NaN	NaN	28.5315	28.4113	29.0097	27.2535	28.9203	27.4154	27.995	28.1676	28.0003	28.2714	27.4862	28.0057	29.6146	NaN	NaN	27.7895	29.1189	27.6216	NaN	27.2714	27.9316	27.8385	28.3282	27.7676	NaN	28.3324	27.8142	NaN	28.2077	NaN	27.8623	26.5754	26.9088	27.6086	27.6798	27.7517	NaN	28.1937	27.8623	28.3869	NaN
CD93	25.2243	23.6757	23.9225	22.5388	NaN	24.3659	NaN	24.9043	24.4298	24.317	22.9904	21.9549	24.3101	23.9251	23.2171	22.5268	23.9884	22.7712	22.8893	22.7497	24.5307	24.6264	NaN	23.6526	NaN	24.0359	24.6649	22.2734	NaN	24.7543	24.1833	NaN	22.7964	24.317	NaN	21.5937	23.9035	22.1854	22.5252	25.1015	22.3775	24.2091	NaN	24.0567	24.1871	23.2679	22.4654	25.0813
SPINT1	23.9672	NaN	NaN	NaN	23.8858	NaN	24.3376	23.8528	NaN	NaN	22.2775	NaN	NaN	NaN	23.3645	22.9468	NaN	23.8623	23.1588	NaN	23.3376	NaN	24.2961	23.5754	NaN	NaN	23.632	22.9607	23.5983	23.5165	23.311	NaN	NaN	23.1975	22.756	24.3712	23.6708	23.5869	NaN	NaN	NaN	24.4923	24.1015	21.8811	NaN	23.9847	NaN	NaN
IVL	27.2803	26.4953	27.8264	27.1214	27.4473	28.7325	27.2803	NaN	NaN	30.0718	26.5898	26.7645	27.6697	NaN	28.5987	NaN	NaN	NaN	NaN	NaN	NaN	30.2979	28.7292	NaN	NaN	27.7064	NaN	31.6242	NaN	NaN	26.8142	NaN	26.2679	NaN	NaN	26.4923	NaN	NaN	NaN	27.2625	29.7723	27.3992	NaN	27.6931	NaN	NaN	NaN	NaN
HEXA	26.1623	26.4218	26.726	27.1984	26.5433	26.4969	26.632	26.3729	26.2661	26.2812	26.7645	26.5411	26.5898	26.673	26.8623	26.217	26.8215	26.6865	26.7129	27.4938	26.2643	26.5128	26.2058	25.9628	26.4282	NaN	26.632	27.611	27.0711	NaN	27.141	26.3101	26.5898	26.8019	27.1263	26.7201	26.4946	26.4218	26.8264	25.7895	25.9628	26.9203	27.1214	27.7958	27.0844	27.1556	26.2953	27.3324
ATRN	29.8294	29.8489	29.8711	29.8445	29.57	29.8755	29.8974	29.9117	29.7895	30.0609	29.8785	30.0737	30.3303	29.4571	30.0737	29.94	30.2193	29.8004	30.0864	29.6663	29.9539	29.94	29.6475	30.1604	29.7786	29.7031	29.8945	29.6407	30.5014	30.1361	30.0864	29.8549	29.9117	29.8112	30.362	30.0864	30.1239	30.1361	30.0217	30.3196	30.1483	29.8549	29.7533	29.4938	29.9677	30.3196	30.0737	30.1724
ITGB2	24.3778	NaN	NaN	25.673	NaN	26.3695	25.9517	26.8385	24.824	NaN	NaN	26.7351	NaN	25.9562	26.4815	24.9716	26.5696	25.5165	26.0296	NaN	25.8528	26.3595	27.019	26.632	NaN	NaN	27.579	NaN	27.4473	26.4488	26.1899	26.9428	26.6458	27.9259	26.8019	26.8682	26.433	26.6595	26.0793	26.8858	27.4073	NaN	26.9134	25.3477	NaN	26.4218	26.3795	26.1145
	37.0471	36.8399	36.8746	36.8399	37.0163	37.2102	37.0369	36.9954	37.0163	37.4131	36.9417	36.5106	37.1068	37.2461	37.4051	36.9308	37.2549	37.0369	37.0572	36.9417	37.2011	37.4519	37.2724	37.4519	37.0163	37.0872	36.9197	37.3403	37.1828	37.2982	37.2283	37.1547	37.1547	37.1735	37.2897	37.2897	37.0872	37.3892	37.1828	37.1262	37.2372	37.4823	37.2811	37.3812	37.4051	37.3152	37.3236	37.0572
KNG1	33.5867	33.6735	33.3956	33.3169	33.7252	33.5641	33.3436	33.5527	33.3698	33.5179	33.7653	33.4823	33.7553	33.3956	33.5867	33.4334	33.5867	33.4823	33.6735	33.6198	33.6944	33.4581	33.7252	34.0101	33.5978	33.6415	33.4943	33.6839	33.6088	33.3956	33.4581	33.3956	33.4702	33.2759	33.3303	33.7751	33.5754	33.7946	33.2336	33.3828	33.4209	33.5641	33.5296	33.1269	33.3698	33.5062	33.8792	33.3698
C4BPA	32.4483	32.8215	32.9487	32.5822	31.9609	33.0349	32.2308	32.375	32.6565	32.3724	32.6394	33.0034	32.3724	32.4359	32.0117	32.9452	32.4007	32.5641	32.5686	32.7946	32.5435	32.1634	31.9916	32.0479	32.6437	32.6501	32.5844	32.6923	32.4823	32.3115	32.0512	32.4159	32.5085	32.2842	32.648	32.6777	32.715	32.7373	32.1783	32.3169	32.3515	32.0705	32.2164	31.9814	32.3169	32.015	32.4751	32.3594
CFB	34.0101	33.6944	34.2408	33.9417	33.6415	33.9505	33.7751	33.4943	33.8516	34.1828	34.0753	33.9763	34.0753	34.0266	33.9505	34.0017	33.7849	33.7653	34.0101	34.2336	34.0753	33.6629	33.933	33.5978	33.933	33.8422	33.87	34.0266	33.8328	33.6735	33.6944	33.933	33.7653	33.9591	33.9242	33.9591	34.212	34.1604	33.9242	33.8608	34.1453	33.87	33.8974	33.6735	34.0017	33.9242	34.2193	33.6629
LAMP2	22.5486	24.0837	25.7995	25.5225	NaN	24.9738	24.6431	24.8811	24.8191	25.0443	25.1946	25.5609	25.4661	25.6153	25.2643	23.295	25.0609	25.5898	24.7745	NaN	25.3975	NaN	24.7846	24.5754	24.9738	25.2643	24.8385	25.1332	25.3729	25.2058	25.5522	25.6348	25.1371	25.0813	25.7116	25.2002	25.8599	25.4266	25.4488	25.3444	25.6096	25.0254	24.9825	25.0975	25.1035	24.8167	25.792	25.0062
PLXDC2	25.1927	24.5105	24.8191	23.7905	24.3645	24.3578	24.9495	24.7796	24.2243	24.9716	23.8764	24.4676	24.5492	25.1833	24.239	24.1253	24.7492	24.989	24.8288	24.5404	24.5045	24.9361	24.6918	24.8349	25.3273	24.5315	24.3204	25.4362	24.4564	24.867	23.9043	24.7645	24.5463	23.5522	25.0401	24.1332	24.6811	25.0732	24.391	24.5225	24.5285	25.3545	25.0609	24.9933	25.2856	24.558	24.9584	24.2679
CECR1	23.1162	23.558	22.8138	NaN	22.6674	22.9255	NaN	22.8998	NaN	23.3645	NaN	NaN	23.4425	22.883	NaN	23.3376	23.3511	NaN	NaN	NaN	23.2657	23.6096	NaN	NaN	23.4425	24.0275	23.3778	23.5045	NaN	NaN	23.9977	22.7353	23.17	23.8858	NaN	NaN	23.5468	24.1095	23.4425	23.7594	23.3645	23.6971	22.4063	23.4676	24.2643	24.3307	23.0961	23.1346
HBG2;HBG1	NaN	NaN	NaN	NaN	NaN	NaN	NaN	NaN	NaN	22.0228	NaN	24.6998	NaN	26.4008	25.2803	NaN	23.1581	24.6264	23.6375	23.5691	NaN	24.3645	NaN	NaN	NaN	NaN	22.8879	23.2535	NaN	22.9219	NaN	NaN	NaN	22.5578	23.9803	22.7099	NaN	NaN	24.0275	22.464	24.8433	23.1614	23.8904	22.2974	NaN	25.989	23.4923	23.5045
	28.2002	NaN	NaN	27.4707	29.9539	29.6075	29.267	27.604	NaN	29.3452	NaN	NaN	NaN	29.8711	29.241	NaN	28.2445	28.8385	NaN	28.1197	NaN	29.6251	NaN	29.3494	NaN	NaN	28.109	29.995	29.4194	NaN	NaN	29.0243	28.3662	NaN	NaN	27.1312	28.6781	28.5933	28.391	28.7486	28.8294	26.6181	29.1052	NaN	NaN	29.1507	27.1507	27.0813
C8B	30.5203	30.5014	30.933	30.5664	29.708	30.8534	30.7771	30.5844	30.6713	30.6713	30.6629	30.7849	30.5203	30.6544	30.5754	30.6458	30.7211	30.0084	30.7047	30.393	30.362	30.6798	30.6458	30.8234	30.6198	30.2979	30.4919	30.7211	30.4334	30.4334	30.1361	30.5481	30.4334	30.3196	30.8309	30.5573	30.9259	30.7771	30.6372	30.4532	30.7849	30.4823	30.611	30.099	30.6458	30.4032	30.8157	30.5664
AHSG	33.3698	33.2897	33.3828	32.9677	33.5641	33.3033	33.1254	33.3436	33.4083	33.3698	32.2365	32.9099	33.4581	33.6198	33.6735	32.9382	33.2759	33.1634	33.6944	33.4943	33.3169	33.4083	33.3568	33.4209	33.6839	33.8234	32.9574	33.5527	33.3956	33.4458	33.4209	33.5641	33.6839	33.2193	33.3303	33.5754	33.4823	33.4823	33.3303	33.4943	33.4823	33.8328	33.2759	33.7751	33.6088	33.6198	33.5641	33.6088
CDH13	24.6676	25.1135	24.7895	25.6334	25.1946	25.228	25.1135	25.141	24.632	24.8093	24.48	25.0935	24.8385	25.4723	24.7945	NaN	24.5754	25.8361	23.145	23.632	24.604	NaN	24.6209	23.3101	24.8288	24.2021	24.3877	24.8927	24.0526	24.6068	25.1332	25.1965	24.1095	25.2243	24.558	24.8044	23.6865	NaN	25.0062	24.6971	NaN	24.824	25.1214	24.5014	24.3975	24.9716	25.2225	24.5841
ITIH4	34.6735	34.3169	34.5296	34.4943	34.5811	34.6944	34.4519	34.5062	34.4083	34.7099	34.7553	34.4209	34.2619	34.4519	34.5641	34.3763	34.2408	33.7849	34.5002	34.5296	34.7353	34.2408	34.5698	34.2336	34.5641	34.402	34.4458	34.6892	33.9153	33.9763	33.8234	34.4642	34.4396	33.9677	34.2408	34.1529	34.5179	34.1901	34.3436	34.4581	34.3303	34.1453	34.715	34.099	34.3436	34.1223	34.7403	34.2828
AMY1A;AMY1B	24.8433	25.1719	25.6944	23.2535	25.6153	24.3031	24.8904	24.9406	24.5014	25.2961	24.654	24.654	24.8385	25.433	24.8623	24.5522	24.0935	24.9716	24.3778	25.1174	24.3975	25.4831	23.6375	23.7234	23.9495	24.9628	23.8779	24.4425	24.6811	25.5725	25.0359	25.2243	24.7441	24.2891	24.1135	24.317	25.0401	24.1871	24.4425	24.5638	24.4362	24.7543	24.6264	23.9495	25.3975	23.9225	24.2535	24.8576
MRC1;MRC1L1	24.4923	NaN	24.824	24.7945	23.9225	24.1488	23.9316	24.0275	23.632	23.9495	24.1332	24.6181	NaN	24.002	23.5404	23.8997	24.1946	23.7452	25.3393	24.7645	22.1614	NaN	NaN	25.2696	21.7363	24.6703	24.2133	23.9933	24.5463	25.5315	23.5631	23.4362	24.4738	24.6811	24.1871	22.665	NaN	24.5983	24.0443	23.9495	24.3031	24.275	24.558	26.8623	24.654	24.1908	23.5983	24.9043
	NaN	24.141	24.3511	23.0336	24.0609	NaN	23.1215	NaN	NaN	23.4418	NaN	NaN	NaN	22.7879	24.0526	NaN	NaN	NaN	23.1529	24.5045	23.8336	24.2679	NaN	23.2105	25.1055	23.6431	NaN	NaN	23.3778	22.2396	24.604	24.2891	24.0935	22.8275	25.2262	23.5869	23.0139	22.9686	NaN	23.5983	23.3376	NaN	22.4763	NaN	22.7207	NaN	NaN	NaN
APOB	35.8996	36.6787	36.4146	37.0163	36.5556	36.7175	36.4823	36.9308	36.6655	36.5311	36.8042	36.4051	36.7175	36.3633	36.3186	36.8631	36.7922	36.886	36.4913	35.972	36.8162	36.5698	36.9197	37.3403	36.9954	36.6116	37.4287	35.8769	36.9526	36.3403	36.5121	36.5047	35.8974	36.6253	36.1319	36.2066	36.2408	36.3779	36.1679	37.0673	35.0753	36.1828	36.5412	36.4519	36.3584	36.3016	35.3436	36.3236
C1S	NaN	NaN	27.3239	26.3637	25.8647	25.6838	26.7771	26.1585	26.4057	25.8694	NaN	25.9327	26.0422	26.5646	26.772	26.4676	26.3645	26.7895	26.2838	26.976	NaN	26.8264	NaN	26.7517	NaN	NaN	26.0317	26.726	NaN	26.527	NaN	NaN	NaN	24.5165	26.5165	26.4057	NaN	NaN	26.8504	NaN	26.1234	NaN	26.4441	NaN	NaN	26.2634	26.0505	NaN
IGJ;JCHAIN	30.8157	30.4727	30.846	30.7453	30.7849	29.8653	30.8608	31.1783	29.8916	29.9677	30.5933	30.0084	30.5844	30.4433	30.2869	30.7613	30.9814	30.7849	30.5296	29.8916	30.1842	31.3303	29.6948	30.4032	30.2869	29.9814	30.5664	30.3515	30.7927	31.0414	31.5527	30.0479	31.4134	30.6022	29.84	30.2869	30.2308	30.7849	31.4727	30.362	31.0414	32.245	31.5933	32.3061	31.099	31.7692	31.901	32.4702
APOD	30.9609	31.225	30.7771	30.393	30.4629	30.5933	30.5844	30.4234	30.6798	30.6713	30.7613	30.8755	31.0017	30.3828	30.3515	30.1361	30.341	30.5481	30.0737	30.8974	30.6372	30.7927	31.2193	30.7129	30.5844	30.7613	30.0864	30.6713	30.8385	30.4032	30.9188	30.5014	29.8959	30.9259	30.5481	30.2759	29.7549	29.9117	30.6713	30.9746	30.5203	30.8682	30.341	30.3088	31.099	30.7533	30.6198	30.196
NRCAM	NaN	NaN	24.6865	23.9584	23.6811	NaN	24.5522	NaN	24.1565	NaN	23.8093	NaN	24.2243	24.3712	25.0105	24.1253	23.6431	24.1946	NaN	24.4676	NaN	24.7389	24.0691	23.9043	24.5869	24.0691	NaN	25.2996	NaN	24.5374	24.976	23.8191	NaN	24.3975	24.7234	NaN	NaN	NaN	NaN	24.7389	NaN	24.4614	NaN	23.7695	25.2021	26.239	NaN	NaN
ALB	39.6082	39.4991	39.4786	39.2918	39.6572	39.3568	39.7223	39.7175	39.4111	39.6655	39.1966	39.3812	39.4268	39.8457	39.834	39.4384	39.7831	39.5285	39.5139	39.4691	39.3792	39.7143	39.6853	39.7997	39.5908	39.6338	39.4209	39.8251	39.5176	39.5285	39.7952	39.4558	39.5139	39.5538	39.6185	39.7063	39.5466	39.6472	39.6506	39.2659	39.6589	39.7967	39.4917	39.4653	39.603	39.7191	39.3173	39.3236
KRT16	24.6403	23.8576	23.9584	23.6096	24.8215	24.317	23.0679	24.824	NaN	23.9088	23.9406	24.9361	24.6209	24.3778	23.7999	24.2679	24.2463	24.1604	24.2679	25.0233	23.48	24.5926	24.317	23.5285	24.2714	22.2656	23.8764	24.6811	NaN	NaN	23.5638	23.196	23.8385	22.0992	22.719	24.0359	23.9225	23.8717	24.3376	23.6892	24.9998	24.7846	25.317	24.48	23.3978	23.1898	23.3376	23.8576
KRT10	26.7771	27.4394	27.1507	27.2353	27.3662	27.5609	26.9428	27.0854	26.5754	28.0813	25.9661	27.4473	26.4769	27.7389	27.0296	26.965	28.1556	26.4138	27.7263	25.4953	26.0526	27.9814	28.0217	27.3828	28.9316	28.203	25.9495	26.604	25.767	28.6146	27.6389	27.9705	28.1747	27.2714	26.9977	28.0349	28.9814	27.2535	26.1174	26.2058	27.7129	28.1984	28.7934	28.7031	27.4551	27.0813	26.8974	25.1095
KRT5	NaN	22.6973	23.4041	22.3179	24.5045	23.2351	24.5983	NaN	23.4298	23.7645	22.5136	NaN	22.856	NaN	21.962	24.6696	23.0014	21.9902	23.1394	22.6657	NaN	24.5285	23.2608	NaN	24.9998	24.0337	24.0105	NaN	23.0054	22.8941	22.5085	23.706	23.9569	NaN	23.1228	24.3645	21.5094	23.1614	23.5404	23.461	23.4429	23.9495	23.2535	NaN	23.8576	22.6314	22.8034	24.6264
KRT2	24.918	24.48	24.5105	25.1795	24.6153	25.1604	24.9933	23.7077	24.7077	25.1371	26.1194	24.6375	24.5225	24.4862	25.317	25.1174	25.3307	24.9694	24.976	24.9316	24.1332	25.2243	26.1507	25.4984	24.8336	25.1814	25.0894	24.6264	24.5315	24.9933	25.4218	24.7543	25.0233	24.4234	24.9316	24.002	26.0296	25.1273	25.1015	25.6784	24.824	25.0609	24.3578	24.417	25.0041	24.5225	25.2499	23.8033
HRNR	22.7646	NaN	21.2605	21.8833	22.7382	NaN	21.6226	23.2823	23.391	21.6688	22.6633	NaN	21.9519	21.6978	NaN	24.3645	22.3728	23.6649	22.2532	22.2201	23.8385	22.4919	23.5045	22.638	NaN	22.0243	NaN	21.5164	20.319	20.864	21.3598	22.8309	22.0896	23.4959	22.6156	23.013	22.839	23.2821	21.06	21.7578	22.832	NaN	22.6473	22.1658	NaN	22.2792	22.9668	20.8211
YWHAZ	NaN	22.5426	22.2979	22.0405	22.1736	21.6695	23.4298	20.6198	23.6598	21.3095	20.9872	NaN	22.757	23.7077	21.9965	NaN	NaN	22.2321	NaN	22.8834	21.6078	21.6456	22.3064	NaN	NaN	23.654	22.0823	NaN	24.1604	23.1598	NaN	22.4828	22.1383	NaN	NaN	23.247	NaN	22.9213	NaN	22.3747	NaN	22.217	NaN	23.5583	NaN	NaN	21.6492	23.7189
HBA1;HBA2	34.13	33.1989	33.8883	33.1422	33.6415	33.9763	33.6522	34.0592	34.1828	33.9848	33.6307	33.3698	33.5978	34.3101	34.3101	34.2619	34.2336	33.7946	33.933	35.3469	33.7946	34.0911	33.3303	34.2619	33.6522	33.5527	33.5754	34.1753	34.5062	33.8516	33.7653	34.1679	33.9505	33.2106	33.9848	34.5978	33.9763	33.7353	33.6088	34.0349	33.5867	34.5922	32.245	33.2619	34.7751	34.4396	33.0316	34.3892
BCHE	28.066	28.4746	28.258	27.8504	27.4785	27.8974	27.4785	27.726	28.2979	28.0137	27.7389	27.6663	28.3704	27.9923	28.5014	27.9977	28.1842	28.0296	28.5969	27.965	27.8142	27.7453	27.7708	28.0762	27.9428	27.8682	28.3494	28.0711	27.9869	27.7129	28.2123	27.9814	28.2353	27.4862	28.17	28.4234	28.2123	28.362	28.1065	27.7195	28.141	27.9484	27.5389	27.4629	28.0557	28.1984	27.2979	27.6663
CAP1	NaN	NaN	NaN	23.9716	24.5285	23.091	24.4362	24.2463	23.7895	25.3943	23.3423	25.8433	NaN	NaN	NaN	NaN	NaN	24.0275	24.7441	NaN	24.632	23.8093	24.4362	23.2821	NaN	NaN	NaN	24.5165	NaN	NaN	NaN	24.6486	NaN	NaN	NaN	24.0854	23.7389	NaN	NaN	NaN	NaN	NaN	NaN	NaN	NaN	23.4298	23.5165	NaN
EXT2	NaN	24.4779	23.7182	25.3101	NaN	NaN	23.6757	23.1024	24.1642	22.9228	24.2096	NaN	24.0105	24.7077	NaN	23.7598	NaN	23.7594	24.5285	23.5754	23.9584	NaN	NaN	24.4614	NaN	NaN	23.4676	24.5105	24.1449	24.3444	23.121	24.3376	NaN	NaN	23.9628	NaN	24.275	25.3444	NaN	23.8385	NaN	NaN	23.867	NaN	NaN	24.3031	NaN	23.6865
COL18A1	23.9316	23.4041	24.0443	24.3273	23.48	24.019	23.7286	23.6971	23.8191	23.4676	24.0854	24.3307	24.1488	23.7492	23.0003	23.7077	23.875	23.391	24.0772	24.0359	23.895	23.4984	22.9161	24.141	24.5247	23.5983	22.9394	24.2463	23.9672	24.1565	23.6649	23.9584	24.141	23.7286	23.5983	23.7389	23.7077	23.3871	23.9088	23.9043	23.7286	23.1946	23.7389	23.417	23.2292	23.9225	23.7182	24.8717
ICAM2	24.8764	23.1365	24.8044	NaN	24.5345	23.8288	25.0772	23.6649	NaN	NaN	24.7286	24.8788	24.767	25.0275	NaN	NaN	24.5463	24.4984	23.8093	23.8385	24.4425	24.5696	NaN	NaN	24.019	24.4105	23.2508	24.7024	23.48	NaN	23.8093	23.9024	24.3511	24.8623	NaN	24.848	24.6153	24.1527	24.604	25.141	25.2445	24.2244	24.7745	NaN	25.0105	25.2133	NaN	24.7594
ABI3BP	25.2317	25.4473	24.6237	26.3511	26.4394	NaN	NaN	NaN	23.6649	27.0914	26.6103	25.4984	26.0317	23.5165	24.5812	26.0233	25.7299	24.3376	25.1015	24.275	23.604	23.9933	NaN	25.9271	26.1869	23.0411	24.3712	25.0975	25.8764	24.7077	23.8858	NaN	24.7543	28.0864	25.9168	23.0769	NaN	NaN	NaN	27.341	NaN	25.5014	NaN	25.6582	22.9695	NaN	25.0275	NaN
HGFAC	26.2481	26.4512	26.5007	25.3066	27.2077	26.3519	27.1507	27.0401	26.604	26.6181	27.5389	25.8167	25.4769	26.3444	26.7895	27.0557	25.3745	25.9394	26.4645	26.726	27.0505	26.2225	27.6663	25.7441	27.1507	26.6865	26.1585	26.8516	25.3712	26.2372	25.6971	26.4668	26.2768	25.8552	26.0742	26.9478	26.3745	26.6595	25.7492	24.4202	26.632	26.1747	25.9361	25.6595	26.1055	25.9628	25.9781	25.6068
SFTPB	23.0541	23.55	22.0859	22.1851	NaN	NaN	NaN	21.2065	NaN	23.6431	23.4298	22.0957	NaN	21.8354	NaN	NaN	NaN	NaN	22.8319	22.419	NaN	NaN	23.0081	23.7695	NaN	NaN	20.249	23.0084	22.3101	NaN	23.1593	NaN	NaN	22.1182	23.0779	NaN	NaN	20.8133	22.6762	23.895	21.8405	NaN	21.1916	NaN	22.8033	22.6505	NaN	22.3201
PTPRS	23.195	24.9134	23.4676	23.3962	24.7077	24.2243	24.1015	24.1488	24.9933	NaN	24.1642	25.4738	24.0609	NaN	24.239	24.6264	24.317	23.9225	22.4886	23.6721	22.8376	NaN	NaN	NaN	25.0588	24.4488	23.2961	23.4676	24.2535	24.5841	24.458	23.9977	24.0105	23.7077	23.6865	24.6649	24.7234	24.4676	NaN	NaN	24.7517	23.9134	24.7024	24.0443	23.9134	24.4105	NaN	24.4298
APOH	32.8865	31.3672	32.5596	32.4359	32.3006	32.4433	32.3879	32.5732	32.3542	33.0528	32.5389	32.4727	32.4823	32.8328	32.7292	32.4799	32.5618	32.3646	32.5179	32.5504	32.5226	32.6756	32.7353	32.8497	32.8347	32.4581	32.7672	32.779	32.1989	32.6713	32.5911	31.7129	32.8138	32.2336	32.8516	32.9417	32.933	32.611	32.4184	32.5822	32.5085	32.8974	32.5156	32.0381	31.7573	32.3802	32.2336	32.6985
HBB	34.4883	33.4823	34.3033	33.5296	33.9417	34.1146	33.933	34.4209	34.5062	34.2619	33.7751	33.5754	33.8328	34.6682	34.5296	34.5296	34.4209	34.1068	34.13	35.6735	34.1901	34.3568	33.5527	34.402	33.9417	33.8328	33.8328	34.4823	34.7751	34.1604	34.0101	34.4581	34.1223	33.4458	34.2689	35.0592	34.2759	34.1679	33.8608	34.3568	33.7252	34.8281	32.5709	33.6307	34.933	34.8422	33.3169	34.6735
COL6A3;DKFZp686K04147	27.9146	27.6663	27.4938	29.3662	27.9146	27.5826	27.9316	27.632	27.2445	28.003	27.0813	30.2979	27.7771	28.258	28.2123	28.3367	29.3303	27.9814	28.391	27.8799	28.3662	27.7453	27.2979	27.5969	27.9814	28.0505	27.9814	27.976	27.7453	27.217	28.2399	28.7389	28.1795	28.8711	27.6865	27.6458	27.9595	26.3444	28.1984	27.8019	27.509	28.4707	28.0453	28.217	27.8799	29.4881	28.3109	29.196
VTN	32.6629	32.6264	32.6756	32.6264	32.6522	32.6501	32.5109	32.8829	32.7494	32.7272	32.9063	32.8366	32.8553	32.9848	33.056	32.8919	33.1346	32.881	33.0167	32.9746	32.9347	32.9609	32.87	32.9677	32.8847	32.947	33.0641	32.7068	32.6415	32.7533	32.686	33.2759	32.9882	32.7633	32.9435	33.3436	33.0943	33.4209	32.8157	32.7231	32.7553	32.715	32.7231	32.9045	32.5799	32.881	32.87	32.7613
SNCA;NACP	25.9694	26.5135	25.8069	26.2133	26.7927	26.8504	25.1565	26.8564	25.6458	25.8611	25.9912	26.1035	23.5754	26.8019	26.2607	26.2188	26.8142	26.4598	26.8385	25.6012	25.1015	27.8799	26.9869	26.1488	26.7129	25.6458	26.0505	25.8385	26.4346	27.17	25.1449	26.4186	26.0691	26.3528	26.1155	24.5946	24.7389	25.2353	25.772	26.1757	26.711	26.7771	26.7708	27.3324	27.0609	26.019	26.341	26.611
CFI	30.8755	31.1177	31.2647	31.1177	30.7533	30.94	30.8157	30.7533	30.8234	31.0017	31.2535	31.2135	30.9677	31.0864	31.2019	31.1177	31.0737	31.0864	31.2479	31.4871	31.0737	30.9609	30.9814	30.7453	31.341	30.9882	31.2979	31.0737	31.0609	30.9259	30.8901	31.0864	31.1052	30.7533	31.2479	31.0737	31.3776	31.2365	30.9814	30.7373	31.2479	30.9677	30.8234	30.846	30.9814	30.8974	30.8608	30.9045
ENPP2	23.1438	23.0466	23.848	22.6087	23.1812	23.9933	25.1332	24.019	23.5522	23.3511	23.3235	24.317	22.3232	23.8044	24.0691	22.0256	23.5869	23.2395	24.4105	23.7594	24.7945	23.1995	23.5754	22.9092	23.8288	23.7077	23.6924	23.4923	24.1871	23.9264	24.4769	23.6918	24.2535	24.317	23.7796	24.1174	23.0534	23.7286	24.4008	23.918	24.5551	25.0854	22.8918	24.6403	24.1095	24.3031	24.6375	24.0609
SERPINA1	34.0349	33.2759	33.7849	25.9008	33.0769	33.5179	33.4943	32.8062	25.3204	33.2897	33.9763	32.6629	34.0184	33.8608	32.6437	33.3568	33.5867	33.2759	32.0184	32.7413	33.7751	33.8608	32.9695	33.4083	33.0816	31.995	32.9242	33.1679	33.2193	33.4209	33.5527	33.5062	33.5978	33.4943	33.6415	33.5412	32.9695	33.8974	33.6088	33.2619	33.1392	33.7252	34.0349	34.1901	34.1453	33.4581	33.6307	33.0705
SERPING1	34.2265	34.212	34.337	34.1377	33.7353	34.2897	34.2408	34.099	34.043	34.6361	34.5922	34.4083	34.1377	34.3698	34.4272	34.4702	34.2408	33.9591	33.9063	34.1901	34.2828	33.9505	34.1679	33.9848	34.1529	34.1377	34.043	34.4581	33.8422	33.9153	34.1679	33.9848	34.1828	33.8328	34.1453	34.2193	34.1604	34.2048	34.0512	34.2048	34.13	33.8974	33.7849	33.87	33.8792	33.9763	34.5238	33.9848
NRP1;DKFZp781F1414;DKFZp686A03134	26.3562	26.2961	26.632	26.2679	26.433	26.275	25.5983	26.7389	25.7024	26.6595	25.6431	26.8142	26.0793	26.8974	26.4953	26.0464	26.3959	26.726	26.4105	26.604	26.3729	26.3935	26.4218	26.1776	26.2426	25.9383	26.1871	27.217	26.4877	26.8385	27.3494	26.7517	26.189	26.604	26.1352	26.4266	26.0609	26.1908	26.8504	26.5045	26.7129	27.5389	26.1604	26.965	26.6865	25.8552	26.8623	26.7441
F9;F9 p22;factor IX F9	27.8081	28.003	27.976	27.9814	27.8504	27.673	27.5682	27.6595	27.8564	27.524	28.0609	28.0557	27.3239	27.7581	27.3578	27.9203	27.8916	28.1015	27.9484	28.2353	27.6865	27.8445	27.8682	28.1115	27.8504	27.9146	27.9088	27.9977	27.8019	27.7708	27.7389	27.9146	28.3196	28.0401	27.7453	28.2262	27.9923	28.2216	27.6595	28.0762	27.6251	27.6595	27.9923	27.8858	27.8264	27.6527	26.9977	27.8974
TGOLN2	27.8203	27.4512	27.5826	27.2593	28.2979	27.7064	28.1984	28.1866	27.459	27.8019	27.3282	27.5718	28.3951	28.3282	NaN	27.7162	27.9083	28.6475	23.2293	27.5569	28.2803	27.509	28.4746	27.7325	28.1263	27.9428	27.8445	28.1263	23.417	28.3239	27.7389	28.2262	28.1361	28.0557	28.3662	28.3066	27.9231	28.2331	28.5052	NaN	28.8799	27.5826	28.1628	28.1652	28.341	28.0762	27.4976	28.4334
TENM4;ODZ4	26.7389	26.9977	25.1214	26.4138	25.5285	26.3918	25.8741	27.1015	27.0711	26.4846	25.9134	26.3359	25.4073	NaN	26.4536	26.6458	26.0422	26.5195	26.3307	22.9578	26.8264	27.5094	27.3494	28.0349	26.5565	25.7415	26.5396	27.0291	26.1194	22.5422	26.4645	27.5754	27.0914	26.5315	27.3828	26.5754	27.4234	22.3554	26.1391	26.1115	25.6958	26.8142	27.0505	27.3239	26.9539	27.2803	NaN	25.579
	27.2625	25.0732	25.5551	NaN	24.1174	NaN	NaN	NaN	NaN	NaN	24.452	NaN	25.3273	NaN	NaN	NaN	NaN	25.4707	25.2535	24.0275	NaN	26.7871	NaN	25.0233	NaN	28.003	NaN	24.1095	32.4159	24.9043	24.141	29.0453	26.3975	29.9117	25.797	26.6195	NaN	27.6251	NaN	28.7833	25.002	27.8118	26.6479	NaN	NaN	NaN	26.3307	NaN
LAMB1	27.5052	27.5463	27.6998	27.9977	27.6865	28.5609	28.8234	27.9539	27.7325	28.7195	27.976	27.8974	28.1459	27.2891	28.3515	28.0111	28.3578	27.9869	27.8324	27.1979	27.5898	27.8019	27.9231	28.6492	27.1738	27.9484	NaN	28.1164	27.6458	27.4707	28.393	28.1676	28.3683	28.4453	27.4707	27.9372	28.0505	28.509	27.5463	27.6798	27.8887	28.0453	27.9539	28.3992	28.2935	28.4746	28.003	27.8474
MST1	26.0975	26.1273	26.2225	26.7517	26.632	26.6595	25.4862	26.604	26.604	26.5165	27.0813	27.0505	27.019	26.4614	25.9361	26.8504	26.5551	26.976	26.9977	27.2262	26.7895	26.7895	26.8264	26.0041	26.5667	26.3014	26.6181	27.2353	26.7517	26.7645	26.9203	26.8019	26.9428	26.7645	25.6918	26.726	26.5255	26.5389	26.6865	26.574	26.533	26.1253	27.1015	26.9316	26.632	26.7645	26.9203	25.6348
KLKB1	30.6285	30.8309	30.362	30.8234	30.5203	30.8309	30.4823	30.7613	30.5014	30.6022	30.4032	30.362	30.5203	30.4234	30.8004	30.2869	30.8081	30.9117	31.0927	30.2308	30.3515	30.4234	30.393	30.8608	30.6198	30.4032	30.8385	30.7533	30.6285	30.4234	30.5389	30.4234	30.7292	30.6285	30.6372	30.9609	30.7692	30.8534	30.1239	30.393	30.5389	30.196	30.7533	29.995	29.8843	30.4134	30.3088	30.2759
KRT1	24.5983	26.1814	25.4362	26.1035	25.792	25.8167	25.8717	25.341	26.002	25.5551	25.7945	24.632	27.7958	25.4105	25.902	25.1488	27.0296	25.2714	25.6891	25.5463	24.918	25.5014	25.5522	25.5955	25.8433	25.2996	25.8881	26.3528	24.5522	25.9694	24.7441	25.6486	25.5014	26.8264	25.3511	24.8717	25.1833	25.918	26.3695	25.0484	24.654	25.1371	26.3153	25.6757	25.2535	25.5898	26.673	26.8019
SHBG	27.7325	27.4154	27.7645	26.5463	28.2077	27.8264	28.4194	27.9705	27.0505	27.611	27.8504	27.1115	27.0914	27.1214	26.673	27.019	25.8093	26.6181	28.0557	27.524	27.9428	28.3109	27.6931	27.7645	27.391	27.7064	27.1507	26.6595	27.4862	28.3023	27.632	26.8741	26.965	26.726	27.3828	26.9869	27.3745	24.9225	28.0813	27.4551	27.8445	28.5426	28.4668	28.249	28.1604	28.2123	28.258	28.2399
CAMP	28.0634	28.5203	29.0427	26.1776	27.9869	NaN	NaN	28.6285	27.341	NaN	NaN	28.1065	NaN	28.2891	29.0634	28.5128	28.2692	25.7286	28.9787	28.5147	NaN	28.1115	NaN	28.9316	27.8324	NaN	28.3869	28.2935	28.5609	27.5609	28.2847	25.0975	NaN	28.747	28.066	28.6285	23.3376	NaN	27.3951	NaN	29.1015	29.5315	NaN	29.1189	29.7517	28.7645	28.1015	NaN
SEMA4B;DKFZp686A04130	24.9672	24.9134	NaN	24.4831	25.5696	25.3959	24.9628	24.945	24.5045	24.8142	26.9977	25.2243	25.341	24.9066	25.1908	26.1025	25.669	26.3844	25.2535	24.848	25.4504	25.4073	25.6513	24.976	25.2077	25.0041	24.2679	24.7745	24.8288	25.5345	24.8385	25.3844	24.8264	25.7351	25.5389	25.3679	24.8528	25.3477	24.9361	24.9406	25.6068	25.0233	26.3307	24.5105	25.6096	24.7077	25.7568	25.0526
RELN	24.1015	23.8385	24.1871	24.3712	NaN	NaN	24.2891	23.8858	24.1135	24.7492	23.1779	24.2679	23.3844	23.8191	24.6237	24.6513	23.9134	24.0359	24.4234	25.1642	24.1946	NaN	NaN	24.6757	23.8576	23.7695	24.1871	24.239	24.3477	24.2679	24.217	24.6918	NaN	24.0691	24.0275	NaN	24.317	24.2463	23.8191	24.558	NaN	23.7995	24.2679	24.2176	23.8858	23.4551	24.341	24.002
CILP2	NaN	NaN	NaN	NaN	23.0501	23.0959	NaN	23.2044	22.3166	NaN	23.4425	22.595	23.3376	23.3332	23.1742	21.2679	22.569	23.5045	NaN	NaN	NaN	23.3778	22.8308	23.6971	NaN	23.5869	23.2079	23.5048	23.4551	23.5638	23.8764	NaN	22.7896	NaN	NaN	NaN	NaN	23.0627	23.0179	NaN	23.1967	23.4425	24.1174	23.9088	23.6096	NaN	23.7995	NaN
APOC4-APOC2;APOC2	31.0349	32.1483	31.4284	31.4727	30.4727	32.5458	31.8937	32.4775	31.781	31.1239	33.043	32.4654	32.6544	32.0641	31.781	32.1989	31.8119	31.978	32.3515	31.4384	31.9609	31.9882	32.5156	32.9609	32.6713	31.8829	33.0753	32.0832	32.4007	31.8385	31.9574	31.7373	31.015	31.7453	31.7692	31.6285	32.0447	32.1392	31.2019	31.611	31.4284	30.933	30.8385	31.1724	31.3515	31.5978	32.4556	32.6415
HSP90AA1;EL52	23.2106	NaN	NaN	24.0609	24.0935	22.6802	23.2535	23.4425	NaN	22.8713	24.228	22.858	24.4614	24.317	22.983	23.4425	22.1369	23.391	NaN	24.1946	23.7389	23.5983	23.9628	21.6737	24.3879	22.8829	24.6703	24.239	22.912	23.867	23.391	25.0547	22.8927	23.4041	22.7639	23.659	23.118	NaN	22.9784	23.0984	23.2762	24.1719	22.6962	23.0231	23.0437	23.8764	24.1055	24.1371
C3	25.9869	26.8142	27.5536	26.3066	NaN	26.965	26.9088	26.3187	27.3992	NaN	NaN	NaN	24.6431	26.4314	25.895	25.8717	NaN	NaN	NaN	27.3869	26.2732	27.1312	NaN	25.9628	NaN	NaN	24.9628	26.3902	NaN	NaN	NaN	NaN	27.6865	NaN	NaN	27.0505	NaN	NaN	NaN	25.7389	NaN	NaN	NaN	NaN	NaN	NaN	26.2372	25.7796
PDLIM1;HEL-S-112	25.2353	NaN	NaN	24.9088	NaN	NaN	NaN	25.1015	25.902	NaN	25.9672	26.0833	25.0854	26.0296	NaN	NaN	25.0609	25.6181	26.3926	26.367	25.3083	26.4504	25.9672	25.067	25.7415	26.3083	NaN	25.452	25.9123	26.3762	NaN	NaN	25.9271	25.6703	25.6513	NaN	24.5812	27.8504	27.0609	NaN	25.5841	NaN	24.9803	25.7745	NaN	25.3975	NaN	NaN
MASP2	25.2021	26.0212	25.1488	25.8694	25.0317	25.6292	25.1135	25.7846	25.6703	26.0975	26.3762	26.2426	25.7312	26.1035	26.0275	25.9338	26.2874	25.7594	25.673	26.2317	25.8788	25.9248	25.6891	25.8927	25.558	25.2243	25.5225	26.1814	24.9271	25.6513	25.8858	25.2891	25.5404	26.1604	25.6513	25.9539	26.425	25.6865	25.1719	25.7155	25.7234	24.8764	25.2961	25.3943	25.521	25.5135	25.9473	25.4707
QSOX1;BPGF-1	27.4785	27.1507	26.8858	26.7129	27.0401	26.4504	27.0914	26.9869	26.7895	27.1507	27.1604	26.5898	27.8019	27.1312	26.9203	27.1115	27.3239	27.3578	26.2589	26.726	27.6181	27.0401	27.3239	27.3992	27.2625	27.2077	27.4314	27.3239	27.3662	27.341	27.4234	27.7129	27.3324	27.6798	27.2445	27.7833	27.5754	28.066	26.8974	27.8081	27.1214	28.2714	26.7771	28.189	27.4785	28.6216	26.9428	27.8504
PLXNB2	25.1527	24.989	25.3662	25.2243	26.0084	24.6891	24.8764	25.4041	25.2874	25.1095	25.0691	25.6139	24.8576	25.141	25.1273	25.0772	25.452	24.9134	25.1757	25.1833	25.1469	25.4938	25.2607	25.3545	25.1488	25.9738	25.1661	24.8694	24.7796	24.2021	24.9847	25.3811	25.452	24.9672	24.9628	25.2058	25.7517	25.0691	24.9248	25.217	25.0588	25.3256	25.0894	25.0874	24.767	24.945	24.9977	24.7846
PLXNB1	24.5522	24.6865	24.002	NaN	23.7594	NaN	NaN	NaN	24.2317	24.7796	24.1174	24.002	24.6918	24.1015	24.976	24.848	NaN	NaN	NaN	24.6971	NaN	24.5045	24.1871	24.1015	25.6811	24.2317	24.1946	24.6486	24.1174	NaN	24.7338	23.6971	21.525	NaN	24.019	25.3943	25.3135	24.5045	23.9495	23.9584	24.4041	24.3712	23.9406	NaN	NaN	NaN	24.0526	NaN
CD5L	28.7405	28.4453	28.7864	28.9595	29.1288	27.5826	29.5463	29.4842	28.0322	NaN	28.2647	27.5754	28.7064	28.7421	28.094	28.4093	29.8571	29.0164	28.1532	27.8682	28.579	28.7895	NaN	NaN	NaN	27.8741	28.8019	28.5916	28.9484	28.8415	29.537	28.6646	29.6251	28.1842	27.877	28.4629	28.3153	29.2054	29.109	28.9539	29.6294	29.55	29.6956	30.8157	28.55	29.3724	30.5296	30.5871
PDCD6	NaN	23.7796	23.867	23.9847	23.3511	24.1135	NaN	NaN	NaN	24.2096	23.4551	23.3101	23.5271	23.4298	23.3645	NaN	NaN	23.125	23.976	23.7695	NaN	24.0105	24.1488	23.5165	NaN	23.7594	23.6757	24.3511	24.0935	23.6209	24.1946	NaN	NaN	24.3778	23.0496	24.239	NaN	23.0041	NaN	NaN	23.2961	23.48	23.632	22.8817	23.2048	23.4551	NaN	24.1946
FCN3;UNQ172	25.1371	29.4032	28.9841	28.9259	28.7988	29.2445	29.1239	29.5555	28.9595	29.3641	29.1263	29.8959	29.6005	29.5754	30.2422	29.2781	29.7292	29.6389	29.7309	29.3557	28.4512	29.0137	28.9117	29.9814	29.2331	28.7096	29.2535	29.0889	29.4629	29.7211	29.8549	28.3869	29.326	29.3131	29.2147	30.1115	29.846	30.1724	29.0634	29.267	29.2262	28.7927	28.7162	28.459	29.5826	29.1507	28.4473	28.7129
PAPLN	NaN	NaN	22.6476	22.7247	22.9645	22.4544	NaN	NaN	NaN	NaN	22.7423	NaN	22.7569	22.8336	22.3744	22.6814	NaN	23.2339	23.48	23.2303	NaN	23.064	NaN	23.0319	NaN	NaN	NaN	NaN	22.8719	22.4404	NaN	22.3562	NaN	22.7335	NaN	NaN	NaN	NaN	22.8235	NaN	22.5472	NaN	23.6649	22.0906	NaN	NaN	NaN	22.9595
APOM	30.3828	31.341	30.5389	30.5481	30.3724	30.7927	30.8234	30.8309	30.9814	30.4134	30.9609	30.9746	30.4727	30.5933	30.5844	30.5296	30.4234	30.5389	30.6458	30.8608	30.7373	30.846	30.8608	30.7211	30.7692	30.6198	30.4823	30.6372	30.5933	29.94	29.9677	30.362	30.2535	30.4919	30.393	30.2193	30.2647	30.362	30.3828	30.1361	30.5481	30.1842	30.4727	30.2535	30.8157	30.2535	30.4032	30.6964
H6PD	25.2114	25.6431	26.391	26.1095	25.4105	24.4769	26.4122	25.2714	25.4346	25.5463	23.895	24.9406	25.0401	24.8361	26.2363	24.101	25.976	25.5389	25.632	26.2589	26.2243	25.976	25.3222	25.9803	24.9933	27.0706	25.2785	25.7428	25.5941	25.4234	24.8264	25.9977	25.8093	25.4769	25.2463	25.2643	25.5725	25.3511	25.5463	25.7351	27.0296	25.5926	25.4583	25.6278	25.848	26.1352	25.4614	25.6068
VNN1	23.0965	23.4551	22.8568	23.0467	24.1095	NaN	NaN	22.9865	22.6599	23.6153	24.1332	24.1253	23.7077	22.7044	23.1857	23.8288	23.895	25.0484	NaN	23.6865	NaN	NaN	23.0305	23.1322	25.0105	23.3024	23.7695	24.1795	24.7286	23.8623	24.0894	25.0813	23.7594	22.9713	24.3101	24.1604	24.6012	24.3745	22.4801	23.8997	24.2317	24.2821	NaN	NaN	22.7922	23.4399	23.9316	23.848
LDHA;HEL-S-133P	25.3444	24.3307	23.7441	24.417	24.2133	24.4984	24.4769	24.6012	24.6348	25.2353	24.5345	24.1719	24.5869	24.6595	24.8623	24.2133	24.7995	24.7771	24.654	24.632	24.4984	24.2317	23.0304	24.002	23.7286	24.8433	24.0854	24.8811	23.9134	24.3844	24.9977	24.5869	25.17	23.8288	24.8312	23.7338	25.0443	23.989	23.6689	24.5404	24.4362	24.558	23.3049	24.433	24.4984	24.5754	25.1833	24.5869
ALDH1A1;HEL-S-53e;HEL-9	NaN	NaN	22.3885	NaN	NaN	NaN	NaN	NaN	NaN	NaN	24.1565	23.1007	NaN	22.6307	NaN	22.1149	22.9843	22.9142	NaN	22.9933	22.4629	NaN	NaN	NaN	NaN	NaN	NaN	NaN	24.3273	NaN	NaN	23.9225	NaN	NaN	NaN	23.6375	23.7594	NaN	NaN	NaN	NaN	NaN	NaN	NaN	NaN	NaN	NaN	NaN
F8	26.8288	24.2021	NaN	24.1795	24.239	24.9933	23.654	25.5955	24.8904	24.8336	24.0772	24.002	24.239	24.4862	24.7077	24.1719	NaN	24.3273	24.002	24.6431	NaN	NaN	24.1719	23.9043	24.3444	24.7441	NaN	25.0894	NaN	24.6703	24.4105	23.4676	24.6375	NaN	24.2679	24.2243	NaN	24.6568	24.0691	24.6153	24.9271	22.9162	24.5433	24.8834	24.4862	24.6316	24.6703	NaN
F13A1	28.3992	29.1065	29.3704	29.0531	28.6285	29.2216	29.258	29.0609	28.6865	29.2193	29.3001	29.0686	29.2445	29.0762	29.203	29.003	29.114	28.8203	28.1361	28.3153	28.8112	28.9814	29.3088	29.2602	28.9539	28.4194	28.5969	28.6389	29.1842	29.0634	29.55	28.3494	28.3992	28.6898	28.7833	28.49	28.7581	28.3951	29.0401	28.6075	28.6865	29.0965	28.5203	28.7162	29.0864	28.632	29.4842	28.9732
F2	32.2563	32.5664	32.4775	32.4007	32.3169	32.4991	32.2924	32.3115	32.5573	32.393	32.3033	32.4334	32.4751	32.5014	31.7211	32.4799	32.1989	32.3169	32.4556	32.4159	32.4159	32.1574	32.2675	32.4007	32.525	32.4032	32.3982	32.4184	31.9539	31.8719	31.9259	32.4581	32.4967	32.0864	32.2507	32.3724	32.4007	32.3646	32.375	31.9746	32.2222	31.9045	32.196	31.978	32.3033	32.0769	32.3061	32.2193
HP	36.78	36.9526	37.0572	36.886	36.0017	36.3633	36.3336	36.7677	37.0369	37.0872	37.4209	37.0572	36.5698	36.8974	36.0552	36.886	36.6522	36.4565	36.5556	36.6253	36.6388	36.7553	37.0163	37.097	36.7553	36.5556	36.9197	37.0369	35.6469	36.8516	36.4808	33.6735	37.3568	37.2897	36.9848	37.0471	37.1641	37.0872	36.9742	36.9526	36.4535	36.7677	36.9634	36.3303	36.5002	34.7897	36.0349	36.1901
HPR	29.249	30.2647	29.9814	29.9259	29.6251	29.6981	30.6713	30.6285	29.8755	30.4032	30.8901	31.1604	29.9259	30.5203	29.1507	30.2759	30.1115	29.5718	29.7047	29.3869	30.1842	30.2535	30.6022	30.0084	29.2353	29.0686	30.5573	30.1842	29.995	28.7958	29.3683	28.7357	29.3044	30.1115	30.4727	30.1604	29.5222	30.0217	28.2216	30.0217	30.2535	29.066	30.5296	28.5646	30.0349	29.7864	28.9677	31.0609
F10	28.2625	28.6697	27.9869	28.5609	28.3452	28.5646	28.362	28.579	28.6663	28.55	28.9002	28.6595	27.9705	28.8355	27.8081	28.8593	28.9677	28.7227	28.4073	28.5609	28.3239	28.3828	28.258	28.4274	28.6898	28.632	28.673	28.7645	28.7676	28.4473	28.5826	28.805	28.6697	28.4938	28.4433	28.8593	28.7927	28.976	28.4394	28.4746	28.3109	28.4433	28.4823	28.391	28.1937	28.1604	28.6697	28.4032
PLG	32.7868	32.9435	32.7453	32.6044	32.8645	32.7672	32.4334	32.665	32.8215	32.9487	33.13	32.7985	32.7333	33.056	33.0544	32.8478	32.6608	32.611	32.8119	32.8627	32.8534	33.2336	32.717	33.1006	32.947	32.8627	32.7474	32.7907	32.7313	32.5911	32.5933	32.7109	32.9626	32.7692	32.7006	32.9242	32.9063	32.9539	32.5889	32.8792	32.8271	32.829	32.7373	32.5777	32.8664	32.9865	32.7692	32.8497
F12	28.8264	29.7178	30.2077	29.8534	28.5389	30.1842	28.8829	29.5052	30.3196	30.5389	29.8697	29.6458	30.1361	30.0349	30.4727	29.9259	29.8234	30.0737	30.1604	30.4234	29.2625	29.7973	30.4727	29.9677	30.2308	30.5014	30.0737	30.1604	30.1115	29.8355	30.393	29.2216	30.341	29.6233	30.2647	30.6458	30.6198	30.3088	30.1724	29.3599	29.8974	29.5609	30.2759	29.4881	29.5278	29.4214	30.6458	29.249
CA1;HEL-S-11	27.7325	25.7745	28.1065	26.6595	26.9539	26.5463	26.6865	27.524	27.9705	27.4473	26.7129	26.8974	27.1214	27.1984	27.604	27.3662	26.8504	27.1795	27.2353	29.2736	27.341	27.1115	26.7771	27.1015	27.0296	26.9869	27.4234	26.604	27.8974	27.1312	27.8203	27.8081	27.6931	25.9271	27.3066	28.17	27.4234	27.2714	27.0711	27.7581	26.8019	27.673	26.0084	26.604	28.5898	27.726	26.5551	27.7771
CA2;HEL-76	24.4614	22.4894	24.9716	25.4923	25.3101	25.5389	25.7466	25.3511	25.7077	25.0732	24.8811	25.0233	25.1984	25.3342	24.867	25.7103	25.2571	25.2426	25.3342	26.5374	25.1253	25.0935	25.2891	25.0443	24.0526	24.632	25.3359	25.143	25.0443	26.1214	25.4425	25.341	25.417	25.038	25.0813	25.5135	24.8576	25.6676	24.9428	25.9473	25.1253	25.9293	25.3444	24.4362	24.8904	24.3376	25.2891	25.6784
A2M	37.1735	36.8974	37.2549	37.097	37.1735	37.2724	37.3152	37.3236	36.5839	37.1068	36.9634	37.0266	37.332	37.0163	36.9308	37.2283	37.2897	37.0059	37.7491	36.8746	37.3236	37.5484	37.0773	36.7677	37.6116	37.8689	36.7553	37.2811	37.6655	38.1214	38.294	36.7553	38.0266	37.3731	37.4131	36.6522	37.2897	36.7677	38.0059	37.3067	37.3812	38.417	37.4748	38.1165	38.2724	37.958	37.3152	37.886
C3;HEL-S-62p	37.5978	37.5121	37.6787	37.6185	37.4287	37.6655	37.2637	37.3568	37.7111	37.5412	37.5908	37.6253	37.8457	37.7615	37.9363	37.7175	37.8281	37.6388	37.6388	37.7861	37.7922	37.4051	37.5412	37.5556	37.7428	37.6589	37.6721	37.5484	37.7175	37.6522	37.5839	37.8631	37.7491	37.6253	37.8222	37.7677	38.0111	37.8803	37.6983	37.5484	37.7922	37.6185	37.3972	37.5047	37.5627	37.5768	37.903	37.2811
C5	33.2193	33.2149	33.1589	33.1544	33.088	33.4209	33.1269	32.9242	33.1574	33.3033	33.6944	33.2759	33.2336	32.7907	33.3033	33.1407	33.1146	33.1694	33.1392	33.4581	33.4458	32.8955	33.1006	32.9966	33.0463	32.8422	33.2336	33.5179	32.9242	33.3169	32.859	33.2619	33.3436	33.0134	33.0512	33.1099	33.0657	33.1498	33.2178	33.13	33.2897	32.9626	33.056	32.9831	33.1254	33.1619	33.1392	32.9746
PIGR	25.4138	24.8288	25.673	24.9088	25.0567	25.1719	24.8264	24.1095	25.4266	25.5075	28.1507	25.8997	29.5033	26.1871	26.3528	27.6663	27.2535	26.632	25.2499	26.632	25.9134	25.5105	25.3239	26.4999	24.7796	24.945	25.0975	25.5754	27.4394	26.8142	25.5926	26.0338	26.7389	26.3083	26.1833	27.3578	27.6663	27.0401	23.9933	27.4629	28.3787	28.258	25.902	26.4567	26.9203	27.1984	29.7421	27.2803
IGHG4	33.015	32.2703	31.7573	32.5573	26.9316	31.1901	30.4334	32.5343	31.4334	29.6475	30.0737	33.2048	30.8234	30.341	32.5179	31.3568	31.7573	32.2507	32.7272	31.8534	29.4154	29.8309	33.2336	31.1052	32.1269	33.2478	29.995	31.7888	31.8385	33.1468	30.2979	33.7353	31.1604	30.611	30.5203	31.5343	33.6307	31.978	30.6372	30.2979	32.0017	28.7549	30.5573	30.8157	30.6198	32.7672	29.6424	32.7474
FGA	37.2461	36.9634	37.1068	37.2283	37.0673	37.2637	37.3067	36.9197	37.2283	37.2461	37.2102	37.3236	37.0773	37.0572	37.1453	37.3731	36.6918	36.9308	36.3972	37.2193	37.1068	37.1068	36.9197	36.886	37.3067	37.1735	37.1262	37.4287	37.0872	37.097	37.1165	36.7175	36.6655	36.9417	37.1068	36.9634	36.9848	36.9848	37.2811	37.3152	37.3403	37.2102	37.2283	37.332	37.3403	37.1068	37.1641	37.4748
FGB;HEL-S-78p	36.2724	36.1938	36.3135	36.4928	35.957	36.5698	36.3666	36.0451	36.4178	36.4146	36.5106	36.5698	36.288	36.3118	36.2139	36.4778	35.797	36.2157	35.3796	36.3336	36.4489	36.2759	36.1107	36.0349	36.5238	36.3186	36.3535	36.7047	36.2461	36.3876	36.1698	35.8399	35.5978	35.9784	36.2948	35.9891	36.192	36.1281	36.5091	36.435	36.5091	36.2724	36.3152	36.3747	36.4458	36.2931	36.342	36.6522
FGG	36.3601	36.2654	36.4519	36.5556	36.3169	36.5267	36.5556	36.2408	36.3972	36.4287	36.4973	36.6116	36.4225	36.3698	36.4083	36.6253	36.0038	36.288	35.5894	36.4581	36.455	36.3876	36.2999	36.365	36.515	36.5839	36.3731	36.8631	36.4131	36.5002	36.386	35.8906	35.7726	36.1396	36.386	36.1623	36.2318	36.3169	36.5978	36.5412	36.5556	36.5121	36.4319	36.435	36.5556	36.365	36.3876	36.5978
CRP	25.1871	25.1757	26.7657	28.6764	NaN	25.8788	24.0028	25.3612	26.6998	NaN	30.0737	29.6697	27.3992	26.9869	24.4073	26.9428	25.726	26.1804	26.5507	27.6389	25.854	24.391	NaN	23.5869	25.5754	24.1293	26.4073	21.9	27.5609	25.5404	23.1505	26.9203	27.632	26.6012	25.6811	25.5345	28.0609	25.8623	24.341	28.995	24.3778	26.5624	26.065	26.2571	26.5898	24.898	26.0212	26.8385
APCS;HEL-S-92n	31.8682	32.2422	31.9505	32.2786	31.9712	32.245	31.5203	31.9259	32.3033	32.08	32.5296	32.2393	31.7494	32.1724	31.94	31.7252	32.2193	32.1604	32.2814	32.3276	31.6066	31.7652	32.0576	32.0958	31.9435	31.362	32.196	32.1021	31.7129	31.6544	31.7453	31.8974	32.1842	32.0381	31.8234	32.1724	31.9882	31.9081	32.1361	31.9295	31.6154	31.8534	31.8682	31.3463	31.6923	31.6798	31.0609	31.8042
FN1	34.78	34.8792	34.9197	34.8792	34.8422	35.3135	34.5238	34.6944	35.3956	34.9461	33.9417	35.0512	35.1107	34.5121	35.3101	35.4209	34.8654	35.2965	34.4642	35.1068	34.3763	34.9505	34.7603	34.6143	35.0552	35.212	34.3101	35.0951	35.3236	35.0911	34.7897	34.9417	34.6787	34.8138	35.0266	35.0673	35.2443	35.6143	35.2011	35.6061	35.1146	34.5354	35.0793	34.8838	34.6198	34.8186	35.0753	34.4702
RBP4	29.5951	29.7453	29.4976	29.4746	29.3303	29.5184	29.2123	29.632	29.651	30.0217	29.066	29.3515	29.3239	30.2308	29.8872	29.726	29.6146	29.4765	29.2007	29.7833	29.4881	29.3683	30.3196	30.0084	29.341	29.2353	29.3828	29.7755	29.2535	29.6075	30.1842	29.4804	29.9814	29.3971	29.2376	29.3515	29.2759	29.4804	29.0686	29.1676	29.1164	28.1312	28.8564	28.5754	28.976	29.1795	28.965	29.7178
AMBP	31.8682	31.5296	31.6629	31.1783	31.5203	31.0927	31.3776	31.525	31.5343	31.7211	31.5527	31.525	31.0609	31.3828	31.4775	31.2869	30.8081	31.1052	31.7333	31.4334	31.5573	31.5343	31.3196	31.8042	31.5933	31.7129	31.5062	32.2619	30.7613	31.7088	30.9188	31.5573	31.4967	31.1115	31.1483	30.9539	30.9045	31.4234	31.341	31.3356	31.4284	31.3142	31.3724	31.0609	31.2814	31.3463	31.5978	32.1724
ORM1;HEL-S-153w	34.9153	34.8562	35.7277	35.4458	35.0633	34.8234	34.7994	34.8608	34.9505	35.4519	35.5412	35.3796	34.933	35.2584	34.6469	34.6787	35.0872	34.9374	34.4396	35.3502	35.2048	35.1641	35.1975	34.9374	34.8375	34.7099	34.9848	34.6735	34.5121	34.5121	34.7302	34.7553	34.8562	35.0832	34.9548	34.5179	35.0308	34.6787	34.8974	35.2965	35.043	34.4823	35.3336	34.2265	34.4823	34.3763	34.7453	34.7353
GC;HEL-S-51	34.2193	34.099	34.337	34.2048	34.402	34.3568	34.1679	34.3436	34.3101	34.5002	34.2828	34.2478	34.043	34.5922	34.2965	34.3892	34.0512	34.3236	34.043	34.4272	34.0349	34.1068	34.3956	34.2759	34.1453	34.2193	33.9763	34.3763	34.1377	34.1223	34.4083	34.1377	34.0266	33.933	34.2408	34.337	34.1753	34.13	34.0266	33.8883	34.0753	34.0349	34.3633	33.8792	34.1146	34.099	34.13	34.1901
PPBP	24.2643	24.4892	24.002	25.4234	24.0275	25.0084	23.654	NaN	NaN	25.9361	24.3745	24.6264	25.067	25.1719	23.0481	23.23	24.1871	24.4425	24.8717	25.5345	25.4425	25.2785	24.9134	24.3679	24.9271	24.7895	26.9203	24.7077	23.895	25.558	NaN	25.0629	25.0359	24.4138	NaN	23.9933	26.5225	22.5885	24.4488	24.7695	24.6375	25.3101	25.4769	24.7594	25.0443	24.7077	24.3975	24.9606
TFRC	24.4923	24.5869	24.8764	25.0359	24.7594	25.0894	24.5522	24.1527	24.8191	26.002	25.1015	24.4676	24.0526	25.1214	25.4769	24.0062	25.1565	24.9539	24.632	24.3031	25.0526	24.7024	24.4138	24.5754	24.2096	24.7543	24.6649	24.4202	24.7543	24.9134	24.2679	24.0275	24.5045	24.4614	24.5983	24.8764	24.3376	25.0772	24.8044	25.6125	25.2426	25.6838	25.5667	25.1488	23.9716	25.2243	24.2714	24.317
TF	29.8489	29.928	29.2557	28.4274	29.391	NaN	28.5754	30.2869	29.9117	30.4532	29.3164	28.7739	29.8638	NaN	30.0609	29.6251	29.391	29.5808	28.6561	29.5014	28.976	NaN	30.3515	31.0084	29.9539	29.9259	28.9231	29.2422	29.7533	29.8872	29.9259	29.9259	29.3992	29.995	28.6964	30.0349	29.9117	30.4919	29.8741	28.6075	28.6764	28.9231	29.6981	30.1604	29.9814	29.1115	29.9117	29.6527
HPX	35.1938	34.8883	35.2862	35.1185	35.0142	35.0142	35.1029	34.9591	34.9975	35.2897	34.6995	34.715	35.0059	35.1529	34.9417	34.933	34.8186	34.9242	35.0552	35.1107	35.2759	34.9548	34.8138	35.0471	35.0308	34.8608	35.0471	35.0471	34.9505	34.7751	34.9242	34.972	35.1975	35.0673	35.1753	35.0308	35.0673	34.9933	34.8883	34.9197	35.0225	34.933	35.0633	35.1679	35.1938	34.9591	34.9242	35.0471
FTL;FTL variant	27.6998	27.1449	28.6831	27.8294	26.1546	27.1984	NaN	27.2494	27.7498	26.673	26.5898	28.0296	26.518	29.6998	NaN	25.4953	28.0557	28.0084	27.217	27.2445	27.17	NaN	NaN	26.1312	NaN	27.6931	27.3066	26.825	28.0137	26.0464	28.0111	29.2535	30.611	24.5404	27.673	27.9484	NaN	NaN	27.1517	NaN	27.7988	NaN	NaN	NaN	28.7692	NaN	23.3101	27.1239
ANG;RAA1	NaN	NaN	25.1449	24.4738	25.1253	25.1214	24.6125	NaN	26.0464	NaN	NaN	24.9977	NaN	24.9977	24.8764	24.976	25.3578	24.4266	25.4923	NaN	NaN	24.8093	25.5926	24.824	24.7441	24.895	23.9771	25.0359	NaN	25.0609	NaN	24.8764	NaN	24.1174	NaN	NaN	24.632	NaN	NaN	NaN	NaN	NaN	NaN	NaN	24.6431	NaN	NaN	NaN
F11	27.17	27.5389	27.2445	26.8623	26.9203	27.5463	26.6595	27.3239	26.6181	27.0084	27.2535	27.189	26.9428	27.0401	27.5463	27.0711	27.4629	27.2262	27.6798	27.4551	26.965	27.1312	27.141	27.726	27.189	27.4551	27.0711	27.4234	26.8858	26.7645	26.8858	26.8974	27.1984	27.0609	27.0711	27.2262	27.217	27.341	26.8858	26.7771	27.019	26.8385	27.2077	26.8142	26.8741	26.6865	27.1507	26.632
CAT	24.3511	23.3101	23.4298	23.2191	24.2535	23.3239	23.7069	23.8576	24.3778	24.4105	24.3844	23.2888	24.654	24.9134	24.2317	23.8288	24.8142	24.5285	24.5926	25.1214	24.4425	24.1095	23.6971	23.895	23.7695	23.4551	24.002	24.4298	24.7695	24.1174	24.2891	24.5983	24.217	23.7492	24.3844	25.2856	24.8858	24.391	23.1439	24.0443	23.1389	24.0935	23.654	24.0105	24.7645	24.6595	23.5983	24.2243
[truncated: 201 more rows]
[truncated: 16 more columns]

## Sheet: dataset after imputation_520
T: Gene names	31	32	33	34	35	36	37	38	39	40	41	42	43	44	45	46	47	48	49	50	51	52	53	54	55	56	57	58	59	60	61	62	63	64	65	66	67	68	69	70	71	72	73	74	75	76	77	78	C: Only identified by site
[truncated: 520 more rows]
[truncated: 16 more columns]

## Sheet: dataset for correlation_431+21
T: Gene names	31	32	33	34	35	36	37	38	39	40	41	42	43	44	45	46	47	48	49	50	51	52	53	54	55	56	57	58	59	60	61	62	63	64	65	66	67	68	69	70	71	72	73	74	75	76	77	78	C: Only identified by site
[truncated: 452 more rows]
[truncated: 16 more columns]

[truncated: 5 more sheets: ANOVA_5groups, 57 significant hits_cirrhosis, 6 NAFLD proteins, 3 groups, Description]
