# Supplementary material for: Plasma proteome profiling discovers novel proteins associated with non‐alcoholic fatty liver disease
Source: Mol Syst Biol. 2019 Mar 1;15(3):e8793. doi: 10.15252/msb.20188793 (PMC6396370; doi:10.15252/msb.20188793)
Supplement: Supplementary file 4 — Dataset EV2 [file MSB-15-e8793-s004.xlsx]

## Sheet: LFQ_ClinicalData_MedianGlycatio
Dataset EV2: Plasma Proteome Profiling datasets for patients after Roux-En-Y gastric bypass surgery. MS-based proteomics has been performed on two longitudinal studies encompassing 47 morbidly obese patients (Albrechtsen et al., 2018). The datast contains clinical data and proteomic data (log10 transformed).
Sample name key:		The format XX_YYYY is equivalent to Time_Patient number. For example 1y_04MP is the sample one year after operation for the patient 04MP.
1y_04MP	1y_10EA	1y_14MM	1y_18BS	1y_19TP	1y_21DJ	1y_AM08	1y_CM09	1y_F07	1y_F08	1y_F10	1y_F11	1y_F4	1y_F5	1y_HA05	1y_JP17	1y_JS07	1y_KJ11	1y_LB15	1y_MJ01	1y_MK12	1y_NA20	1y_TN22	1y_VK03	2y_F07	2y_F10	2y_F12	3m_04MP	3m_10EA	3m_13LJ	3m_14MM	3m_18BS	3m_19TP	3m_21DJ	3m_AM08	3m_CM09	3m_F07	3m_F08	3m_F10	3m_F11	3m_F12	3m_F19	3m_F20	3m_F21	3m_F22	3m_F24	3m_F25	3m_F26	3m_F27	3m_F28
149	117	141	167	139	148	104	134	NaN	NaN	NaN	NaN	NaN	NaN	116	120	126	106	139	122	124	114	144	120	NaN	NaN	NaN	145	125	135	140	149	135	134	115	134	117	120	136	125	127	125	113	130	129	125	128	109	110	106
78	71	86	73	77	68	65	68	NaN	NaN	NaN	NaN	NaN	NaN	60	67	71	75	81	77	62	74	71	78	NaN	NaN	NaN	83	88	69	93	78	67	72	72	72	76	74	67	74	73	83	70	90	86	82	89	66	51	67
162	176	167	164	192.5	159	176	168	NaN	NaN	NaN	NaN	NaN	NaN	164	173.5	175	164.5	186	167	192.3	165	196.5	164	NaN	NaN	NaN	162	176	178	167	164	192.5	159	176	168	176	159	154	184	168	177	182	180	178	180	166	179	168	172
92.4	101.1	101.4	73.1	129.6	75.8	105.4	64.1	NaN	NaN	NaN	NaN	NaN	NaN	62.9	80.8	83.1	71.7	93.4	110.3	97.2	73.6	127.9	63.9	NaN	NaN	NaN	98.9	104.9	93.9	110.2	83.4	132	83.2	118.5	76.3	129.7	91.2	99.2	130.8	101.1	108.6	113.9	106.2	93.9	110.2	106.1	94.7	85.4	93.3
35.2081	32.6382	36.3584	27.1788	34.9739	29.983	34.0263	22.7112	NaN	NaN	NaN	NaN	NaN	NaN	23.3864	26.8419	27.1347	26.4964	26.9973	39.5496	26.285	27.034	33.1242	23.7582	NaN	NaN	NaN	37.6848	33.8649	29.6364	39.5138	31.0083	35.6215	32.9101	38.2554	27.0337	41.8711	36.0745	41.8283	38.6342	35.8206	34.6644	34.3859	32.7778	29.6364	34.0123	38.5034	29.5559	30.2579	31.5373
100	110	107	NaN	NaN	89	98	75	NaN	NaN	NaN	NaN	NaN	NaN	76	91	95	90	NaN	111	NaN	NaN	112	77.5	NaN	NaN	NaN	104	117	91	116	93.5	118	96	110	84	117.5	108.5	114	132	116	114.5	93	114	100	110	98	96	97	96
114	107	124	NaN	NaN	107	119	97	NaN	NaN	NaN	NaN	NaN	NaN	91	100	100	101	NaN	128	NaN	NaN	115	97	NaN	NaN	NaN	119	105	112	115	112	112	115	115	106	128	116	136	114.5	124	123.5	133.5	111.5	111	118	129.5	104.5	110	112.5
37.705	35.5192	35.5192	32.2405	36.6121	36.6121	37.705	44.2625	NaN	NaN	NaN	NaN	NaN	NaN	38.798	38.798	32.2405	50.8199	32.2405	39.8909	34.4263	35.5192	34.4263	30.0547	NaN	NaN	NaN	37.705	37.705	42.0767	33.3334	36.6121	34.4263	38.798	40.9838	47.5412	31	38	30	34	36	31	40	36	35	35	25	35	33	36
4.36667	5.06667	4.76667	5.82333	4.89667	4.93333	5	6.03333	NaN	NaN	NaN	NaN	NaN	NaN	4.53333	6.9	4.76667	6.06667	5.06667	5.9	4.46667	4.30667	4.78333	4.66667	NaN	NaN	NaN	4.4	5.13333	5.76667	4.6	5.93333	5.13333	5.1	5.23333	6.46667	5.19	5.89	5.63	5.54	5.62	4.67	5.07	5.23	5.67	5.37	4.84	5.27	5.24	5.02
2.5	10.5	15.5	5.5	23	14.5	3.5	5.5	NaN	NaN	NaN	NaN	NaN	NaN	4	25	6	8.5	8.5	1	11	14	12.5	7.5	NaN	NaN	NaN	5.5	13.5	4.5	7	3.5	22.5	8.5	2	2	11	8	6	11	5	9	7	5	7	10	5	10	6	8
133.3	97.5	136.95	87.85	64.2	91.05	65.5	116.35	NaN	NaN	NaN	NaN	NaN	NaN	49.15	88.8	89.35	95.95	59	111.55	84.4	74.15	73.8	105.1	NaN	NaN	NaN	75.5	201.25	97.25	160.4	128.2	72.7	92.95	82.7	117.8	NaN	NaN	NaN	NaN	NaN	NaN	NaN	NaN	NaN	NaN	NaN	NaN	NaN	NaN
15.137	3.245	9.96	7.818	6.175	18.747	5.568	14.2	NaN	NaN	NaN	NaN	NaN	NaN	19	16.69	7.085	10.078	9.697	6.1	11.508	10.916	6.63	10.636	NaN	NaN	NaN	12	3.369	5.069	11.02	5.055	5.378	13.45	4.046	7.07	NaN	NaN	NaN	NaN	NaN	NaN	NaN	NaN	NaN	NaN	NaN	NaN	NaN	NaN
10.7922	4.71185	9.57223	10.2717	5.10983	10.7229	7.69711	17.2706	NaN	NaN	NaN	NaN	NaN	NaN	18.9546	NaN	8.5723	12.3019	15.2532	7.79529	14.7362	10.4083	4.7907	14.042	NaN	NaN	NaN	14.6406	5.00523	7.68118	12.2399	9.81826	4.32045	8.07359	11.5689	21.8822	NaN	NaN	NaN	NaN	NaN	NaN	NaN	NaN	NaN	NaN	NaN	NaN	NaN	NaN
19.9809	10.6051	13.5857	20.5536	15.2957	19.3837	18.6948	22.7868	NaN	NaN	NaN	NaN	NaN	NaN	33.2629	20.3234	15.4634	20.1728	13.6856	17.7763	28.7246	14.6499	15.1567	23.6461	NaN	NaN	NaN	29.6669	13.1431	19.2533	15.6228	21.5689	19.3371	19.4875	19.3807	20.6038	NaN	NaN	NaN	NaN	NaN	NaN	NaN	NaN	NaN	NaN	NaN	NaN	NaN	NaN
5.2	4.1	6.1	3.5	3.5	4.1	4	3.5	NaN	NaN	NaN	NaN	NaN	NaN	3.5	3.8	4.5	3.8	3.6	4	3.5	3.3	3.5	2.9	NaN	NaN	NaN	4.9	4.8	2.8	6.8	3.2	2.8	5	4.5	3.1	3.3	3.8	4.3	3.1	4.9	3.2	4.9	2.8	4.1	3.6	3.3	4.2	3.4	3.2
1.6	0.9	1.6	1.4	1	2.1	0.8	1.6	NaN	NaN	NaN	NaN	NaN	NaN	1.5	1.5	1.4	1.6	1.3	1.1	1.1	1.4	1.2	1.3	NaN	NaN	NaN	1.3	0.7	1.2	1.3	1.1	0.8	1.5	0.7	1.1	0.9	1.1	1.2	1	0.9	1	1.5	1	1.7	1.6	1.3	1.2	1.3	1.2
3.1	2.3	4	1.7	1.9	1.6	2.7	1.6	NaN	NaN	NaN	NaN	NaN	NaN	1.7	1.9	2.3	1.8	2	2.5	2	1.4	1.9	1.3	NaN	NaN	NaN	3	2.3	1.1	4.8	1.7	1.4	3.1	3.3	1.7	1.8	2.1	2.5	1.7	3.2	1.9	3	1.5	1.9	1.7	1.6	2.4	1.7	1.6
1.1	2.1	1.2	0.8	1.33	0.97	1.1	0.6	NaN	NaN	NaN	NaN	NaN	NaN	0.6	0.97	1.7	0.8	0.6	1	0.9	1.1	0.96	0.6	NaN	NaN	NaN	1.4	4.1	1.1	1.5	0.8	1.4	1	1.1	0.7	1.4	1.4	1.3	0.8	1.7	0.7	1	0.7	1.2	0.56	0.8	1.29	0.79	0.86
16	51	23	54	50	116	9	23	NaN	NaN	NaN	NaN	NaN	NaN	22	18	23	25	32	17	8	31	37	23	NaN	NaN	NaN	12	32	91	25	20	46	55	7	26	21	29	17	30	47	37	22	20	17	23	26	21	14	20
129	134	137	182	139	201	154	145	NaN	NaN	NaN	NaN	NaN	NaN	153	136	116	183	132	133	109	120	120	99	NaN	NaN	NaN	135	134	197	156	144	131	182	124	139	180	185	136	175	129	122	139	134	165	203	140	149	134	138
14	11	5	7	11	7	12	13	NaN	NaN	NaN	NaN	NaN	NaN	5	6	11	6	11	7	12	4	7	7	NaN	NaN	NaN	9	7	10	4	6	8	6	10	8	9	6	10	8	8	10	10	8	9	17	10	9	9	10
51.3667	68.9667	40.4667	17.0667	73.2667	40.9	36.5667	16.3333	NaN	NaN	NaN	NaN	NaN	NaN	14.4667	57.4333	34.5	79.8667	27.5333	86.1333	15.1	28.4667	27.7	38.3667	NaN	NaN	NaN	39.4	82.7667	38.4667	28.7333	30.1333	69.5	36.6667	42.3	17.5333	45	119	105	89	69	51	65	49	48	70	40	46	19	44
520	1161	699.667	490	966.667	NaN	790	457	NaN	NaN	NaN	NaN	NaN	NaN	329.333	1137.67	611	709.333	413.667	1069.33	349.667	541.667	695	592.333	NaN	NaN	NaN	621.333	1317.33	780	547.333	625.333	1017.33	633.333	718	453.333	890	1089	1119	980	1268	692	781	645	1112	811	612	748	530	649
10.1233	16.8342	17.29	28.7109	13.1938	NaN	21.6044	27.9796	NaN	NaN	NaN	NaN	NaN	NaN	22.765	19.8085	17.7101	8.88147	15.0242	12.4149	23.1567	19.0281	25.0903	15.4388	NaN	NaN	NaN	15.7699	15.9162	20.2773	19.0487	20.7522	14.6379	17.2727	16.974	25.8555	NaN	NaN	NaN	NaN	NaN	NaN	NaN	NaN	NaN	NaN	NaN	NaN	NaN	NaN
496.185	347.383	381.965	377.136	353.976	387.321	410.881	474.966	NaN	NaN	NaN	NaN	NaN	NaN	605.158	389.062	296.112	477.174	401.194	NaN	493.549	374.625	386.648	NaN	NaN	NaN	NaN	475.405	315.345	NaN	442.1	378.686	359.863	360.328	392.205	371.635	NaN	NaN	NaN	NaN	NaN	NaN	NaN	NaN	NaN	NaN	NaN	NaN	NaN	NaN
1.0929	2.55755	1.51515	1.13379	2.1097	NaN	1.73611	1.06952	NaN	NaN	NaN	NaN	NaN	NaN	0.701754	2.77008	1.32275	1.66113	0.914913	2.47525	0.74129	1.13379	1.50602	1.27388	NaN	NaN	NaN	1.3089	2.91545	1.79533	1.17096	1.45349	2.25225	1.40253	1.60256	1.0846	2	2.4	2.6	2.3	3	1.5	1.7	1.4	2.8	2	1.4	1.6	1.2	1.5
7.69445	7.74575	7.46467	7.89664	7.93445	7.67263	7.75608	NaN	7.92131	7.63671	7.68483	7.51226	7.75518	7.89876	8.09844	7.77158	7.91321	7.34834	7.43439	7.6051	NaN	7.84844	8.00608	7.81433	7.58305	7.76853	7.592	7.65813	7.49707	7.65395	7.48852	7.89258	NaN	7.50983	NaN	8.08831	7.65745	7.92783	7.60221	8.20322	7.84083	7.79078	7.76394	NaN	7.71147	7.74335	7.70044	8.04368	7.87844	7.5641
8.34232	10.5007	7.46584	10.5914	8.11337	NaN	8.82955	NaN	8.36972	10.5473	NaN	NaN	10.5332	10.6419	NaN	10.4001	NaN	8.00753	7.06554	NaN	8.08027	10.6341	8.91719	NaN	7.44444	8.79734	8.9513	7.84604	10.4437	10.5766	NaN	10.5354	NaN	8.94965	NaN	7.85807	7.88027	10.5972	7.67538	NaN	NaN	8.85921	10.4319	10.6048	8.72465	10.7157	10.684	10.4562	10.5287	NaN
8.89257	NaN	8.71028	8.67977	NaN	NaN	7.58495	9.26911	NaN	8.73563	8.85078	8.0642	7.76549	NaN	9.05805	9.04607	8.92347	7.68534	8.98176	7.27284	9.05519	NaN	NaN	8.10226	NaN	8.78252	8.09923	7.61643	NaN	NaN	8.77738	8.86224	7.5988	8.36683	7.54009	9.12195	8.61306	8.59563	8.54214	NaN	8.90649	8.71149	9.0461	8.92017	9.24023	7.3453	8.97337	8.69868	7.48255	8.98424
9.45114	9.52317	9.64014	9.4321	9.79096	9.04088	9.35894	9.84936	9.00664	9.65643	9.74768	9.59233	9.03989	9.52798	9.78513	9.66838	9.3094	9.66043	9.39691	9.04005	9.46013	9.39936	9.02346	9.63672	8.94465	9.48333	9.68519	9.38659	9.52184	9.55214	9.49912	9.5081	9.67183	9.13226	9.23383	9.7493	9.12998	9.66684	9.67148	9.59293	9.58883	9.41042	9.74021	9.41511	9.78472	9.52628	9.50896	9.64101	9.90001	9.02768
NaN	NaN	NaN	NaN	NaN	NaN	NaN	NaN	NaN	7.53486	8.40468	NaN	NaN	8.47854	6.66036	7.8228	NaN	NaN	NaN	7.91811	7.5231	7.67722	NaN	7.50856	NaN	8.2159	NaN	NaN	NaN	8.51091	7.9812	NaN	NaN	7.78199	NaN	7.1176	NaN	NaN	8.30177	NaN	7.65474	7.00847	NaN	7.85562	NaN	NaN	NaN	7.1478	NaN	NaN
NaN	8.8717	8.92879	NaN	8.95355	8.78744	NaN	NaN	NaN	NaN	8.93928	NaN	9.00004	NaN	8.61236	NaN	NaN	8.82986	NaN	NaN	NaN	NaN	NaN	9.24254	NaN	NaN	NaN	8.75793	8.90777	NaN	8.90561	NaN	NaN	8.72204	NaN	NaN	NaN	NaN	NaN	8.76903	8.99858	NaN	8.69124	9.11194	8.76603	9.07408	8.87414	8.90071	8.89906	NaN
9.17684	NaN	NaN	9.17869	NaN	NaN	9.0035	9.57999	NaN	9.47965	9.21439	NaN	8.99288	9.06062	9.42392	9.17987	9.5717	9.05675	9.23101	8.91924	9.47515	9.13659	NaN	9.10941	9.34484	NaN	9.3873	9.12694	NaN	NaN	9.17762	9.37561	NaN	NaN	9.17295	9.65363	9.19932	8.94139	9.29358	9.32247	9.56195	9.19975	NaN	NaN	NaN	8.99503	NaN	9.20561	9.18321	9.2559
9.44834	9.4814	9.48062	9.40821	9.33468	9.26022	9.37767	9.63758	9.36239	9.54883	9.64704	9.70304	9.51227	9.602	9.64206	9.5044	9.30509	9.75672	9.58426	9.30903	9.40959	9.49985	9.63116	9.86125	9.46595	9.41502	9.55598	9.37293	8.98083	9.87807	9.6561	9.31218	9.34972	9.41923	9.43881	9.61446	9.55936	9.45544	9.66678	9.64788	9.62324	8.804	9.67432	9.62914	9.82539	9.28867	9.6273	9.73309	9.47054	9.53556
7.63203	8.17929	NaN	7.89504	7.97116	NaN	7.5135	NaN	NaN	7.80249	8.03703	NaN	7.65793	8.1114	8.17252	NaN	NaN	7.77536	NaN	NaN	NaN	NaN	NaN	8.13621	NaN	NaN	NaN	7.80982	8.16566	7.95006	NaN	8.0146	7.99462	NaN	NaN	NaN	NaN	7.76448	NaN	8.29513	NaN	8.17926	NaN	8.12885	7.89476	NaN	8.08354	7.46636	NaN	NaN
9.72514	9.69581	9.62399	9.58984	9.48979	9.64092	9.30739	9.39428	9.51408	9.48678	9.31519	9.67366	9.60346	9.59675	9.4089	9.43637	9.54844	9.52971	9.2204	9.43016	9.70322	9.4949	9.74424	9.52778	9.47693	9.33078	9.65714	9.67187	9.60892	9.67234	9.66728	9.57308	9.48817	9.652	9.23383	9.29237	9.51064	9.47731	9.30289	9.53531	9.44353	9.01301	9.65931	9.49449	9.60393	9.46483	9.88632	9.69292	9.49081	9.53291
10.0361	10.3405	9.69806	10.0559	9.91208	9.88126	10.0809	10.0907	9.90284	9.90822	9.9808	10.0182	10.0106	9.95301	10.1177	10.0009	10.1081	9.84993	10.0028	9.56936	10.1098	9.98973	10.1405	10.1396	10.0572	10.0211	10.2377	10.0044	10.2585	10.1049	9.7913	9.93528	9.80313	9.7356	9.98175	9.99596	10.0733	10.0402	9.97594	10.0148	9.91882	9.6921	9.83051	10.1209	9.99792	9.83049	10.0954	9.9965	9.7056	10.1609
8.88448	8.68228	8.63852	8.67115	8.61859	8.38387	8.94535	NaN	8.47682	8.4056	9.0876	NaN	8.7726	9.10904	NaN	8.69092	NaN	NaN	NaN	NaN	9.09958	8.96894	8.95782	8.73827	8.64875	8.99267	8.81289	8.82639	8.61811	9.20683	8.8201	8.99289	8.59298	8.63983	8.84321	NaN	8.66232	7.61297	8.84885	NaN	9.39601	8.58524	8.74693	8.85281	8.88877	8.91909	8.97778	8.67738	8.33492	8.64526
8.00199	8.5613	8.64717	8.94399	NaN	8.35292	8.76139	NaN	8.06209	8.15106	8.31902	NaN	8.59209	8.79522	NaN	8.76006	NaN	8.62124	NaN	8.49427	8.7076	9.04544	8.59626	8.69379	8.29464	8.36472	8.62567	7.92994	8.33165	8.64191	8.63607	8.56628	8.48259	8.14879	8.69555	8.39676	8.28782	8.20317	8.39926	8.68947	8.60223	8.82635	8.75522	NaN	8.68308	9.03583	9.00484	8.72782	8.91208	8.4954
9.18602	NaN	NaN	9.14999	NaN	NaN	NaN	9.15875	8.98677	NaN	7.47771	9.07657	NaN	8.98589	8.63495	NaN	8.89115	8.69503	8.46181	9.42	9.30833	8.58806	NaN	8.71042	8.9978	NaN	NaN	9.14019	9.12362	NaN	NaN	8.96191	8.72467	NaN	NaN	8.36103	9.07144	8.4837	NaN	NaN	NaN	NaN	8.47067	9.04407	8.9711	9.05265	9.17044	9.06755	9.14439	NaN
9.15439	9.15036	8.94349	9.19695	9.19351	NaN	9.15509	9.32701	9.00074	9.04751	8.95332	9.31237	8.92127	9.18446	9.24724	9.27644	9.0571	9.33596	9.2005	9.11113	9.19986	8.85696	9.18064	9.52807	9.23507	9.08472	9.32106	9.24047	9.20488	9.19349	9.03567	9.05003	9.08468	9.04258	9.12349	9.19039	8.99863	8.81566	8.96154	9.29734	9.35854	8.9266	9.16684	9.46348	9.25563	9.28854	9.25426	9.3928	9.2911	9.15709
11.0327	11.0812	11.0487	11.2132	11.1181	11.0118	11.1248	11.1681	11.2476	10.9901	10.9392	11.371	11.0217	11.0667	11.2299	11.0825	11.0132	11.1597	11.1095	11.094	11.1107	11.2273	11.2036	11.3433	11.1804	10.9759	11.338	10.9941	11.1259	11.1226	11.0743	11.1754	11.0785	11.0172	11.1182	11.1085	10.9763	11.0034	10.9155	11.3199	11.1961	11.0214	11.0558	11.109	11.0762	11.1675	11.1555	11.0614	11.1708	11.1886
8.80375	8.95539	9.29942	8.90035	8.9995	8.66208	9.41091	8.97609	7.75432	8.99005	8.333	9.34749	9.39962	8.74928	9.28233	9.06644	8.75733	9.02841	9.1231	8.59059	8.91269	8.66101	8.79363	8.70636	9.32075	7.96425	9.2545	8.99184	8.71775	7.7432	9.17461	9.15433	8.83609	8.67836	9.21664	9.10755	9.21646	8.78857	8.23782	9.43189	9.48834	8.4342	8.9296	8.97491	9.35917	9.11468	9.08639	9.16026	8.76432	8.93722
9.50942	9.26454	9.28827	9.07507	9.67446	9.56513	9.43629	9.74001	9.4497	9.3141	NaN	NaN	NaN	9.28659	9.5274	NaN	NaN	9.58873	9.70386	8.95771	NaN	9.54554	9.67748	8.43995	9.3912	NaN	9.48821	NaN	9.46326	9.30718	9.26804	9.05865	9.54914	9.76427	NaN	9.63488	9.3904	NaN	9.26916	NaN	9.8003	9.26682	9.49263	9.47477	10.0989	9.67867	9.86301	9.58379	NaN	7.88963
9.23737	9.31144	9.1214	9.1827	8.94774	9.12626	NaN	8.81904	9.24222	9.25725	9.24361	9.70703	9.44336	9.19117	9.28402	9.05595	9.44742	9.07544	NaN	9.0984	9.25629	9.28885	9.43755	9.69803	9.325	9.18879	9.59405	9.15174	9.32302	9.56358	9.3014	9.57202	9.25025	9.32934	8.77367	9.08831	9.46691	9.02251	9.38748	9.97031	9.1518	9.11079	8.90576	9.23762	9.36905	9.76258	9.69061	9.09795	9.40809	8.6102
NaN	9.2385	9.08001	8.89289	9.23963	8.67045	8.14445	9.05687	NaN	8.75655	9.07704	9.44325	9.39636	8.76688	8.31355	9.1066	9.38505	8.86711	NaN	NaN	9.18744	8.92038	9.2625	9.33862	9.26112	9.14613	9.37656	8.8888	9.28001	9.13094	9.01628	9.14594	9.00359	NaN	9.07026	9.11418	8.70722	8.63511	9.29356	9.65378	8.09174	8.89895	9.13072	NaN	9.16107	8.9946	8.94442	9.07405	9.22768	NaN
NaN	7.11949	NaN	NaN	NaN	6.19187	6.68198	NaN	NaN	NaN	NaN	NaN	6.54606	6.81574	NaN	NaN	NaN	6.40939	6.56678	6.70583	NaN	NaN	NaN	6.62709	NaN	NaN	NaN	NaN	NaN	6.862	6.59965	NaN	NaN	NaN	NaN	NaN	6.54773	NaN	NaN	6.78967	NaN	6.7873	NaN	NaN	6.84089	NaN	NaN	NaN	6.6136	6.71334
7.67903	7.87369	7.02334	7.62495	7.68161	7.86767	7.17768	7.70835	7.71557	7.75068	7.95645	NaN	7.79266	7.80782	7.81851	7.70473	7.5385	7.70102	NaN	NaN	NaN	7.90449	7.88698	NaN	7.89689	7.65504	7.70441	7.75695	7.78398	7.85528	7.71425	NaN	7.77073	7.69858	7.69563	7.66011	7.60853	7.59947	7.73666	NaN	NaN	7.59544	NaN	NaN	7.62769	7.67035	7.66225	7.60295	7.7877	7.74867
8.65826	8.83298	8.78985	NaN	8.57004	8.42162	NaN	NaN	NaN	NaN	NaN	8.91638	8.87647	8.58028	8.95991	8.86756	NaN	8.77764	8.7001	8.69842	8.75611	8.87096	NaN	8.75871	9.22313	NaN	NaN	NaN	8.81689	8.65976	8.23368	8.96942	8.81111	NaN	8.4884	NaN	8.65976	NaN	NaN	NaN	8.84517	8.51108	NaN	8.58649	9.19446	8.94138	NaN	8.8608	8.99451	8.94102
8.77093	9.36836	8.62227	8.99907	9.34321	8.98796	8.8914	8.88883	9.28968	8.04269	8.79931	9.18749	8.58807	9.33284	9.22121	9.15993	9.1738	9.03499	9.06461	8.97301	9.29563	9.15014	9.23719	9.16101	9.22414	8.68043	9.08106	8.77034	9.20156	8.99504	8.6431	9.43037	9.12613	8.55272	8.98601	8.80265	9.15836	8.83708	8.73625	8.93777	9.36135	8.57208	9.18441	9.17765	8.9363	9.31689	9.32864	9.23239	9.35417	8.80924
9.18018	10.0169	9.61807	9.83911	9.68394	10.0172	9.96351	8.94314	9.32474	9.0337	9.59935	9.68331	9.29877	9.88252	9.75998	9.38821	9.19421	9.9823	8.63853	9.25549	9.12182	9.81782	8.85801	9.12875	9.45805	9.60358	9.50535	9.21806	9.96503	9.81517	9.18834	9.20303	9.59255	10.0768	9.93452	8.8251	9.57379	9.08515	9.64551	9.5641	8.83577	8.85471	9.39822	10.1964	7.56813	7.6195	9.16254	9.80712	9.07507	9.74868
NaN	7.46645	NaN	7.8951	NaN	NaN	NaN	NaN	8.2994	7.73065	7.54216	NaN	NaN	7.68793	NaN	NaN	NaN	NaN	8.11076	NaN	NaN	7.47826	NaN	NaN	NaN	NaN	NaN	8.07606	NaN	NaN	NaN	8.09754	NaN	NaN	NaN	NaN	7.10257	7.94144	NaN	8.01068	8.1401	8.38204	NaN	NaN	7.71036	NaN	NaN	NaN	NaN	NaN
NaN	NaN	8.9193	8.47347	NaN	NaN	NaN	NaN	8.62177	8.72519	NaN	NaN	8.39215	NaN	NaN	NaN	NaN	NaN	8.19937	NaN	NaN	8.58371	NaN	NaN	NaN	NaN	NaN	NaN	NaN	NaN	NaN	NaN	NaN	NaN	NaN	8.66976	7.69352	8.85918	NaN	8.39465	8.67732	8.88081	8.47761	8.61873	8.26893	8.93288	NaN	NaN	7.53622	NaN
10.1353	10.1208	10.0882	9.9861	10.351	10.1397	10.1634	10.1456	9.87361	10.1053	10.0823	10.1687	10.2736	10.1477	10.298	10.0561	10.11	10.2241	9.92959	10.0823	10.2391	10.1618	10.2689	10.2032	10.0441	10.0999	10.1737	10.1093	9.97245	10.0931	10.0089	10.1102	10.2076	9.93131	10.007	10.1264	10.0206	10.0737	10.163	10.2334	10.2573	9.82388	10.2262	10.2359	10.3385	10.2981	10.3292	10.2142	10.3659	10.0832
NaN	9.37153	9.336	NaN	NaN	NaN	9.29035	NaN	NaN	8.28789	9.29037	NaN	8.26553	8.28117	NaN	9.10435	8.38175	9.15927	9.19304	NaN	NaN	NaN	NaN	NaN	9.09698	NaN	NaN	NaN	NaN	NaN	NaN	8.3642	NaN	NaN	NaN	NaN	9.21179	9.31279	9.30619	NaN	NaN	9.34394	NaN	8.29839	9.37173	NaN	NaN	9.46058	NaN	NaN
10.5922	10.5581	10.4352	10.3259	10.654	10.199	10.5048	10.6969	10.0541	10.3974	10.4904	10.6665	10.6338	10.5768	10.6881	10.4454	10.8646	10.6028	10.2617	10.481	10.5855	10.4352	10.625	10.5069	10.3004	10.2948	10.6054	10.4539	10.5071	10.7003	10.3461	10.1414	10.6328	10.2633	10.511	10.6468	10.419	10.3414	10.3985	10.5831	10.6502	10.1812	10.7437	10.3326	10.485	10.6356	10.4768	10.7772	10.6892	10.372
10.8966	11.0328	11.0193	11.0728	10.9898	10.9687	10.9366	10.9916	10.8826	10.9112	10.7803	11.1917	10.9387	10.9358	10.955	10.8859	10.9279	10.9222	10.8109	10.8273	10.8878	11.0217	11.157	11.2029	10.9745	10.7715	11.071	10.917	11.0308	11.0856	10.9923	11.1108	10.9075	10.9259	10.8747	11.0254	10.8999	10.958	10.8103	11.118	10.9302	10.7688	10.8483	11.0807	10.9394	11.1344	11.0595	11.0083	10.9079	11.1018
7.07704	7.37044	NaN	7.37049	7.64231	7.4015	7.49592	7.71594	7.43037	7.39941	7.98469	7.5624	7.40388	7.69166	7.60401	7.49215	NaN	NaN	7.66821	NaN	7.50169	7.23152	7.28738	NaN	7.41669	6.95063	NaN	7.70936	NaN	7.31376	7.68923	7.557	7.28069	NaN	7.22742	NaN	NaN	7.14148	7.89013	NaN	7.6555	NaN	NaN	7.57515	7.46139	7.76684	7.48161	7.97934	7.88261	7.99366
NaN	NaN	9.07744	NaN	NaN	NaN	NaN	NaN	NaN	NaN	NaN	NaN	NaN	NaN	NaN	NaN	NaN	9.03419	NaN	8.98484	NaN	NaN	NaN	NaN	NaN	NaN	NaN	8.85914	8.86106	8.72605	NaN	NaN	NaN	NaN	NaN	8.98098	NaN	NaN	8.85166	9.10462	8.91059	NaN	NaN	9.0721	NaN	NaN	NaN	8.71283	NaN	9.01132
8.48792	8.46488	8.17609	8.3621	8.06017	8.39305	8.25042	8.20417	8.23704	8.13379	8.17534	7.85005	8.48561	8.27205	8.01191	8.12814	8.47851	8.02057	8.14897	8.18901	8.10507	8.31437	8.36226	8.05618	8.06367	8.18384	8.23261	8.42162	8.34161	8.18199	8.19307	8.38322	8.10934	8.3505	8.36184	8.09614	8.18441	8.40788	8.14473	7.97407	8.15381	8.04092	7.97497	8.05964	8.17088	8.29506	8.21357	8.33776	8.11271	8.09858
8.65141	8.82181	8.55249	9.21115	8.73727	8.8852	NaN	8.84327	8.85433	8.89011	8.9499	NaN	8.61403	8.90559	8.75233	8.50345	NaN	8.84534	8.71363	8.49025	8.91689	8.71112	8.28407	8.65795	8.77856	8.92178	8.77026	8.60714	8.78206	8.87247	8.68537	7.91397	8.74663	8.84655	NaN	8.81802	8.51295	8.64696	8.68722	8.71064	9.3409	8.63997	NaN	8.56734	8.88824	8.4276	8.58614	8.95588	8.74486	8.72906
10.7301	10.6317	10.4655	11.0078	10.5944	10.6769	10.5275	10.6036	10.5875	10.1069	10.2881	10.8483	10.5996	10.3237	10.4958	10.5496	10.4575	10.6852	10.2933	10.3961	10.5589	10.8387	10.8354	10.8358	10.7525	10.2477	10.7489	10.9053	10.6172	10.6645	10.3557	10.9408	10.6827	10.7566	10.4846	10.5568	10.7707	10.1601	10.301	10.8809	10.49	10.5633	10.4256	10.7104	10.7437	10.5635	10.7316	10.7728	10.8548	10.667
7.77304	7.49329	7.82373	7.77034	7.9256	7.76565	7.57771	NaN	7.47131	7.59155	7.58455	7.72774	7.4809	7.69092	7.5736	7.29634	7.29706	NaN	6.59251	7.08629	NaN	7.95078	NaN	7.53745	7.49528	7.75866	NaN	7.4468	NaN	8.06164	NaN	8.07573	7.92502	7.28836	NaN	NaN	7.45737	7.53133	7.61208	7.91223	6.76223	NaN	NaN	7.78156	7.50608	7.28012	7.85876	NaN	7.5877	7.54947
11.5657	11.6858	11.5726	11.6117	11.668	11.652	11.6258	11.75	11.6239	11.6366	11.5409	11.9053	11.657	11.591	11.7286	11.6928	11.6321	11.6252	11.7453	11.5535	11.6449	11.597	11.8381	11.7879	11.6433	11.5621	11.8551	11.521	11.6366	11.6514	11.539	11.7277	11.614	11.6271	11.6366	11.6276	11.5672	11.6312	11.5502	11.8594	11.6829	11.5737	11.6454	11.6889	11.6027	11.7224	11.6909	11.6814	11.8045	11.8442
8.13513	8.17129	8.18721	8.30989	8.54893	8.33027	7.99234	8.02028	8.12506	NaN	8.25698	8.1312	8.31513	8.37205	7.58611	NaN	NaN	NaN	7.79976	NaN	7.64781	7.97358	8.48171	8.28072	8.07291	8.01098	8.15951	8.10438	8.00971	8.02469	8.29555	8.28567	8.46198	8.30419	7.67173	8.03185	8.16053	7.99664	8.09342	NaN	NaN	NaN	7.06243	8.20542	8.22652	8.35559	8.14934	7.99271	NaN	NaN
11.0955	10.9681	11.0447	10.8508	10.8647	11.1167	10.6168	11.2401	10.8679	10.9789	11.123	10.9484	11.1584	11.0882	11.5189	10.99	10.8546	11.3507	11.1535	11.0506	10.8951	11.1768	11.2492	11.0371	10.9509	10.8795	10.9442	11.0875	10.9422	11.5897	10.9246	10.9028	10.9191	11.018	10.5671	11.2032	10.9557	11.0089	11.111	10.9827	11.2939	10.9199	11.4168	10.6702	11.1269	11.1063	11.0699	11.1048	11.2097	10.8586
11.1857	11.4672	11.3691	11.4859	11.3341	11.4253	11.3667	11.5299	11.3432	11.3722	11.3515	11.7479	11.4996	11.2768	11.5428	11.4892	11.3915	11.4701	11.4768	11.4104	11.5092	11.389	11.6636	11.5187	11.42	11.316	11.6247	11.2844	11.4631	11.4009	11.4007	11.5236	11.34	11.3295	11.4185	11.4478	11.2851	11.3672	11.3865	11.7004	11.4383	11.3187	11.4608	11.3083	11.3902	11.4838	11.529	11.3606	11.627	11.6524
8.96597	9.12665	8.93569	9.15433	9.22178	8.95408	8.91119	9.13309	8.7492	9.05419	8.78747	9.12411	8.89964	9.01157	8.95896	8.9077	8.98591	8.91002	8.87887	9.05846	9.00851	9.05774	9.09321	9.01153	8.76672	8.49138	9.03391	9.02032	8.98993	9.07247	8.93577	9.04513	9.05801	8.90145	8.92349	9.24964	8.79006	8.86257	8.61001	9.11879	9.24452	8.95965	9.18693	9.0434	9.15455	9.15619	8.9759	9.10147	8.71243	8.94535
7.68397	NaN	NaN	8.29603	NaN	NaN	NaN	NaN	7.40011	NaN	7.78694	NaN	7.68975	7.59319	NaN	NaN	NaN	8.04088	NaN	NaN	NaN	NaN	NaN	NaN	NaN	NaN	NaN	7.79343	NaN	NaN	7.79346	NaN	NaN	7.79071	NaN	NaN	NaN	NaN	NaN	NaN	NaN	NaN	NaN	7.5578	NaN	7.73538	NaN	8.12353	NaN	NaN
7.6847	7.97698	7.22657	NaN	7.44759	7.67819	7.5121	7.57085	NaN	7.98997	7.89385	7.57499	7.8353	7.72572	7.74418	7.54139	NaN	NaN	7.66455	NaN	7.7807	7.47433	NaN	7.33824	NaN	7.67578	7.31351	7.7196	7.95951	7.65029	NaN	NaN	NaN	8.02841	NaN	NaN	NaN	7.7928	7.05797	7.98765	7.41599	NaN	NaN	8.00835	7.95754	7.14693	7.80271	NaN	7.06577	NaN
7.02563	NaN	NaN	NaN	NaN	7.91162	NaN	NaN	NaN	NaN	NaN	NaN	7.44756	6.68057	7.70581	NaN	NaN	NaN	NaN	7.15171	7.50214	NaN	NaN	NaN	NaN	NaN	NaN	NaN	NaN	NaN	NaN	NaN	NaN	NaN	NaN	NaN	NaN	7.90758	NaN	NaN	NaN	7.18983	NaN	NaN	NaN	NaN	7.74962	NaN	NaN	NaN
10.6151	10.4901	10.5146	10.406	10.4812	10.3703	10.4771	10.4597	10.1999	10.4145	10.559	10.6283	10.4979	10.4338	10.6283	10.1992	10.4113	10.481	10.4256	10.3503	10.5203	10.4755	10.5393	10.4167	10.3088	10.4429	10.6412	10.445	10.3914	10.4375	10.549	10.3749	10.4429	10.4012	10.3691	10.4126	10.2676	10.3726	10.5426	10.4661	10.21	10.1624	10.6006	10.3963	10.4702	10.5351	10.6088	10.564	10.8305	10.3979
7.57747	7.66847	7.69166	7.91715	7.65043	NaN	7.33143	7.74096	7.56263	7.70313	NaN	8.47114	7.36853	7.84415	7.58557	7.58818	7.69178	7.57589	7.55983	7.47898	7.5537	7.92005	7.53943	7.58994	NaN	7.21622	7.78532	7.57981	7.7176	7.5725	7.71268	7.78731	7.72523	8.03011	7.764	NaN	7.89017	7.6333	NaN	7.77683	7.72893	7.49372	7.5827	7.80893	7.59992	NaN	8.04485	NaN	NaN	7.44232
9.55041	9.91752	9.62306	9.71826	9.90797	8.98078	9.73945	9.53518	9.68125	9.73063	9.86857	9.80382	9.92813	9.77526	9.64299	9.24095	9.28693	9.7829	9.50237	9.5838	9.72587	9.7755	9.83253	9.84714	9.72901	9.78221	9.85737	9.62218	9.72791	9.85912	9.64597	9.71051	9.73232	9.10078	9.6007	9.02592	9.87936	9.71604	9.62237	9.79408	9.48014	8.12005	9.79962	9.68205	10.0643	9.85941	9.83343	9.05892	9.89584	9.58441
NaN	9.43241	9.34624	9.20401	8.92852	9.29627	8.98315	9.02193	NaN	9.1377	9.04922	8.5696	9.03655	9.34145	9.39731	NaN	9.26359	9.0331	NaN	NaN	9.3043	NaN	9.20008	9.35892	9.28475	9.06826	9.03084	9.25457	9.27149	9.20723	9.48181	9.2999	7.84712	9.28378	8.81936	8.95587	9.23399	9.14622	9.02073	8.92448	9.00264	9.07214	9.49364	9.31511	9.43037	9.35702	NaN	8.77447	9.08142	NaN
8.692	8.86116	8.6216	8.80525	8.89398	8.78005	8.60593	8.88543	8.71999	8.87003	8.63522	8.71762	8.60575	8.82001	8.80398	8.90259	8.82173	8.73054	8.83108	8.82751	8.80564	8.69418	8.6567	8.6937	8.79778	8.66637	8.83166	8.59289	8.62294	8.73337	8.65006	8.53218	8.61747	8.91662	8.63166	8.92318	8.73225	8.7863	8.69082	8.76162	8.7784	8.77007	8.71399	8.79145	8.93286	8.70172	8.71365	8.864	8.84451	8.68107
7.96318	7.73843	NaN	NaN	8.12587	8.04289	NaN	8.24517	7.40829	8.35013	NaN	NaN	8.49009	NaN	8.07295	NaN	NaN	8.09847	8.12077	NaN	NaN	NaN	8.13136	8.45941	NaN	8.1383	NaN	7.98104	7.95725	8.0585	NaN	NaN	8.158	NaN	NaN	8.26958	8.07273	NaN	NaN	8.01615	NaN	8.32672	8.03036	NaN	8.0086	NaN	7.96343	7.83237	8.00941	NaN
10.0674	9.84012	10.0224	10.0534	10.0023	10.0258	10.0835	10.0765	10.0086	10.0978	10.0421	9.95331	9.96103	9.85615	10.0239	10.1018	9.92731	10.0358	10.0898	10.0567	10.1207	10.0576	9.97371	10.0562	10.0932	9.99672	10.0512	10.0633	9.85615	9.92073	10.1082	10.0434	10.0664	10.0935	10.0731	10.0113	10.1136	10.0488	10.0588	10.0219	10.1071	10.0915	10.0516	10.0062	10.0984	10.0984	10.0672	10.1002	10.0591	10.0574
7.11823	7.11899	NaN	7.17496	NaN	7.47337	7.68541	NaN	7.5163	NaN	7.29482	7.63942	6.86989	7.41627	7.43213	7.18988	7.05614	NaN	6.83161	7.02375	7.67348	7.57637	7.02514	NaN	7.3255	7.20523	NaN	7.10527	7.5296	NaN	7.67146	7.49119	7.40364	7.45272	7.38144	7.41362	NaN	7.03177	7.48297	7.51638	7.5952	7.47609	7.5374	7.0204	NaN	NaN	7.17447	NaN	7.60972	8.16655
9.97371	10.1482	10.1139	10.1524	10.0594	9.97766	10.0811	10.1298	10.0875	10.1581	10.1739	9.91636	10.2758	9.88185	10.0485	10.1804	10.0538	10.0585	9.92227	10.2068	10.069	9.85453	9.91562	9.8175	10.134	10.1058	9.80217	10.0482	10.2158	10.3483	10.057	10.2215	10.1115	9.95085	10.2613	10.1331	10.3697	10.1092	10.2997	9.97903	10.3118	10.0408	10.0949	10.1748	10.3203	10.1263	9.91059	10.0184	10.2036	10.1785
8.96936	9.02119	9.15204	9.2446	9.01603	9.08807	9.21617	9.20981	9.10626	9.23356	9.18927	9.13165	9.27353	9.06941	9.16358	9.20333	9.10701	9.26727	9.01165	9.00527	9.19056	9.16271	9.00557	9.08909	9.14157	9.22165	9.22154	9.00907	9.00881	9.20014	9.02727	9.14501	9.0089	9.11697	9.20978	9.21492	9.13053	9.17243	9.12477	9.13351	9.12525	9.17909	9.16575	9.10677	9.23452	9.12054	9.07697	9.16524	9.12444	9.24844
NaN	8.17534	NaN	8.42374	8.61615	7.8377	9.01762	NaN	NaN	8.43281	NaN	8.99787	8.54818	8.37929	9.21296	9.303	NaN	NaN	9.05293	NaN	8.94521	NaN	8.40929	9.1087	NaN	NaN	NaN	8.44534	NaN	8.11237	NaN	8.24383	NaN	NaN	8.94582	7.95507	8.30505	NaN	8.37495	NaN	9.02003	8.89067	NaN	8.82109	NaN	8.47372	NaN	8.98595	8.88659	NaN
6.76879	8.05751	NaN	6.95376	7.15005	NaN	NaN	7.03631	NaN	6.5252	NaN	NaN	NaN	NaN	7.70202	NaN	NaN	NaN	NaN	NaN	NaN	NaN	NaN	7.49328	NaN	NaN	7.37012	NaN	NaN	NaN	NaN	NaN	NaN	NaN	NaN	NaN	NaN	NaN	NaN	7.55711	7.49859	7.83247	7.37398	6.50353	NaN	NaN	NaN	NaN	7.58385	7.35622
10.4606	10.3723	10.4049	10.4137	10.5993	10.3489	10.3658	10.5209	10.3873	10.4058	10.3375	10.7255	10.5811	10.3084	10.696	10.4641	10.6546	10.474	10.336	10.4019	10.3974	10.2845	10.7264	10.582	10.4922	10.3763	10.7034	10.392	10.3696	10.3665	10.34	10.4941	10.4312	10.346	10.418	10.5437	10.445	10.2982	10.4096	10.7409	10.683	10.5182	10.8479	10.476	10.5324	10.5915	10.5492	10.5058	10.6691	10.6432
7.38119	7.47233	7.3619	7.69909	7.10619	NaN	6.92937	7.46355	NaN	7.47416	NaN	7.55525	NaN	7.68141	NaN	NaN	7.32562	NaN	7.10772	7.24522	NaN	NaN	7.63822	NaN	7.68756	7.31846	7.37594	7.04949	7.27635	6.78036	7.54622	NaN	7.39527	6.82225	7.2216	NaN	6.80992	NaN	6.83421	NaN	7.75819	NaN	NaN	NaN	6.95733	7.13331	7.47769	7.45897	NaN	7.19137
8.0029	7.3108	7.93889	8.03866	7.5148	7.77923	NaN	NaN	8.20178	7.75913	8.1637	NaN	7.50542	7.75187	7.9531	NaN	7.91439	8.01081	7.79975	8.15503	7.99264	7.85713	7.95791	NaN	8.04536	NaN	7.98748	7.85822	7.70093	7.44119	7.69323	8.08543	7.53302	8.17987	7.91725	7.92977	8.06607	8.14167	8.1482	7.838	8.69576	7.89014	7.95931	7.84373	7.5393	7.69967	7.65686	7.68729	NaN	8.01758
NaN	NaN	NaN	NaN	8.66168	7.91092	8.0525	NaN	NaN	NaN	NaN	NaN	7.84085	7.86911	7.84703	7.91518	NaN	NaN	NaN	7.68287	8.15582	NaN	NaN	7.58673	NaN	NaN	NaN	7.861	NaN	NaN	NaN	NaN	7.66708	NaN	7.97593	NaN	NaN	7.71986	NaN	7.85881	NaN	NaN	7.85207	NaN	NaN	NaN	NaN	7.91602	NaN	NaN
9.3264	9.34899	9.22092	9.06217	9.20602	8.908	9.21368	9.22899	8.96317	8.99096	9.08454	9.1865	9.44829	9.23147	9.41306	9.17499	9.40754	9.19667	8.96883	9.2847	9.26136	9.14956	9.29627	9.34309	8.92249	8.97535	9.22603	9.33686	9.14445	9.27079	9.02922	9.15908	9.18921	9.02362	9.11684	9.15397	8.90231	8.63255	9.11029	9.12231	9.51179	8.99652	9.51556	9.12607	9.53742	9.34686	9.25445	9.50425	9.27779	9.01338
8.59356	9.03767	NaN	8.74597	8.67645	NaN	8.5824	8.68398	8.74828	8.65202	8.69347	8.92489	8.63484	8.74713	8.86493	8.34932	8.59514	8.64169	8.55945	8.28174	9.00121	8.48906	8.84285	8.72385	8.71278	8.78322	8.85437	8.62364	8.96713	8.89697	8.47644	9.03838	8.53856	8.44431	8.67954	8.84152	8.71553	8.48171	8.78092	8.85026	8.66451	NaN	8.48434	8.70235	8.68442	8.63603	8.97757	8.50308	8.94232	8.80913
NaN	NaN	NaN	NaN	8.44242	8.65923	NaN	NaN	NaN	8.58199	8.69321	NaN	NaN	8.52115	NaN	NaN	8.39669	NaN	NaN	8.64807	8.37689	NaN	9.07635	NaN	8.57094	8.69456	NaN	8.68049	8.85716	8.74561	8.32201	8.44739	NaN	8.89447	8.31042	NaN	8.56699	NaN	8.62705	NaN	8.34704	NaN	NaN	NaN	9.34445	8.82528	NaN	NaN	NaN	NaN
8.98211	9.25551	9.29524	9.38885	9.3518	9.55973	NaN	8.84417	9.05473	8.38986	8.33732	8.93307	9.23719	9.30922	9.50266	9.46558	8.83885	8.603	8.8723	9.43302	8.6275	8.81308	9.50143	9.21144	9.26048	8.16826	9.18384	8.80394	9.38198	9.2872	9.25907	9.70799	9.5017	9.14656	8.25137	8.78673	9.03699	8.58384	8.67042	9.0816	8.96631	9.26592	8.41727	9.00303	8.17679	9.4277	8.12898	9.34891	9.29975	8.58779
8.99114	9.33137	9.02098	8.97583	9.29449	9.01582	8.88397	9.27059	9.01741	9.08689	8.02465	9.06755	9.28053	9.12362	9.1014	9.02837	9.39716	9.39771	9.05304	9.13159	9.18924	9.10724	9.29057	9.12801	9.26062	NaN	8.95429	8.9504	9.35133	9.53233	8.80862	9.0677	9.19879	8.91483	8.83606	9.26555	9.14245	9.07544	8.90899	9.06292	9.34345	9.29012	9.17944	9.13389	9.51126	9.2513	9.07434	9.41249	9.18472	8.80402
NaN	NaN	8.06247	7.73459	7.70739	NaN	8.05626	NaN	NaN	NaN	NaN	7.86159	NaN	NaN	NaN	7.7872	NaN	NaN	NaN	7.8002	NaN	7.58498	7.36008	7.19973	7.68133	7.86899	8.14594	7.54818	7.63827	NaN	7.71027	NaN	NaN	7.90535	NaN	NaN	NaN	NaN	NaN	7.80766	7.48044	NaN	NaN	7.6245	7.63008	NaN	7.45888	NaN	NaN	NaN
NaN	8.74868	8.91945	8.64632	8.78745	7.66026	8.09954	8.69854	8.62664	8.64835	9.26512	8.6574	8.44063	8.70058	8.72428	8.47976	8.90775	9.04163	NaN	8.50442	9.04135	8.91012	9.13053	8.82272	8.73247	9.16696	8.71864	8.46753	NaN	8.85963	9.16897	8.65133	8.91491	7.60241	8.41357	9.00363	8.65328	NaN	8.75587	8.80132	8.69617	8.33947	NaN	8.66675	8.56447	NaN	NaN	NaN	8.79387	8.84351
8.43428	8.63699	8.50548	8.51467	8.58507	8.42885	8.49237	NaN	8.32797	8.54437	8.55232	8.39321	8.70166	8.21524	8.45102	8.47745	NaN	8.43255	8.62977	8.19637	8.57705	8.32197	8.52671	8.53788	8.49726	8.61257	8.33883	8.48897	8.65693	8.61688	8.62296	8.48224	8.62336	8.49514	8.38322	8.552	8.54135	8.29992	8.58424	NaN	8.4716	8.60999	8.55288	8.54344	8.52338	NaN	8.55693	8.43358	8.34584	8.63558
10.0346	9.6571	9.97601	9.88843	9.89425	9.81123	9.74349	10.1866	9.80085	9.92558	9.93747	9.959	9.88214	9.84615	9.96144	9.73546	10.0457	9.51048	9.694	9.90099	10.0297	9.90951	10.1471	9.78777	9.78113	9.76993	9.76001	9.69144	9.89235	10.0366	9.81518	9.78969	9.8482	9.94489	9.81828	10.1885	9.50043	9.91797	10.0038	9.84718	10.15	9.79734	9.89891	9.70161	10.1462	10.0635	10.0658	10.0131	10.1288	9.82439
NaN	NaN	NaN	8.23492	8.74564	NaN	NaN	NaN	NaN	NaN	8.7738	NaN	NaN	8.37649	NaN	7.71221	NaN	8.61167	NaN	NaN	NaN	NaN	NaN	8.66647	NaN	NaN	NaN	NaN	NaN	NaN	NaN	9.15806	8.48246	NaN	7.35299	NaN	NaN	NaN	NaN	NaN	8.83339	7.59471	8.55618	NaN	7.70612	8.23611	NaN	8.81329	8.55051	8.91416
8.02276	8.07126	8.29427	8.35974	8.38979	8.13669	7.86819	7.91507	7.86001	8.16741	8.39389	8.05922	8.31574	8.06677	8.37394	7.93604	8.00243	8.03137	8.06655	8.2444	8.15479	8.33586	8.05396	8.11096	8.02991	8.3072	8.26783	8.091	8.01824	8.31363	8.11909	7.97703	8.1274	8.09795	8.22427	8.45419	8.20707	8.05096	8.24895	8.2276	8.29682	8.18884	8.18529	8.21495	8.15159	8.11793	8.37617	8.15448	8.12933	8.34108
7.43114	7.81172	7.2039	7.38808	7.81948	7.25782	7.68352	7.14984	7.49079	7.25578	7.68923	7.6109	7.65109	7.49159	7.4113	7.30948	7.47107	7.46177	7.48277	7.14333	7.58781	7.48941	NaN	7.68338	7.44728	7.6529	7.55457	7.42118	7.51958	7.68708	7.49922	7.50198	7.7755	7.43667	7.48882	7.23797	7.54964	7.51258	7.66076	NaN	7.48593	7.29988	7.64927	NaN	7.37018	7.67187	7.65604	7.52225	7.52966	7.44367
9.56468	9.56428	9.48203	9.26093	9.44931	9.53387	9.44447	9.14765	9.28635	9.37742	9.36834	9.21843	9.3601	9.48313	9.29704	9.46869	9.38623	9.30522	9.24396	9.2565	9.24551	9.31917	9.27671	9.44037	9.45844	9.53398	9.3353	9.45087	9.58574	9.3476	9.23654	9.38545	9.32261	9.30488	9.19767	9.17094	9.25273	9.2461	9.42822	9.09625	9.36711	9.29656	9.24633	9.30423	9.4061	9.24939	9.35267	9.36871	9.32687	9.25389
7.36363	8.41425	8.23586	7.95689	7.79208	7.60093	7.24988	7.97602	7.93298	7.57589	7.62781	8.21537	7.99659	7.68965	NaN	7.6402	7.97353	NaN	8.2267	7.78906	NaN	7.86354	7.97513	8.08948	7.59689	6.83143	7.93865	8.05812	8.33959	7.91318	7.69047	7.07383	7.26293	7.66006	NaN	8.12212	7.08102	7.76355	7.99473	8.16885	8.11681	7.36046	8.04383	7.20202	8.03771	8.05138	7.39735	7.45484	NaN	7.84431
NaN	8.53046	8.26736	8.04813	NaN	NaN	8.54615	NaN	8.30561	NaN	8.4314	8.37195	9.24741	8.40705	8.57632	8.48353	8.62173	8.17374	8.23487	8.45812	8.44083	8.57942	NaN	8.31915	8.41711	NaN	8.53937	8.58152	NaN	NaN	8.3365	8.44917	NaN	8.59487	8.51542	NaN	8.39252	8.48554	8.15731	8.38661	8.17403	8.30365	8.75	8.05824	8.10524	8.50215	NaN	NaN	8.57025	8.44268
8.61503	8.80311	8.57374	8.69843	8.62758	8.55386	NaN	8.22368	8.38892	8.6017	8.50698	8.55296	8.76873	8.40848	NaN	8.31116	NaN	8.80561	NaN	8.37304	NaN	8.62022	8.82551	8.96356	8.54	8.30358	8.21985	8.51812	8.18276	8.77869	8.60561	8.87859	8.61333	8.66353	8.32025	NaN	8.60512	8.30053	8.67421	8.11324	NaN	8.18568	8.43995	8.54867	8.8913	NaN	8.79293	NaN	NaN	NaN
8.36801	8.55588	8.47416	8.26224	8.27432	7.13159	7.76044	7.5573	NaN	7.69608	8.81532	8.07573	NaN	8.1406	8.4293	8.11261	7.86779	7.7173	8.57113	7.8608	8.09255	8.12457	8.00432	7.91749	8.21463	8.20847	8.37265	8.17187	7.68229	7.87786	8.40858	8.17371	NaN	8.05046	7.80513	7.96711	7.98259	NaN	8.756	8.44214	NaN	7.9229	NaN	7.92036	8.6953	8.41893	8.48424	8.11859	8.19346	7.93359
9.34678	9.5691	9.34844	9.52002	9.36898	9.53714	9.26684	9.4013	9.3286	9.05835	9.37155	9.51924	9.52489	9.42136	9.60813	9.65286	9.47026	9.66973	9.3243	9.33848	9.62476	9.38231	9.62722	9.80762	9.46377	9.23699	9.49038	9.32414	9.45356	9.42627	9.29466	9.72922	9.40142	9.57046	9.37376	9.24741	9.35879	9.11641	9.37497	9.34143	9.18566	9.61384	9.27616	9.44545	9.4524	9.44906	9.51108	9.66921	9.63701	9.43156
9.15051	10.0805	8.89066	8.86871	9.82069	9.17298	9.09788	9.45119	NaN	NaN	8.82565	9.78591	9.19036	9.50161	9.84988	9.80633	9.53622	9.77471	9.33234	NaN	7.79819	9.29223	9.44217	10.3702	NaN	NaN	9.78356	9.31904	9.89335	8.37077	9.11561	9.01465	9.57198	9.22373	9.14179	9.31313	NaN	NaN	8.80773	10.0761	9.67685	9.32813	9.54434	9.279	NaN	9.6498	9.60048	9.38782	9.93727	NaN
7.89659	8.10636	NaN	6.53784	7.58986	7.80046	NaN	7.69856	7.26112	7.94754	7.85239	NaN	NaN	NaN	7.82863	NaN	NaN	NaN	7.8705	7.91753	NaN	8.65694	NaN	7.14445	7.67091	NaN	7.93222	NaN	8.24239	8.11836	NaN	NaN	NaN	8.03262	NaN	7.00406	7.82416	NaN	7.80286	7.54981	NaN	NaN	NaN	NaN	NaN	NaN	NaN	7.76335	7.55963	NaN
NaN	6.40953	6.7805	6.85102	6.81135	6.93614	NaN	NaN	7.48219	6.74961	6.76276	6.82849	7.12287	6.75746	7.08379	7.23722	NaN	7.36927	6.74974	6.73518	NaN	NaN	NaN	NaN	NaN	7.12398	NaN	6.98355	NaN	6.86149	7.39608	NaN	NaN	6.65695	6.73848	6.87977	NaN	7.28551	7.14198	NaN	NaN	NaN	7.37475	7.60287	7.12317	NaN	6.81582	7.06491	NaN	6.87392
6.45407	7.34978	NaN	7.49976	NaN	7.41486	NaN	NaN	NaN	6.96009	7.51933	NaN	7.31758	NaN	NaN	NaN	7.2572	NaN	NaN	NaN	NaN	7.76093	NaN	7.45822	NaN	NaN	7.89023	6.73544	NaN	7.52766	6.90499	NaN	NaN	NaN	NaN	NaN	NaN	7.25343	NaN	NaN	NaN	NaN	NaN	NaN	NaN	NaN	7.13494	7.35961	NaN	NaN
10.896	10.9188	10.8526	10.9836	11.0889	10.8166	11.0706	11.0498	11.1203	10.8611	10.6579	11.3724	11.0963	11.0551	11.0225	11.0986	10.9768	11.1787	10.8709	11.0881	11.052	11.2282	11.229	10.9745	10.9335	10.7277	11.4206	10.8727	10.929	10.898	10.9117	10.8799	11.0561	10.7817	11.1215	11.0884	10.8314	10.8208	10.65	11.2439	10.8496	10.8804	11.0508	10.991	11.1352	11.0621	11.1744	10.7991	11.0491	11.0503
9.40398	10.7095	10.2576	10.2248	10.5705	10.0857	9.24763	10.4525	10.3909	9.89752	9.72343	10.6312	10.4674	10.0379	10.2842	10.341	9.66079	9.28294	10.5652	9.83819	10.6278	9.82491	10.1423	10.3025	10.3005	9.88977	10.5203	9.27745	10.6425	10.1121	10.2661	10.3429	10.5963	10.1225	9.08458	10.4869	10.3832	9.92683	9.66124	10.7147	8.38711	8.97097	9.48292	10.147	10.4097	10.6146	10.5276	9.72699	9.4494	8.76891
NaN	9.49966	9.23116	NaN	9.69606	9.55063	NaN	NaN	NaN	9.39032	NaN	8.94822	NaN	9.29374	NaN	NaN	NaN	NaN	NaN	9.64399	NaN	9.15464	NaN	NaN	NaN	NaN	NaN	8.64392	NaN	NaN	NaN	NaN	10.0382	NaN	NaN	9.00376	9.14489	NaN	8.61697	NaN	NaN	NaN	9.29997	9.62166	9.35472	10.0762	NaN	NaN	NaN	NaN
9.78638	9.98713	9.74482	9.91902	9.64193	9.70437	9.7886	9.77266	9.74261	9.90626	9.92042	10.2197	9.93738	9.77305	9.79431	10.071	9.83542	9.68828	9.94482	9.51968	9.86141	9.82856	9.83206	9.85528	9.60019	9.75816	10.067	9.80375	9.83422	9.90691	9.8442	9.8748	9.56184	9.9611	NaN	8.61116	9.66995	9.8545	9.71176	10.0166	9.70226	9.63685	NaN	9.78276	9.85613	9.61621	10.0585	9.93146	9.95361	9.82393
8.82114	9.29732	9.00745	9.01666	8.89323	9.38936	8.62968	8.69556	9.10212	8.76666	8.76977	9.5948	8.96886	8.95382	9.00307	8.74712	9.12519	9.07445	8.73919	8.54372	8.97792	8.99014	9.17403	9.38097	9.11421	8.69652	9.44271	8.59572	9.30692	9.80752	9.07511	9.05926	8.90647	9.4358	8.66574	8.54952	9.12182	8.87864	8.67044	9.45696	8.69824	8.44336	8.30094	9.13707	9.06904	8.96077	8.99484	8.66825	8.81448	9.23409
8.61536	8.2065	NaN	8.50035	8.1637	8.13941	8.0291	8.47589	8.32176	8.40225	8.47506	8.3217	8.65587	8.33876	8.13988	8.40792	NaN	8.36508	8.44956	8.01578	8.09555	8.57615	8.75926	8.20014	8.42252	8.24998	8.4686	8.49626	8.21943	8.58433	8.01144	8.37238	8.0911	7.98632	8.08789	NaN	8.12271	8.08934	8.43651	8.26705	8.46328	NaN	8.72188	8.26806	8.73279	8.30216	8.38539	NaN	9.04048	NaN
NaN	NaN	6.7043	6.93799	7.54549	7.48505	7.07846	8.12869	7.32944	7.18985	7.04941	NaN	7.28807	7.28317	NaN	NaN	6.97894	NaN	6.98172	NaN	7.39461	7.44759	8.49989	6.89723	NaN	7.48259	NaN	7.46189	7.00971	7.33104	7.19923	7.74574	NaN	7.04258	NaN	NaN	7.1233	7.46142	7.23902	7.31911	NaN	7.01481	7.0445	7.44445	7.23193	7.39803	NaN	NaN	7.12067	7.65502
NaN	6.21521	NaN	6.99182	NaN	7.06922	7.08757	NaN	7.24586	NaN	NaN	NaN	6.93682	7.21888	NaN	7.35	NaN	NaN	7.19833	NaN	NaN	NaN	NaN	NaN	NaN	6.53763	NaN	NaN	NaN	NaN	6.54891	NaN	NaN	7.31521	NaN	NaN	NaN	NaN	7.1803	6.07155	NaN	NaN	6.77017	NaN	NaN	NaN	NaN	NaN	7.45457	NaN
8.62232	8.78122	8.63198	8.67508	8.4223	8.0732	8.56336	8.78218	8.7968	8.33086	7.1815	8.3833	8.41189	8.73444	8.71476	8.8892	8.37831	8.56058	8.72745	8.7474	8.48963	8.36838	8.66772	8.44022	8.73076	7.52693	8.34965	8.72961	8.80857	8.41669	8.40405	8.49375	8.59894	8.75676	8.48751	8.81794	8.75513	8.42659	8.29444	8.66492	8.45497	8.85689	8.53596	8.82357	8.37814	8.69259	8.59403	8.32599	8.53548	8.20825
10.5216	10.3924	10.441	10.3646	10.4893	10.5692	10.1946	10.3731	10.3542	10.3565	10.4941	10.0713	10.1641	10.4492	10.4261	10.4641	10.5902	10.4917	10.3688	10.3123	10.0274	10.548	10.3589	10.252	10.3432	10.5583	10.3804	10.4143	10.7192	10.4698	10.485	10.256	10.3744	10.4385	10.237	10.3084	10.2106	10.2345	10.3483	10.2658	10.3346	10.1937	10.2474	10.1737	10.4384	10.2402	10.3704	10.4344	10.4103	10.4572
8.66315	8.63719	8.51526	8.85428	8.64348	8.82608	8.6661	NaN	NaN	8.65925	8.54104	8.88554	8.71912	8.67584	8.78178	8.64827	8.58936	8.86584	8.62997	8.79763	8.82227	8.72891	8.72039	8.43694	8.70576	NaN	9.06465	8.59223	8.48531	8.53969	8.63961	8.78095	8.36654	8.67828	8.4546	NaN	8.56602	8.72144	NaN	8.67104	8.31983	8.45346	8.41522	NaN	8.55887	8.9012	8.58706	8.71925	8.75039	8.6868
9.17658	9.41692	9.37042	9.56553	9.32408	9.32625	9.69061	9.17108	9.35622	9.61514	9.19507	9.18056	9.2286	9.66711	9.36139	8.97617	9.40326	9.1185	8.97096	9.34331	9.48038	9.05622	9.22505	9.23827	9.36655	9.18783	9.12538	9.4361	9.36594	9.50202	9.47566	9.4184	9.2865	9.4283	9.5588	9.25348	9.39928	9.4222	9.35953	9.27026	9.27814	8.91937	9.37845	9.37396	9.35536	9.53347	9.35679	9.42303	9.41179	9.32172
9.93181	9.80055	9.95877	10.0373	9.94235	9.9682	9.95441	9.90359	9.95953	10.0089	10.0282	9.87965	9.95429	9.84071	9.93063	9.91665	9.81574	9.86298	9.94714	9.96168	10.1398	9.91481	9.9436	9.86389	10.0559	9.96246	9.93131	10.0173	9.79513	9.90881	10.0156	9.95672	10.0009	10.0366	9.97347	9.89319	10.0224	9.93319	10.0285	9.89175	9.94062	9.97955	9.94278	9.94393	9.95468	9.96477	10.0278	9.9894	10.0069	9.9231
10.5167	10.827	10.7804	10.7296	10.7666	10.7437	10.7917	10.8222	10.7126	10.8355	10.84	10.7534	10.7996	10.6745	10.7569	10.7364	10.7684	10.8317	10.8233	10.8236	10.8747	10.7745	10.7732	10.7381	10.8247	10.8424	10.7495	10.6377	10.7709	10.9352	10.7716	10.7689	10.8191	10.752	10.909	10.8905	10.8993	10.887	10.8764	10.8409	10.8843	10.904	10.8564	10.7791	10.8371	10.9112	10.8366	10.8287	10.7612	10.7879
7.57825	7.90583	7.35982	8.12317	8.22634	7.31848	7.62092	7.66334	7.90632	7.8801	7.99535	7.52205	NaN	7.64633	7.60822	7.53394	8.10418	7.45981	7.5338	NaN	8.05983	7.17161	NaN	NaN	NaN	8.03953	6.98571	7.78322	7.40231	7.64051	7.50193	7.99641	8.14233	7.95409	7.46169	7.80945	NaN	7.66847	8.21243	NaN	7.13472	7.64254	7.407	7.89653	7.9729	NaN	7.68358	7.47848	7.5213	7.68032
11.0668	11.001	11.0884	10.9453	10.9874	10.9339	11.0901	11.0115	10.9958	10.9583	11.0425	10.9383	11.0356	11.0015	11.0319	10.8998	10.9318	11.0265	11.0727	10.9524	11.0757	10.9777	10.9355	11.0127	11.0453	11.0323	10.8793	11.1014	10.9694	11.067	11.0504	10.9929	11.0413	10.9984	11.1014	11.0849	11.1229	11.0293	11.087	10.9236	10.9998	11.1826	11.1409	10.9869	11.0215	11.0839	11.025	11.0916	11.0624	11.0757
9.95799	9.84997	10.0104	9.81611	9.72381	10.0855	9.61707	9.99609	9.81345	10.0892	9.92893	9.90029	10.0793	9.68308	10.1624	9.74305	9.84275	10.0255	9.90624	9.8333	9.75771	9.91161	10.0133	9.76933	9.81078	9.90969	9.88324	9.91447	9.84854	10.2575	9.76882	9.89792	9.75378	9.9304	9.53924	9.95215	9.76253	9.87046	9.92195	9.97049	10.1296	9.48097	9.97251	9.44056	10.0461	9.90171	9.70697	9.76032	9.903	9.94066
9.75299	9.7363	9.701	9.81792	9.52935	9.89397	9.73678	9.7665	9.88967	9.70352	9.64956	9.76696	9.77692	9.74757	9.74035	9.84426	9.84367	9.68507	9.85825	9.53204	9.85911	9.81896	9.70389	9.75762	9.78079	9.57082	9.82691	9.7395	9.64114	9.5796	9.74713	9.68934	9.52807	9.79797	9.66101	9.7783	9.63633	9.68369	9.4588	9.82549	9.74544	9.70561	9.65124	9.71464	9.7881	9.86167	9.70612	9.8867	9.76827	9.66366
7.33125	NaN	7.47687	7.76856	NaN	7.64946	7.62669	6.88705	7.90054	8.03675	NaN	7.92078	7.83704	7.32699	7.13155	7.31561	6.97719	NaN	7.30196	7.01661	7.6837	7.5445	7.42426	NaN	NaN	7.91194	NaN	NaN	7.55347	NaN	6.8058	NaN	NaN	7.49364	NaN	NaN	NaN	7.03226	7.98278	NaN	NaN	6.77344	7.19276	NaN	7.64116	NaN	7.58913	NaN	NaN	NaN
8.90654	8.81031	8.5606	8.7769	8.72396	8.43498	8.59432	NaN	8.48042	8.93999	8.67023	8.36728	8.59177	8.21992	NaN	NaN	NaN	8.25888	8.21995	8.28153	8.44006	8.32342	8.66142	7.77778	NaN	8.76883	8.22626	8.12901	NaN	8.63813	8.54391	8.0204	8.17545	8.81326	7.77893	NaN	8.71409	NaN	NaN	8.38668	7.63032	NaN	8.1422	8.98958	8.55302	9.06251	7.8474	8.37652	8.66709	7.84513
8.57907	8.11079	8.11598	8.51533	8.40121	8.15948	8.34976	NaN	8.28621	8.45113	8.45225	8.59491	8.60397	8.44765	8.38083	8.22438	8.51083	8.54824	8.40771	8.19692	7.9023	8.52948	8.44012	8.66313	8.42567	8.2409	8.74799	8.50592	8.41576	7.9846	8.24883	8.20178	8.29883	8.37645	8.16403	8.50266	7.92437	8.33684	8.22399	8.35382	8.35295	NaN	NaN	8.1614	7.9469	8.30842	8.49273	8.39712	7.43535	8.14619
NaN	8.15085	8.04108	8.35771	NaN	8.12008	8.06666	NaN	8.4077	8.31492	NaN	7.78372	NaN	8.03399	NaN	NaN	NaN	7.53805	NaN	NaN	8.31023	8.34246	8.18375	7.87271	8.14139	NaN	7.69244	8.0267	NaN	8.13488	NaN	NaN	NaN	NaN	NaN	7.78237	NaN	8.61371	8.45272	NaN	8.12817	8.12665	NaN	NaN	8.03858	NaN	8.19468	NaN	NaN	NaN
9.35007	8.6661	9.06793	9.42617	7.80905	8.55712	9.16492	8.89426	9.15894	9.78726	9.24319	8.73376	9.02711	8.87649	8.03511	8.72786	8.75638	8.30094	8.32008	NaN	8.69688	9.41592	8.63544	8.46687	8.6077	8.54013	8.82573	8.07751	8.28432	9.23152	9.0325	8.97845	8.84956	9.32744	8.35551	9.276	9.31203	9.18489	8.73403	8.2999	8.69566	8.68472	8.93792	8.57544	9.19548	8.86979	9.298	9.3832	9.0221	8.64313
7.69074	6.79725	7.64617	7.8559	7.36269	7.23928	7.75468	8.07478	NaN	7.58056	8.04614	7.95672	7.58306	NaN	7.64121	7.74258	7.81766	7.513	NaN	6.95378	7.59314	7.48808	7.70841	7.58734	NaN	7.39775	7.4256	7.21482	7.85062	7.49874	7.787	7.68153	NaN	7.08443	NaN	7.72043	7.40365	8.10819	7.88234	7.68776	NaN	7.42544	7.83341	7.69366	7.76804	7.30557	7.97241	7.91156	8.00026	7.95255
12.5098	12.486	12.4439	12.4754	12.6511	12.6233	12.6144	12.7453	12.728	12.4985	12.4409	12.5535	12.5311	12.4145	12.657	12.6534	12.6769	12.5765	12.7319	12.6157	12.6512	12.5319	12.671	12.5506	12.5942	12.4974	12.6197	12.4871	12.4681	12.4825	12.4559	12.518	12.632	12.5105	12.6024	12.6916	12.4799	12.4991	12.4911	12.5457	12.5324	12.6214	12.5788	12.5878	12.4862	12.6073	12.6059	12.7044	12.6666	12.5907
8.38108	8.40168	9.14925	8.6955	8.67428	8.414	9.02759	8.16268	9.39945	8.41256	8.7754	8.8614	8.34183	8.90678	7.9519	8.14167	8.04528	8.4035	8.03822	8.27193	7.97263	8.92903	8.86298	8.28778	8.78498	8.71864	8.80453	9.15915	8.68334	8.69081	9.02967	8.84909	8.73679	8.74723	8.17863	8.19365	8.69392	8.29592	9.0599	8.55477	8.20371	8.29212	8.81194	8.95658	8.92942	8.14063	8.53117	8.06446	8.67299	8.19637
7.54393	7.70402	7.55431	8.13811	7.89797	7.97871	7.45306	8.07998	8.33082	8.03747	7.931	8.09468	7.82708	7.87891	7.95071	8.16388	7.88106	7.88423	7.73233	7.74568	7.9179	7.82874	7.50686	8.01611	7.812	8.0026	8.15737	7.7322	7.81184	8.07177	8.02727	7.90977	7.89472	7.84523	7.99969	8.12975	8.08895	8.11734	7.91955	8.15106	8.08543	7.93785	8.26883	7.77317	8.01393	7.78126	7.82162	7.78299	7.68157	7.62639
9.10374	9.01978	9.62854	8.79309	9.29864	9.3978	9.33415	9.44849	9.11548	9.24239	8.67869	9.41707	9.89499	9.29533	9.56405	9.02098	8.68063	9.1371	9.19888	8.776	8.67971	8.99456	9.16364	9.14631	8.81921	9.40511	9.18628	9.52281	9.10051	9.89095	9.03306	8.40668	9.05805	9.01161	9.04206	9.27614	8.94363	10.2696	10.0644	9.50165	9.15161	9.04466	8.63184	8.74526	9.53268	8.9404	8.60996	8.86848	8.90655	9.31357
7.40309	NaN	7.96126	7.44318	7.59331	NaN	NaN	NaN	NaN	NaN	7.48126	NaN	8.06666	NaN	NaN	7.2085	7.71676	NaN	8.27217	NaN	8.5025	NaN	NaN	NaN	NaN	NaN	NaN	7.92178	NaN	NaN	7.3924	7.61103	7.56882	NaN	NaN	NaN	7.76739	7.32046	NaN	NaN	NaN	NaN	7.86082	7.81199	7.40768	NaN	NaN	NaN	NaN	7.82791
8.22737	8.07063	8.36674	8.455	8.36661	8.22693	8.1183	8.47189	8.88229	8.24541	8.1364	8.29106	8.03238	8.37451	8.54865	8.1037	8.10985	8.59254	8.47025	8.08775	8.28614	8.38901	8.50359	8.10728	8.3838	8.09125	8.19374	8.06108	8.66203	8.27388	8.48042	8.27219	8.26098	8.13284	8.79428	8.5173	7.9854	8.2112	8.0731	8.24334	8.17829	8.22994	8.37111	8.49857	8.23827	8.17949	8.16746	8.39681	8.14638	8.28416
9.76544	9.50856	7.90996	NaN	9.34702	8.3622	9.85272	8.58289	8.80932	8.01774	NaN	9.90414	9.52257	7.84402	8.24371	8.06251	9.13723	9.53699	9.46807	8.38088	9.8497	8.10955	9.24692	8.54515	9.65234	9.19449	8.8162	9.58464	9.16613	NaN	8.03587	8.50946	9.09068	8.30833	8.43188	8.43494	9.06934	8.52182	8.33874	8.22292	7.95174	NaN	9.58958	8.18901	7.8517	9.60301	9.13659	8.14386	NaN	NaN
7.60873	7.86963	7.12623	7.34792	7.66598	7.92819	7.53586	7.41921	7.95429	7.44772	7.90613	7.83575	7.45396	7.52754	7.69777	7.6764	7.49083	7.5371	7.36938	NaN	NaN	7.87381	NaN	NaN	7.85532	7.36875	7.75249	7.69111	7.60159	7.83747	7.69554	7.61368	7.70111	7.99333	7.911	7.279	7.74478	7.95296	7.62849	7.11378	NaN	7.70068	7.52492	7.53125	8.2173	NaN	7.23815	7.38694	NaN	NaN
7.12382	NaN	6.7518	NaN	NaN	NaN	6.8155	NaN	NaN	NaN	NaN	NaN	6.86529	NaN	NaN	NaN	NaN	NaN	7.24087	NaN	7.19126	NaN	7.04001	NaN	7.27697	NaN	NaN	NaN	NaN	NaN	7.19604	6.96727	7.38582	NaN	NaN	NaN	NaN	NaN	NaN	6.23333	7.01737	NaN	NaN	NaN	6.35725	7.04234	6.6692	NaN	6.97431	NaN
8.43114	8.0754	8.08379	7.92625	8.46246	8.09618	7.56155	7.45515	8.65703	7.91091	8.44251	7.53532	7.7294	7.60118	8.01275	8.13526	7.9082	7.91867	7.45513	7.66544	8.12988	8.33205	8.42734	7.90689	8.48501	8.13443	7.93973	7.57351	8.5375	8.28156	7.95563	8.00436	7.70517	NaN	8.35908	8.17975	8.28861	8.56714	7.93588	7.84195	8.13944	7.85744	7.38378	8.32746	8.31754	8.17889	8.06513	8.14588	8.57417	7.12379
7.7026	8.28865	NaN	8.26611	7.83592	8.06108	8.17705	NaN	8.10075	8.1407	7.79443	8.14563	8.36074	7.58669	7.82557	7.64466	8.03125	8.05507	8.31247	8.00074	8.31532	8.18991	8.17371	8.08146	8.04206	8.2493	8.00826	8.01753	7.68598	7.91509	8.23144	8.01683	NaN	8.11008	8.08106	8.03491	7.81877	7.6139	8.16122	7.97996	8.04914	7.90984	8.06077	8.05369	8.21875	8.32267	7.57637	8.02036	8.15908	8.11972
9.66526	9.5757	9.75495	9.83121	9.67659	9.79716	9.56612	9.57436	9.73581	9.78261	9.7875	9.47992	9.50017	9.51757	9.42035	9.53695	9.49244	9.74093	9.64124	9.56783	9.80456	9.81978	9.76697	9.52655	9.62912	9.71767	9.55957	9.53466	9.57494	9.49499	9.79392	9.72394	9.72666	9.95836	9.51661	9.76451	9.62305	9.82573	9.68581	9.51657	9.81247	9.48759	9.77552	9.73725	9.82894	9.76303	9.85842	9.66136	9.62267	9.51788
NaN	7.97193	NaN	NaN	NaN	NaN	NaN	NaN	NaN	NaN	NaN	NaN	NaN	7.45082	NaN	NaN	NaN	NaN	NaN	NaN	7.96355	NaN	NaN	NaN	NaN	NaN	NaN	7.96155	NaN	NaN	NaN	7.66733	7.91211	NaN	NaN	NaN	NaN	7.402	NaN	7.61127	NaN	NaN	NaN	8.00393	7.84967	NaN	NaN	8.00492	7.81303	8.13513
8.08099	8.3925	8.43905	8.38073	8.40471	8.25825	8.51056	8.25375	8.31528	8.46307	8.3166	8.79081	8.20197	NaN	8.7194	8.76448	NaN	8.31727	8.44395	8.57975	7.84074	8.47537	8.53866	8.57573	8.81123	8.49856	8.60393	8.38762	8.04988	7.858	8.28679	8.54517	7.89197	8.65791	8.54839	8.10322	8.24633	8.1939	8.52073	8.7374	8.6695	8.6307	7.92522	8.32601	8.33201	8.42197	NaN	8.55222	8.65559	8.75138
9.07922	9.27646	8.99556	9.061	9.27619	9.0782	8.92655	9.19736	9.06974	9.22693	9.00182	9.20734	8.98867	9.03787	9.03619	9.17484	9.08001	9.07994	9.04809	8.88047	8.98233	9.13814	9.11227	9.06028	9.06584	9.04376	9.14968	9.08228	9.12901	9.24127	8.87783	9.05972	9.11468	9.0484	8.95209	9.21184	9.07262	9.34023	9.05998	9.2154	9.08799	9.13309	9.02674	9.19532	9.2913	9.06859	9.0421	9.22508	9.27494	9.13862
10.9859	10.8392	10.7998	10.8234	10.9496	10.8811	11.0073	10.9619	10.8654	10.9402	10.868	10.8116	10.7675	10.8857	10.8949	10.8891	10.9679	10.866	10.838	10.8572	11.0411	10.7679	10.7728	10.918	10.8784	10.8983	10.8212	10.9598	10.7824	10.8601	10.9542	10.9236	10.8235	10.8631	10.9302	10.9085	10.8528	10.8562	10.8714	10.8018	10.9388	10.9069	10.9452	10.7469	10.7974	10.8661	10.903	10.9686	10.9551	10.7524
7.36806	7.67082	NaN	NaN	NaN	NaN	NaN	8.15576	NaN	NaN	8.14004	NaN	8.16932	8.09047	NaN	8.17076	NaN	NaN	7.62898	7.64645	NaN	NaN	7.49857	8.252	NaN	8.31342	8.68102	NaN	NaN	NaN	NaN	NaN	6.90719	7.95602	NaN	NaN	8.35503	7.9611	8.3176	8.19304	NaN	NaN	8.38439	NaN	8.21043	8.13418	7.94096	NaN	NaN	NaN
NaN	NaN	NaN	NaN	7.74861	NaN	7.65441	8.04175	NaN	NaN	NaN	7.96786	7.3367	NaN	7.82197	7.63053	7.94817	NaN	7.56902	7.59098	NaN	NaN	8.37887	NaN	7.49816	7.63225	8.15427	7.47138	7.78904	7.85169	NaN	7.69608	NaN	NaN	7.85054	NaN	NaN	7.81548	NaN	8.20112	7.77723	7.67961	NaN	7.01473	7.63286	7.32644	7.6834	NaN	7.4918	8.09788
NaN	NaN	NaN	NaN	NaN	NaN	NaN	NaN	NaN	7.72568	7.84112	7.60739	7.33201	8.03415	NaN	NaN	8.03383	7.74663	7.27793	NaN	NaN	NaN	NaN	7.76888	7.57598	NaN	7.61551	NaN	6.40736	NaN	NaN	7.63626	7.51716	NaN	7.37865	NaN	7.82083	NaN	NaN	NaN	NaN	7.77365	7.7363	NaN	NaN	NaN	NaN	7.5218	7.61144	7.47854
9.13351	8.74287	9.10609	9.03906	8.98211	9.03274	9.12577	9.10479	9.14464	9.14048	9.18876	8.77504	9.02588	9.02987	9.01301	9.15192	9.10202	8.96542	8.9065	8.96593	8.96788	9.07148	8.94195	8.95737	9.12885	9.17263	9.02325	9.12688	8.78126	9.08789	9.12392	8.9311	8.94664	9.04751	9.0327	8.91449	9.12746	9.10188	9.0633	8.91617	9.16518	8.95109	8.89852	9.05717	8.99911	9.04419	9.069	9.12515	9.02065	9.14684
7.3737	7.90485	NaN	7.41671	NaN	NaN	7.53646	NaN	8.23538	7.80668	7.92065	7.68299	7.76253	7.70695	7.78578	7.16779	7.38892	7.76497	7.84002	7.61521	NaN	7.55167	7.46309	7.47622	7.43257	7.95738	7.96686	7.5839	NaN	7.59912	7.62445	7.04995	NaN	7.55329	NaN	7.64245	7.32966	7.77667	7.60782	7.71101	NaN	7.41414	NaN	7.59516	NaN	NaN	7.94318	NaN	7.90307	7.78115
9.2462	9.16917	8.9693	9.40763	9.40982	9.39259	8.94472	9.12126	9.2752	9.32719	9.30341	9.49974	9.43816	9.34414	9.54895	9.26295	9.09792	9.28265	9.34179	9.10397	9.13207	9.41818	9.4732	9.10755	9.43379	9.1951	9.37155	9.40214	9.37862	9.34986	9.34928	9.20301	9.35245	9.41617	9.18648	9.26628	9.27154	9.13564	9.27868	9.21208	9.1745	9.12254	9.31536	9.29842	9.36339	9.41699	9.1797	8.9325	9.06277	9.06677
7.26081	NaN	7.55646	NaN	NaN	7.69688	NaN	NaN	NaN	NaN	NaN	8.16566	NaN	8.0023	NaN	NaN	NaN	7.79073	NaN	NaN	7.89908	NaN	NaN	7.80631	8.46491	NaN	7.78833	NaN	NaN	7.63963	NaN	7.62183	NaN	NaN	NaN	NaN	NaN	7.38623	NaN	7.57711	NaN	NaN	NaN	7.42542	NaN	7.7999	NaN	NaN	NaN	NaN
NaN	NaN	NaN	NaN	NaN	NaN	NaN	NaN	NaN	NaN	NaN	8.79438	8.70937	NaN	NaN	NaN	9.44498	9.14758	NaN	8.85253	NaN	9.19053	NaN	NaN	NaN	NaN	9.39883	NaN	NaN	NaN	NaN	NaN	NaN	NaN	NaN	NaN	NaN	NaN	NaN	9.49905	NaN	NaN	NaN	9.32765	NaN	8.72263	NaN	NaN	8.57488	NaN
9.73171	9.78932	9.89279	9.82491	9.86174	9.78582	9.90253	9.73293	9.92481	9.84891	9.88662	9.83981	9.88288	9.7569	9.83097	9.76974	9.9151	9.85453	9.78354	9.95177	9.9472	9.83179	9.78717	9.79234	9.9355	9.83197	9.86774	9.81545	9.89875	9.94506	9.92479	9.77257	9.94063	9.82326	9.97272	9.73923	9.97371	9.90959	9.94021	9.82607	9.99185	10.0947	9.8765	9.80686	9.8997	10.0375	9.9041	9.85482	9.90765	9.88167
7.80578	NaN	7.57807	7.72061	7.66509	NaN	7.71541	7.4334	7.32044	7.73796	7.76091	7.43978	NaN	7.78932	7.70324	7.42449	7.22094	7.43286	NaN	7.83136	NaN	7.61077	6.83351	8.26916	7.19446	NaN	NaN	7.68628	7.34088	NaN	7.73823	NaN	7.50706	7.56463	7.77909	7.55587	7.18949	NaN	7.59898	7.80238	7.41259	NaN	7.54355	NaN	7.46702	7.42615	7.00719	7.68764	7.64933	NaN
7.10418	7.34939	7.71031	7.58297	7.71533	7.59344	7.38003	7.40188	7.58457	7.66332	7.40262	6.83292	7.34702	7.10612	NaN	NaN	7.70011	NaN	7.05269	7.69565	7.64397	7.18372	7.68343	6.91609	7.34684	7.42729	NaN	7.49376	7.72858	7.55769	7.27407	NaN	7.61864	7.40066	7.52073	7.61499	7.34938	7.35752	NaN	NaN	7.65352	7.44675	7.28916	7.32648	7.35974	7.52073	7.02991	7.20731	7.62537	7.84963
NaN	6.19642	NaN	NaN	NaN	NaN	6.87619	NaN	NaN	NaN	6.82179	7.0013	6.52414	6.62592	NaN	6.64516	NaN	6.71575	NaN	7.10816	NaN	6.52912	6.52171	6.92392	NaN	6.88369	NaN	NaN	NaN	NaN	6.02498	6.63441	6.74521	6.26064	6.88321	6.98632	NaN	NaN	7.01548	NaN	6.78806	NaN	NaN	NaN	6.79046	6.85455	6.8902	NaN	NaN	NaN
NaN	7.08458	NaN	NaN	7.38862	7.2755	7.05377	7.27508	7.58213	7.24952	6.69794	7.03435	NaN	6.61789	NaN	7.25777	7.21611	7.0228	7.38196	7.41901	7.03278	6.61703	7.24942	NaN	6.94581	NaN	6.9506	NaN	7.04187	NaN	7.12914	NaN	7.7334	6.77858	7.19064	NaN	NaN	7.48203	NaN	NaN	7.28423	6.84576	NaN	7.22079	7.30296	7.34408	7.04833	NaN	NaN	NaN
8.38815	8.51223	8.08952	8.59024	8.51778	8.67709	7.97459	8.19855	8.11049	8.6113	8.19324	8.4289	8.46195	8.34864	8.59472	7.75364	8.21764	8.52299	8.57288	8.16122	8.2443	8.38339	8.17797	8.36734	8.28369	8.66324	8.46121	8.03274	8.11052	8.62355	8.5706	8.48572	8.45904	8.57313	8.225	8.09541	7.98816	8.11906	8.26595	8.62391	8.66646	8.30846	8.34392	7.96469	8.57065	8.7689	8.46505	8.59538	8.66435	8.32439
8.21317	7.91219	8.22796	8.09311	7.95452	8.28373	7.90219	NaN	8.22013	7.93447	8.19852	8.25054	8.21775	8.19857	7.71478	8.26361	8.3255	NaN	7.87498	7.88394	NaN	8.15824	8.03854	7.89038	7.28427	7.97818	8.09402	7.83202	8.01878	7.43494	7.77514	7.85281	NaN	7.79291	8.21961	8.09318	8.02731	7.89292	8.03475	8.05173	NaN	7.83627	NaN	8.20612	7.65071	NaN	7.756	7.52929	6.97798	NaN
7.73773	7.33472	NaN	7.53959	NaN	7.6079	NaN	NaN	7.59529	7.79251	7.34363	NaN	NaN	7.2136	NaN	NaN	NaN	NaN	NaN	NaN	NaN	NaN	NaN	NaN	NaN	NaN	NaN	NaN	NaN	NaN	7.38527	NaN	NaN	7.47506	NaN	7.21013	NaN	7.94609	NaN	NaN	NaN	NaN	NaN	7.53302	7.65732	NaN	NaN	NaN	NaN	NaN
8.0434	7.94101	7.79281	7.37619	NaN	NaN	NaN	7.99087	7.69618	8.11949	8.03334	NaN	7.46162	NaN	7.74634	NaN	7.27905	7.3066	7.52934	7.6926	NaN	7.61415	7.53605	NaN	7.90827	7.8476	NaN	7.66803	7.64964	7.48718	7.71378	7.28176	NaN	NaN	7.52221	7.40888	7.74315	8.02144	7.93359	NaN	7.40627	7.68388	NaN	7.61454	7.4452	NaN	NaN	7.54673	NaN	NaN
NaN	NaN	7.42868	6.9462	NaN	7.14041	NaN	6.79288	NaN	7.30237	7.43849	8.00255	8.09767	7.35658	NaN	6.91841	7.08243	NaN	NaN	7.80991	NaN	7.17196	7.3352	6.94267	7.27402	NaN	7.78787	7.04242	7.49984	NaN	7.12483	NaN	NaN	7.31633	NaN	NaN	7.82306	NaN	7.4622	7.12362	NaN	7.52976	NaN	NaN	7.27441	NaN	6.68215	7.00689	NaN	6.86045
NaN	7.85837	8.14996	8.18047	NaN	NaN	7.55036	NaN	8.18882	7.76761	NaN	7.77143	7.97938	8.12642	NaN	NaN	NaN	7.57727	NaN	NaN	NaN	NaN	7.95898	NaN	NaN	NaN	NaN	NaN	7.84373	7.65025	7.9865	7.67845	7.83521	NaN	7.24864	7.58529	8.06393	NaN	NaN	NaN	8.33417	NaN	7.91753	7.53944	NaN	8.81323	8.73666	NaN	NaN	NaN
7.80371	7.51643	7.71255	7.15706	7.68198	NaN	NaN	7.56155	NaN	NaN	NaN	7.63349	NaN	7.6907	NaN	NaN	NaN	NaN	NaN	NaN	NaN	7.4723	NaN	NaN	NaN	NaN	NaN	6.73288	7.44671	7.44846	7.64973	NaN	NaN	8.02243	7.92141	NaN	NaN	7.83455	NaN	7.28724	NaN	NaN	7.64974	NaN	7.17284	NaN	NaN	NaN	NaN	7.86137
8.93928	8.62866	8.90835	8.60957	8.84976	8.89961	8.70912	8.7709	8.86453	8.88895	8.88291	8.60809	8.81625	8.90249	8.86275	8.788	8.68701	8.78757	8.69465	8.70073	8.69715	8.74137	8.77965	8.66889	8.69819	8.87086	8.73206	8.95659	8.51875	8.87195	8.8221	8.74947	8.73924	8.92178	8.79979	8.8568	8.9481	8.80893	8.99822	8.87995	8.99125	8.88285	8.55394	8.87404	8.88007	8.9616	8.79582	8.8266	8.61621	8.75135
NaN	7.03068	7.55229	6.89882	NaN	NaN	6.24232	NaN	NaN	NaN	7.40843	NaN	7.15473	NaN	6.43686	NaN	NaN	NaN	NaN	NaN	NaN	NaN	NaN	7.20366	NaN	NaN	NaN	6.84382	NaN	7.28071	7.40449	NaN	NaN	NaN	6.98557	NaN	7.00711	NaN	NaN	6.76819	NaN	6.40524	NaN	NaN	NaN	NaN	NaN	7.30673	NaN	NaN
8.38582	8.92943	7.54378	8.73615	8.8009	8.97532	9.01586	8.43914	8.49347	NaN	8.52722	8.68974	8.8338	8.39063	8.61655	8.5033	NaN	8.69831	8.82633	7.85818	9.16619	8.65231	8.26958	8.7047	8.66208	8.78505	8.53113	8.7677	8.65695	8.8584	8.7809	8.89461	8.33041	8.66414	8.56099	8.97023	8.46391	NaN	8.61536	8.7785	8.72235	8.19058	8.92254	8.86687	8.78468	8.8631	9.16661	8.0875	8.58278	8.64489
8.12317	8.6881	8.59419	8.3414	8.70204	8.4842	8.49103	8.62859	8.55611	8.48117	8.58243	8.55991	8.6626	8.69127	8.54271	8.65099	8.57562	8.57337	8.78971	8.3405	8.55872	8.70894	8.60745	8.64057	8.52084	8.5816	8.34756	8.39321	8.60253	8.70063	8.50206	8.2529	8.72239	8.39843	8.48763	8.52904	8.73292	8.49591	8.64266	8.71249	8.52225	8.30664	8.83462	8.57588	8.622	8.68605	8.57282	8.64695	8.57562	8.33648
7.68152	7.6336	7.68722	7.55586	7.92005	7.76447	8.26944	7.83899	7.77651	7.70291	7.6363	7.73011	8.06483	7.94763	7.97133	7.67101	7.86705	7.99976	7.79544	7.49741	7.66043	7.99416	7.93191	7.7195	7.93627	7.73609	7.89921	7.48678	7.87059	7.94428	7.59126	7.93657	7.92781	7.7101	7.57967	7.96297	8.26647	7.73657	7.5752	7.74782	7.67453	7.59131	7.64229	7.43231	7.96091	7.92845	7.49	7.54353	7.65027	7.78224
7.37856	7.23666	NaN	NaN	7.52534	7.60997	7.40625	7.54797	6.79655	7.45269	NaN	7.70834	7.4596	7.75089	7.63518	NaN	8.19665	7.77594	7.68215	NaN	7.63394	7.41452	7.37965	NaN	7.38072	NaN	7.30044	NaN	NaN	7.58173	7.07151	7.65356	NaN	7.93302	7.07214	7.46518	7.54286	7.47281	7.71816	NaN	7.50165	NaN	7.27217	7.31568	7.4831	NaN	7.20618	NaN	6.80998	7.40603
10.0463	9.91468	9.96013	9.79623	9.94225	9.79866	9.84262	9.97653	9.86891	10.0087	9.94807	9.6986	9.84321	9.99808	9.90944	9.78832	9.84168	9.94764	9.78821	9.82997	9.95531	9.80263	9.73001	9.70654	9.8579	9.93677	9.79265	10.0295	9.79455	9.92347	10.0502	9.80984	9.83379	9.94419	9.78222	10.0118	9.88239	9.89169	9.96951	9.8115	9.84157	9.82849	9.70766	9.86161	9.95853	9.77249	9.95728	9.81879	9.90017	9.99653
8.99686	9.151	9.1329	9.11284	8.9198	8.87028	9.09033	8.99871	8.57189	8.69477	9.25669	9.20866	9.09701	8.96825	8.87323	8.76544	8.92214	8.95641	9.06993	8.7165	9.17137	8.91553	8.99781	9.01578	8.88426	8.97585	8.92649	9.0406	8.84105	9.05949	9.32707	9.19585	9.02971	9.06681	8.89367	8.81009	9.1321	8.87667	9.21109	8.9583	9.10233	9.14201	9.10653	8.77209	9.15631	9.00651	9.01532	8.96989	8.96969	8.89311
NaN	7.21109	NaN	6.86357	NaN	NaN	NaN	NaN	NaN	NaN	7.18341	7.03679	NaN	NaN	NaN	NaN	NaN	6.96776	NaN	7.11501	NaN	7.62222	NaN	6.76571	NaN	NaN	7.12267	NaN	NaN	7.03766	NaN	7.44799	NaN	NaN	NaN	NaN	7.51187	NaN	7.42421	7.14176	NaN	NaN	7.35849	NaN	NaN	NaN	NaN	NaN	6.88448	NaN
NaN	NaN	NaN	NaN	8.12548	NaN	NaN	6.93961	8.14968	NaN	NaN	7.63105	7.05763	NaN	NaN	NaN	7.12339	NaN	7.04914	NaN	NaN	NaN	NaN	NaN	7.29774	NaN	7.87972	NaN	NaN	7.93969	7.6994	6.7309	NaN	NaN	NaN	7.07751	7.57244	NaN	NaN	7.67132	7.31218	NaN	NaN	NaN	7.64805	7.57771	7.0013	7.99344	7.47391	NaN
7.76265	7.61428	8.05434	7.65074	7.93352	7.7673	NaN	7.7191	8.22149	7.59971	7.60232	8.09934	7.73115	7.54964	7.92218	7.91383	7.88353	7.80028	NaN	NaN	7.76423	7.89408	8.02251	7.88726	8.03945	8.03858	NaN	7.81912	7.27889	7.95988	7.88614	7.49091	7.56627	7.52538	7.73385	NaN	7.58298	7.69711	8.02719	7.88849	7.99683	7.96911	NaN	7.67646	7.887	7.71431	8.19421	7.84877	NaN	8.57875
NaN	NaN	NaN	6.9422	NaN	NaN	NaN	NaN	NaN	7.56037	7.76776	7.24012	NaN	NaN	7.22614	NaN	NaN	NaN	NaN	7.78479	NaN	NaN	NaN	7.26214	NaN	NaN	NaN	NaN	NaN	NaN	NaN	7.62768	NaN	NaN	NaN	NaN	NaN	NaN	NaN	7.56838	NaN	NaN	NaN	6.87429	NaN	NaN	7.13056	NaN	NaN	NaN
7.25329	7.09902	NaN	7.25191	7.278	7.30503	7.00324	7.49004	7.95904	7.42624	NaN	NaN	7.45378	7.55705	7.36711	NaN	NaN	NaN	7.37579	NaN	NaN	7.40512	NaN	7.45591	NaN	NaN	NaN	NaN	7.11109	NaN	7.639	7.34015	7.45433	8.01712	7.13344	NaN	7.32609	NaN	6.77929	7.23419	7.42532	NaN	7.14854	7.96149	7.04202	7.30447	7.4635	6.73174	NaN	7.07317
9.67787	8.57648	8.91495	9.0892	8.65411	9.00488	9.0746	9.0445	8.78498	8.87872	9.24684	9.13827	9.34114	9.64282	9.1878	8.75013	8.79823	8.68738	9.02898	8.57451	8.99903	9.11364	8.81385	9.63479	8.81745	9.2911	9.1365	9.5552	8.53223	8.90753	8.88263	9.15782	8.66151	9.1177	8.96061	8.89278	8.72986	8.92889	9.21352	9.03647	8.72986	8.82125	9.38407	8.70739	8.8965	9.10054	9.0463	9.03854	8.63969	9.18127
7.89823	7.87662	7.79475	7.90926	7.57637	8.06837	7.57677	7.98435	8.05994	7.70102	7.85491	8.1344	8.1177	NaN	NaN	7.80989	8.15824	8.22272	8.08185	7.99076	NaN	7.82884	NaN	7.39259	NaN	7.8503	NaN	7.62284	8.13478	7.69635	7.73667	7.9531	8.09527	7.92875	7.972	7.9493	7.94802	7.69083	7.75018	7.73111	8.02922	8.05127	NaN	8.23674	7.50746	7.62101	NaN	NaN	NaN	7.97925
NaN	NaN	8.26491	NaN	NaN	8.09906	NaN	NaN	7.73721	8.41022	7.95753	NaN	8.21275	7.25217	NaN	NaN	NaN	NaN	7.99657	8.28639	NaN	8.38943	7.74641	NaN	8.00898	7.81041	NaN	7.57637	7.27706	7.95627	7.59267	8.14551	7.95144	NaN	7.81667	8.04906	NaN	7.91013	NaN	7.86043	7.8747	NaN	NaN	7.23792	7.79725	8.02164	7.73584	NaN	8.32697	NaN
NaN	NaN	NaN	NaN	NaN	7.56694	NaN	7.79077	NaN	7.56031	NaN	7.22791	NaN	NaN	NaN	7.42421	NaN	NaN	NaN	NaN	NaN	NaN	NaN	NaN	8.03551	7.70992	NaN	NaN	7.56323	NaN	NaN	NaN	8.01216	NaN	NaN	NaN	NaN	8.24883	8.01912	NaN	NaN	NaN	NaN	8.09937	8.09719	7.7369	8.14233	NaN	NaN	NaN
8.31144	8.4112	8.37869	8.28959	NaN	NaN	7.90278	NaN	NaN	8.55133	9.01119	NaN	NaN	8.48711	8.84967	NaN	8.13874	7.79674	8.75324	8.82439	NaN	8.3675	8.19496	8.41365	NaN	8.18884	NaN	NaN	8.21463	8.1889	8.51745	7.33465	7.96194	8.03234	NaN	NaN	8.34477	NaN	8.1815	NaN	NaN	8.0385	NaN	8.05782	8.20653	8.01	8.17222	NaN	NaN	NaN
7.6569	7.89799	NaN	7.61081	NaN	7.48654	7.59571	NaN	7.76987	7.18713	NaN	7.48242	7.63953	7.65998	7.51746	7.5865	NaN	NaN	7.57777	NaN	7.33931	7.52505	NaN	NaN	NaN	NaN	7.57725	7.59263	7.6899	7.71058	7.54131	NaN	7.5887	7.73146	7.60825	NaN	NaN	7.83263	7.61573	NaN	7.53166	7.66575	7.40622	7.67719	7.83742	7.57896	7.69367	7.7883	7.58492	7.35207
7.18707	7.37753	7.17583	7.16776	7.61002	7.32004	7.48952	7.52118	7.38342	NaN	7.56432	7.47936	7.24939	7.48257	7.65148	7.4652	7.21624	7.61136	7.55417	6.97446	7.75737	7.23945	7.48296	7.83545	7.3621	7.55571	6.95638	7.46427	7.64699	7.22326	7.6579	7.09614	NaN	7.24438	7.39264	7.22188	7.17702	7.33604	7.48419	7.6163	7.39948	7.55467	7.51793	7.3282	7.04548	7.28231	7.29535	7.04501	7.54541	7.53816
9.78472	9.95635	10.2475	10.0711	10.2572	10.0716	9.94642	10.0884	10.0798	10.2385	10.0973	10.0609	9.81434	10.128	10.2488	10.4532	10.2449	10.021	9.80417	10.007	9.9125	10.176	10.0974	9.86487	10.1531	10.0678	10.1493	9.93495	10.2964	10.1115	10.1311	10.2768	10.1644	10.0696	10.1652	10.1249	10.0986	10.2778	10.0667	10.131	10.1965	10.0561	10.0414	10.0402	10.1571	9.92209	10.1203	10.4855	10.0772	10.1555
8.61268	8.35077	8.54659	8.59385	8.54345	8.50596	8.55586	8.51706	8.43025	8.46682	8.62131	8.45767	8.67985	8.4463	8.34887	8.53626	8.41268	8.359	8.72574	8.61542	8.60575	8.4715	8.65613	8.30767	8.40819	8.73401	8.61711	8.5983	8.49779	8.5721	8.73561	8.56477	8.52638	8.4475	8.43417	8.38191	8.5488	8.43505	8.73287	8.68733	8.6087	8.77006	8.74229	8.46914	8.61008	8.47855	8.45484	8.40341	8.683	8.58369
10.3838	10.1957	10.4586	10.4174	10.3593	10.4893	10.2922	10.6158	10.3042	10.5974	10.3637	10.2677	10.3553	10.4106	10.6791	10.5328	10.5114	10.4214	10.413	10.3044	10.3184	10.5179	10.3601	10.4258	10.3852	10.4063	10.4452	10.3816	10.3209	10.341	10.4412	10.5166	10.2574	10.3501	10.2926	10.5424	10.2298	10.4748	10.3648	10.2018	10.3132	10.252	10.3813	10.2932	10.3056	10.2823	10.3665	10.5048	10.4978	10.4138
8.17011	7.78292	7.73685	NaN	7.36584	7.4704	NaN	8.1084	8.56657	7.89119	NaN	7.82636	7.81896	NaN	7.86156	NaN	7.62721	8.24773	NaN	NaN	NaN	NaN	8.50912	NaN	7.75867	NaN	NaN	NaN	NaN	8.32494	7.67188	NaN	8.17967	7.49499	7.92188	NaN	7.84812	NaN	NaN	NaN	NaN	NaN	7.72698	8.20216	NaN	7.82317	8.08268	NaN	NaN	NaN
6.6625	7.4019	7.44025	7.55002	NaN	NaN	NaN	NaN	NaN	NaN	NaN	7.4256	NaN	NaN	7.45782	NaN	NaN	NaN	7.46024	7.37033	7.43754	NaN	NaN	NaN	NaN	NaN	NaN	6.80664	7.35151	NaN	NaN	7.60255	NaN	7.37453	7.30615	7.24731	7.39986	NaN	NaN	NaN	NaN	NaN	NaN	NaN	7.12694	NaN	NaN	NaN	7.19064	7.65413
8.20211	8.17461	8.28569	8.33909	8.10779	7.87945	8.35622	8.22663	8.13497	8.07346	8.17635	8.17577	8.01013	8.27538	8.03197	8.46936	8.35104	8.18935	8.16717	7.73882	8.3714	8.19134	8.22279	8.45519	8.34694	8.17354	8.23764	8.08422	8.1664	8.33425	8.32168	8.43635	8.08436	8.03826	8.25208	8.11998	8.28099	8.12688	8.29931	8.0588	7.91376	8.3149	8.33766	8.06341	8.27084	8.2935	8.33582	8.14799	8.3692	8.23027
7.22217	NaN	7.30929	7.08757	6.96982	7.38589	NaN	NaN	NaN	7.26233	NaN	7.63855	7.39896	7.5739	7.24927	NaN	NaN	7.4233	7.21651	NaN	NaN	7.22966	NaN	6.99298	6.91357	7.07987	NaN	7.05454	7.35334	6.98372	7.56741	7.5163	7.47416	7.34974	NaN	7.35492	7.56551	NaN	NaN	7.54225	NaN	7.08785	NaN	7.29708	6.82418	NaN	NaN	NaN	NaN	7.10415
8.77074	8.87845	8.85982	8.92992	8.67025	8.77861	8.75282	8.91733	8.67471	8.70577	8.93051	9.0103	8.67148	8.78932	8.75191	9.01444	8.76629	8.72624	8.86036	8.59153	9.04001	8.70077	8.93502	9.23925	8.7972	8.75609	8.95656	8.69281	8.65837	8.83513	8.84954	8.952	8.80258	8.84139	8.79857	8.73318	8.90093	8.63932	8.94654	8.5572	8.80899	9.01292	8.6307	8.80456	8.94864	8.63127	8.61103	8.84451	9.11059	8.98758
7.64125	7.00398	6.56039	7.11491	7.31965	NaN	7.48187	7.5656	NaN	7.57279	7.04438	7.71404	6.81774	7.16832	NaN	7.72182	7.01372	7.2096	NaN	7.90354	NaN	7.36231	6.92357	7.99717	7.54214	7.44762	NaN	7.97407	7.43355	7.41732	7.27187	NaN	7.31139	7.2216	7.33143	7.71704	7.07137	7.86073	NaN	NaN	7.83303	NaN	7.34494	7.33232	7.53463	7.26304	7.30352	7.84678	7.28472	6.91131
7.87611	8.17707	8.43659	8.11551	8.19451	8.21764	7.55771	8.109	8.27321	8.15339	8.46103	8.3066	8.16014	8.12538	8.00022	7.90873	8.1211	7.94145	8.32508	7.95141	7.71182	8.04708	8.3075	8.28477	8.59382	8.19321	8.08973	8.07313	8.19841	8.10809	8.6301	7.91418	8.32644	8.15345	7.68784	7.70587	8.15878	8.25428	8.43334	7.89552	8.17909	8.06874	8.32543	7.91626	8.28773	8.01026	7.99423	7.76867	8.06217	7.93225
NaN	NaN	NaN	7.94001	6.95066	NaN	NaN	NaN	NaN	NaN	7.64067	NaN	NaN	7.57222	NaN	NaN	NaN	6.94074	6.98105	NaN	NaN	7.61803	7.06036	NaN	NaN	NaN	NaN	NaN	6.79768	7.10934	NaN	6.95591	NaN	NaN	NaN	NaN	NaN	NaN	7.25249	NaN	NaN	NaN	7.49474	7.47245	NaN	NaN	NaN	NaN	NaN	NaN
10.0884	10.1833	10.1739	10.1241	10.1435	10.1083	10.0068	9.98508	9.97867	10.0482	10.0592	9.95584	10.1251	10.2737	9.94391	10.2119	10.0741	9.99035	10.0274	10.2339	9.91517	9.92539	10.0533	10.1727	10.2263	10.0533	10.0189	10.2089	10.2299	10.0452	10.1375	10.1281	10.063	10.1983	9.99344	10.0295	10.2063	10.0608	10.0899	10.1206	10.0534	10.0183	10.1274	10.2538	10.0816	10.0843	10.0775	10.0293	10.1131	9.97273
NaN	7.10917	NaN	NaN	7.14389	7.47337	NaN	NaN	7.25629	6.72183	NaN	7.07522	7.31271	7.23452	NaN	NaN	NaN	NaN	NaN	NaN	NaN	7.20431	7.17029	NaN	NaN	NaN	7.20431	NaN	NaN	NaN	7.40439	NaN	7.03056	6.99874	NaN	NaN	7.04044	7.13938	NaN	NaN	NaN	NaN	NaN	7.68117	7.3897	NaN	NaN	NaN	NaN	NaN
NaN	8.37636	NaN	NaN	8.55104	8.52408	8.17289	8.43596	8.84629	8.80201	NaN	7.93485	8.16973	8.57255	NaN	7.76527	8.24571	7.70066	NaN	NaN	NaN	8.35721	7.93161	NaN	8.33195	8.49651	NaN	8.40768	8.40367	7.89635	8.34918	8.68848	8.64552	8.58443	8.32062	8.10623	8.30591	7.98664	8.58715	7.79709	NaN	NaN	NaN	8.49358	8.6461	8.56586	8.81958	NaN	8.76057	NaN
8.65114	8.83646	9.1438	8.24939	NaN	9.56047	8.33343	8.71492	7.94625	9.42558	9.14501	9.2236	9.19951	9.38879	8.95359	8.14208	NaN	8.40517	9.11764	9.16268	8.49157	8.57267	9.39155	NaN	NaN	NaN	9.64575	8.98258	9.43767	NaN	9.52523	9.47838	9.33112	8.56668	9.37179	9.0187	NaN	NaN	NaN	NaN	8.12424	9.00826	NaN	9.48575	8.68184	9.73398	9.51855	NaN	8.36025	9.3181
7.21556	7.36033	7.3293	NaN	7.41177	6.9248	6.83446	7.24038	7.87953	7.24615	NaN	NaN	7.17316	6.97447	NaN	7.17129	7.53038	7.06666	7.02214	7.39822	NaN	7.73799	NaN	7.46699	NaN	7.42954	7.27637	7.16352	6.44571	7.06815	7.45794	NaN	7.51987	7.13213	7.25472	7.16349	7.42909	7.35069	7.25522	7.2652	7.33889	7.13194	NaN	7.31737	7.39512	NaN	7.07889	7.24267	NaN	7.45926
7.26942	7.23294	NaN	7.16578	7.04552	7.29638	6.67771	NaN	NaN	7.03302	7.5904	7.69321	7.94866	7.50385	NaN	NaN	NaN	7.4723	NaN	NaN	NaN	7.37401	NaN	7.7491	NaN	NaN	7.62715	NaN	NaN	7.38074	NaN	NaN	7.49361	NaN	NaN	NaN	NaN	7.43586	7.56448	NaN	NaN	NaN	NaN	7.60173	7.06863	NaN	7.38394	NaN	NaN	NaN
9.45219	9.41285	9.49595	9.26893	9.30555	9.52237	8.92674	9.54422	9.23641	9.30797	9.4462	9.44393	9.72806	9.51328	9.88597	9.374	9.15972	9.66742	9.52815	9.26264	9.24112	9.47043	9.63345	9.46476	9.30507	9.24856	9.3816	9.51006	9.34031	10.1274	9.32319	9.2769	9.21553	9.42464	9.0026	9.53354	9.30668	9.35864	9.53069	9.47698	9.6827	9.20493	9.89087	8.90508	9.52572	9.55023	9.42351	9.42915	9.52231	9.31702
7.44792	NaN	NaN	NaN	NaN	NaN	NaN	7.40367	NaN	NaN	NaN	NaN	7.91108	NaN	NaN	NaN	NaN	NaN	NaN	7.45802	7.6168	NaN	7.4758	7.72662	NaN	NaN	NaN	NaN	7.24768	NaN	7.4265	NaN	NaN	7.25474	NaN	7.52416	NaN	NaN	7.46217	NaN	NaN	NaN	NaN	7.18831	NaN	NaN	7.82652	7.61898	NaN	NaN
NaN	NaN	6.88939	6.68317	NaN	NaN	NaN	NaN	NaN	NaN	6.78945	NaN	NaN	6.68409	NaN	NaN	NaN	NaN	NaN	NaN	NaN	7.03032	NaN	NaN	NaN	6.57685	7.10779	NaN	6.83733	NaN	6.8178	NaN	NaN	6.83621	NaN	NaN	NaN	NaN	NaN	6.58559	NaN	NaN	6.78883	NaN	6.49517	NaN	NaN	NaN	NaN	6.43316
7.50897	7.49097	7.46894	7.3359	7.28056	7.27529	7.28963	NaN	NaN	NaN	7.6284	7.61002	7.52017	7.64762	7.55683	NaN	7.38196	7.87737	7.55434	7.62905	NaN	7.5395	7.77171	7.5508	7.30149	7.45822	7.52985	NaN	7.61827	7.38966	7.68433	7.66436	7.51846	7.20347	7.73064	7.59868	7.58239	NaN	7.44899	7.54182	7.29699	7.47969	NaN	7.75667	7.38948	7.45003	7.50862	NaN	8.00894	7.59927
7.66165	7.75041	NaN	7.06457	8.17656	7.90065	7.89222	8.17432	7.92718	7.82966	7.8228	NaN	7.84582	8.05576	7.33955	8.8779	7.64893	8.25025	NaN	8.29246	8.04391	7.86643	7.80455	NaN	8.62228	NaN	7.76396	7.55824	7.90768	7.77654	7.86723	8.12933	8.03515	7.61367	8.01165	8.11451	7.75357	8.01957	7.73592	8.28791	8.00522	8.35037	7.73828	NaN	NaN	NaN	NaN	8.49456	7.89854	7.93317
7.22663	7.58481	NaN	7.491	7.23277	6.98665	NaN	NaN	NaN	NaN	7.56731	NaN	NaN	NaN	NaN	NaN	7.61959	NaN	NaN	NaN	NaN	NaN	NaN	NaN	NaN	NaN	NaN	NaN	7.28587	NaN	7.59946	7.57667	7.38783	NaN	NaN	7.72832	NaN	7.24284	NaN	7.36827	NaN	NaN	NaN	NaN	NaN	NaN	NaN	NaN	NaN	NaN
NaN	NaN	NaN	6.52519	NaN	NaN	NaN	NaN	NaN	NaN	NaN	NaN	NaN	6.79644	NaN	NaN	6.71144	NaN	NaN	NaN	NaN	NaN	NaN	NaN	NaN	NaN	NaN	6.46519	6.80469	NaN	NaN	6.7538	NaN	NaN	6.58165	NaN	NaN	NaN	NaN	NaN	NaN	NaN	6.7602	NaN	6.73137	7.07562	NaN	6.38039	6.75962	NaN
8.72455	8.99283	9.51577	9.34254	9.52999	9.26337	9.28704	9.13446	9.47518	9.49277	9.37947	9.1487	9.14693	9.25739	9.32031	9.35801	9.20992	9.05339	9.34988	9.24452	9.14226	9.209	9.4819	9.38629	9.37954	9.31334	9.10931	8.44456	9.22479	9.50804	9.38682	9.42726	9.41885	9.43327	9.25066	9.22126	9.42867	9.33306	9.53639	9.17487	9.26442	9.48963	9.22204	9.26093	9.46388	9.32201	9.55443	9.30567	9.30771	9.1337
9.62608	9.59552	9.54384	9.5135	9.60993	9.58606	9.44517	9.54928	9.45089	9.77642	9.63547	9.51679	9.60143	9.53181	9.49567	9.51853	9.59088	9.42833	9.5767	9.65513	9.49066	9.46664	9.62771	9.43892	9.54921	9.64649	9.5731	9.57853	9.53805	9.68562	9.56893	9.60309	9.49943	9.51343	9.4638	9.4688	9.51687	9.72306	9.6706	9.58311	9.56625	9.53484	9.53599	9.51436	9.54852	9.66631	9.56441	9.63385	9.55104	9.57682
9.22108	9.3814	9.37291	9.24443	9.26853	9.40214	9.35226	9.5994	9.174	9.27487	9.4504	9.28767	9.46491	9.23361	9.70275	9.53395	9.48837	9.53396	9.7355	9.37097	NaN	9.235	9.2806	9.44629	9.52182	9.44364	9.4466	9.32249	9.37457	9.16161	9.21595	9.30758	9.14192	9.36694	9.54878	9.33764	9.1941	9.33876	8.62804	NaN	9.28335	9.48477	9.57793	9.09022	9.28305	NaN	9.22376	9.65501	9.65842	9.50003
9.46415	9.71672	9.75644	9.66397	9.43006	9.53062	9.45387	9.63782	9.35793	9.6865	9.57278	9.43462	9.71209	9.59753	9.68333	9.70608	9.52732	9.63628	9.55959	9.30512	9.4814	9.6193	9.38842	9.53156	9.7432	9.62191	9.50771	9.40379	9.63943	9.30352	9.68178	9.58736	9.40678	9.69811	9.66069	9.50185	9.60083	9.54759	9.57513	9.47487	9.47229	9.42431	9.63932	9.48068	9.62719	9.71194	9.63903	9.61985	9.50922	9.53442
9.8808	9.91313	10.2305	10.0699	10.3365	8.54987	9.32531	10.3498	8.91187	10.2958	10.1352	9.39978	9.3566	10.0733	8.79244	10.5935	10.6372	NaN	8.87976	10.3143	8.79933	10.0711	10.0602	9.67227	9.21827	10.371	9.92071	10.0711	9.45238	10.1796	10.3575	9.58912	9.1936	10.1957	8.89585	10.2776	9.1114	8.63869	10.1321	9.44179	10.5402	NaN	9.00312	10.3911	10.2179	10.2827	10.3576	9.68343	9.1989	8.52047
8.62794	8.20493	NaN	8.2867	8.19451	8.25811	7.98961	8.25411	8.31662	8.31313	8.46343	8.59553	8.48776	8.30741	8.09503	8.49678	8.20145	7.7408	8.11661	8.10013	7.98213	8.45472	8.61929	NaN	8.41712	8.48303	8.47751	8.35207	8.27868	8.32141	8.37931	8.33642	7.43074	8.48525	8.17984	8.41283	8.23872	7.74146	8.56525	8.23421	7.98328	7.67626	8.02926	NaN	8.40432	8.34653	7.98863	7.79696	NaN	8.31368
NaN	NaN	NaN	NaN	8.83218	8.42817	NaN	8.84942	NaN	NaN	8.40345	NaN	NaN	NaN	NaN	NaN	NaN	NaN	NaN	NaN	NaN	NaN	8.69271	7.73466	8.52924	8.40073	8.52842	NaN	8.23724	NaN	8.14383	8.38719	NaN	NaN	NaN	NaN	NaN	NaN	8.31614	8.79271	NaN	NaN	NaN	NaN	NaN	NaN	NaN	NaN	8.68162	8.75644
7.31275	7.4723	NaN	NaN	NaN	7.64826	NaN	7.02547	7.64546	7.15506	7.34197	7.40403	NaN	7.39222	NaN	7.11254	NaN	NaN	7.36222	NaN	7.00043	6.86369	NaN	7.51557	NaN	NaN	7.60267	7.20148	7.69812	7.65877	7.70663	7.45861	7.44966	NaN	7.58051	7.51839	7.50565	7.5064	7.42159	NaN	7.62795	NaN	NaN	7.47849	NaN	NaN	NaN	7.53702	NaN	7.66331
NaN	NaN	NaN	NaN	NaN	7.36979	7.00565	NaN	7.26694	NaN	NaN	NaN	7.1782	7.08268	6.95645	NaN	NaN	NaN	NaN	NaN	NaN	NaN	NaN	NaN	NaN	6.81132	7.2331	7.11374	7.13274	7.31277	6.96139	NaN	NaN	6.90794	7.08686	NaN	NaN	7.16634	NaN	6.35832	NaN	NaN	7.05679	NaN	6.94118	NaN	7.16122	NaN	NaN	NaN
11.3407	11.158	11.1175	11.1708	11.1502	11.1016	11.1907	11.1601	11.122	11.144	11.2092	11.0521	11.1686	11.3239	11.128	11.0227	11.1049	11.1901	11.1463	11.1332	11.0819	11.1843	10.9428	11.2503	11.1333	11.145	11.0519	11.3907	11.1486	11.2497	11.1081	11.1661	11.213	11.1995	11.2961	11.1963	11.1997	11.2154	11.2501	11.1421	11.1521	11.2188	11.1621	11.1738	11.1909	11.2662	11.1961	11.1028	11.2222	11.1075
7.42925	7.41943	NaN	NaN	NaN	7.04528	NaN	NaN	NaN	NaN	NaN	NaN	NaN	6.82752	NaN	NaN	NaN	NaN	NaN	7.2925	NaN	7.50746	NaN	NaN	NaN	NaN	NaN	7.7236	NaN	NaN	NaN	NaN	NaN	7.31271	NaN	NaN	7.28176	7.06043	NaN	NaN	NaN	7.10168	NaN	NaN	NaN	NaN	NaN	NaN	NaN	NaN
9.42068	9.36423	9.37563	9.38072	9.33678	9.50059	9.11264	9.27816	9.3307	9.34716	9.3063	9.36959	9.52888	9.30509	9.32496	9.32494	9.26503	9.1852	9.16794	9.04587	9.30088	9.32954	9.22497	9.13919	9.32	9.26321	9.25503	9.39206	9.3608	9.29411	9.28992	9.3552	9.41903	9.5266	8.9606	9.32537	9.24743	9.20994	9.3115	9.31226	9.32498	9.2901	9.17624	9.37182	9.27035	9.30929	9.30001	9.3041	9.36933	9.31169
8.08575	NaN	8.3799	8.08675	NaN	8.09131	7.99852	NaN	8.05077	7.88812	8.10769	8.178	7.92647	8.31643	NaN	NaN	8.15491	NaN	7.83387	8.03699	NaN	7.84061	NaN	8.01009	8.08657	8.08899	NaN	NaN	8.30172	7.24529	8.19912	7.24267	8.21704	8.16891	NaN	NaN	8.16829	8.14398	8.26651	7.56333	NaN	NaN	7.86309	8.64725	7.89625	7.99334	7.9573	8.18679	NaN	7.61725
8.0966	7.77297	7.59064	7.86649	7.66158	7.89561	7.83645	8.05968	8.39401	7.81762	7.66319	8.24329	7.77403	7.75305	7.4758	7.48247	7.9201	7.81473	NaN	7.67978	8.1051	7.74138	7.87949	NaN	7.59025	NaN	NaN	7.94299	7.89068	7.94937	7.94566	NaN	7.58995	7.50526	7.75398	8.12153	7.74054	8.03306	NaN	8.00147	7.21638	7.46969	7.91411	7.78363	7.41484	7.56226	7.63065	NaN	7.98661	8.08329
6.87731	NaN	NaN	7.05454	7.25465	7.19981	6.54017	NaN	NaN	NaN	7.25936	NaN	NaN	7.40605	NaN	NaN	NaN	NaN	7.16441	7.08969	NaN	6.9462	7.89705	NaN	7.00685	NaN	NaN	7.35218	NaN	NaN	NaN	NaN	7.1232	NaN	NaN	7.12087	6.45547	NaN	NaN	NaN	6.80449	6.47764	NaN	6.99319	NaN	NaN	NaN	6.89626	7.0545	NaN
10.3824	10.4161	10.4178	10.3094	10.4109	10.2668	10.4205	10.3999	10.3905	10.344	10.3895	10.2825	10.4223	10.355	10.3715	10.4002	10.4178	10.3644	10.4037	10.4622	10.5111	10.3108	10.3175	10.3588	10.43	10.288	10.3323	10.4259	10.4705	10.359	10.3721	10.3974	10.3511	10.3457	10.4452	10.4054	10.4486	10.3388	10.3718	10.3948	10.4088	10.4262	10.4884	10.3965	10.4263	10.4007	10.3801	10.4091	10.4448	10.3652
11.6641	11.7587	11.7728	11.7032	11.6095	11.7765	11.8552	11.7064	11.7887	11.5484	11.8121	11.8063	11.8624	11.5764	11.8866	11.7515	11.7958	11.6585	11.3614	11.7021	11.8173	11.5177	11.5721	11.6729	11.7289	11.8446	11.7781	11.6973	11.8043	11.8885	11.7536	11.6733	11.7403	11.7204	11.9087	11.8373	11.9343	11.6482	11.8305	11.8395	11.8551	11.9784	11.8234	11.7777	11.5527	11.733	11.6486	11.3126	11.704	11.7564
9.80718	10.0968	9.84326	9.83653	9.60446	9.83756	9.58668	9.79752	9.64999	9.57199	9.77992	9.82069	10.0647	10.0635	9.86035	9.97207	9.84502	9.72302	9.73635	10.0287	9.62612	9.63601	9.97866	9.97644	9.89892	9.75722	9.85271	9.77376	10.0248	9.54938	9.78822	9.8193	9.74874	9.94775	9.71193	9.88891	9.9531	9.59043	9.79358	10.0274	9.70624	9.77973	9.79417	10.0029	9.93751	9.81249	9.76521	9.72455	9.90254	9.8189
8.90904	9.0251	8.90318	8.87993	8.90414	8.81868	9.02999	8.88695	8.81582	8.86389	9.01322	8.86013	8.95555	8.84515	8.8395	8.85055	8.92934	8.81884	8.88694	8.93439	8.94442	8.81324	8.78134	8.88357	8.86523	8.99239	8.88669	9.01149	8.89282	8.97257	8.9879	8.85521	8.89505	8.91021	8.99719	8.87409	8.98802	8.87738	9.09216	8.88699	9.02007	9.02259	8.99836	8.87225	8.98086	8.91907	8.89422	8.92945	8.94725	8.7571
9.21593	9.27791	9.19195	9.09562	8.95392	8.7602	9.12869	9.10037	9.14292	8.96982	9.05519	8.98983	9.18199	9.19681	9.09047	9.06651	9.04747	9.11173	9.01212	9.14026	9.13507	8.99586	9.01712	8.96645	9.17199	8.92986	9.05812	9.18236	9.28805	9.16432	9.18741	9.07291	9.07111	9.17102	9.14718	9.00886	9.13887	9.15818	9.12512	9.0154	9.11059	9.10185	9.01716	8.95338	9.12496	8.8964	9.05461	9.10653	9.16524	9.04614
10.6736	10.6373	10.5761	10.5613	10.638	10.573	10.5816	10.5778	10.6651	10.5658	10.558	10.5123	10.549	10.5493	10.6176	10.673	10.499	10.5035	10.5	10.5632	10.4867	10.5671	10.3564	10.6367	10.6309	10.572	10.5297	10.6548	10.6121	10.5421	10.548	10.5429	10.5637	10.5714	10.5576	10.5776	10.5958	10.4685	10.54	10.544	10.599	10.5355	10.5398	10.5131	10.4341	10.5533	10.5169	10.635	10.5581	10.4949
9.57826	9.65627	9.78108	9.49308	9.55462	9.70037	9.71288	9.57897	9.46139	9.83086	9.79144	9.48077	9.64067	9.75787	9.25561	9.38677	9.64027	9.49714	9.63779	9.70485	9.41987	9.54133	9.66834	9.73818	9.65851	9.78767	9.55368	9.51622	9.64654	9.69895	9.71155	9.50856	9.52497	9.6877	9.59448	9.48869	9.51768	9.70574	9.84899	9.40982	9.59564	9.66531	9.49414	9.6981	9.63767	9.68082	9.55617	9.69146	9.60888	9.55538
8.25066	8.62373	8.74031	8.53768	8.56883	8.36532	8.46283	8.51702	8.37134	8.34153	8.15189	8.36301	8.08001	8.11388	8.41095	8.78897	8.65812	8.1771	8.55992	8.53589	9.05415	8.20363	8.81893	8.30177	8.30268	8.64	7.87213	8.2242	8.765	8.77335	8.62378	8.69599	8.44647	8.54631	8.48315	8.48359	8.21482	7.95122	8.12238	7.85632	8.42747	8.50946	8.32527	8.53383	8.58482	8.35949	8.21791	8.43778	8.39023	8.68277
7.95396	8.10948	8.16131	8.15622	8.20436	8.11424	8.26555	8.03431	8.15048	8.05461	7.75936	8.01123	8.01986	8.05713	7.96572	8.2697	8.20833	7.92115	8.23704	7.90641	8.47328	7.97752	8.22376	7.83868	8.64877	7.60393	8.00316	7.93163	8.25472	7.96983	8.24373	8.39674	8.36308	8.10476	7.94215	8.28646	8.32932	7.97445	7.83148	8.12179	8.25086	7.91296	8.09621	9.19535	8.15308	7.9262	7.90384	8.04642	8.06807	7.90029
10.9355	10.9551	10.8987	11.0091	10.9896	11.0394	11.098	11.1162	11.0951	11.0591	10.963	10.924	10.9746	10.8942	11.0395	10.994	10.9522	10.9918	11.0481	10.9476	11.1021	10.9945	10.9924	10.9554	11.0574	10.9207	10.9497	10.8799	10.9625	10.9348	10.9438	10.9423	10.9424	11.0633	10.962	11.0683	11.0231	10.9416	10.93	10.8511	10.8718	11.0047	11.064	10.9742	10.9795	10.9321	10.9786	11.0907	11.0428	10.9855
12.0009	11.8489	11.7953	11.8754	11.9557	11.9398	12.0455	12.0193	11.9225	11.9204	11.9338	12.0082	11.9526	11.8972	11.9475	11.9047	11.9157	11.8931	12.0225	11.8954	12.0845	11.9189	11.9867	12.0234	11.8837	11.961	11.9547	11.971	11.834	11.9302	11.7625	11.9074	11.9717	11.8529	12.0635	11.9852	11.9433	11.914	11.9498	11.9772	11.9264	12.0116	12.0157	11.9179	11.9121	12.074	12.0022	12.0323	11.9813	11.9967
11.0036	10.9328	11.1309	11.0151	10.9968	10.9305	11.1714	11.0232	10.9895	10.9324	11.0686	11.0998	11.1885	10.8937	11.0479	10.8685	11.0181	11.007	11.0529	10.9349	11.0769	10.9101	10.9435	11.1048	11.1162	11.0272	10.9871	10.9889	10.9485	11.1527	11.1214	11.0246	11.1579	10.9897	11.2583	11.0282	11.2993	10.9777	11.1626	11.0806	11.1639	11.0885	11.2428	11.0351	11.051	11.2382	11.1013	11.0667	11.2022	11.1943
10.6372	10.1264	10.0711	9.98849	10.1661	10.0949	10.1756	10.1994	10.0518	10.1121	10.2325	9.99955	10.1889	10.515	10.0088	10.2589	10.2059	10.1908	10.2452	10.2009	10.0431	10.0631	10.185	10.4308	10.0797	10.2132	10.0885	10.6093	10.1023	10.0567	10.0001	9.99683	10.0726	10.068	10.1664	10.0644	10.1232	10.035	10.3173	10.0267	10.1634	10.1535	10.1322	10.0602	10.1344	10.0334	10.1671	10.2104	10.1993	10.0461
11.8016	11.7269	11.8661	12.023	11.778	11.7662	11.933	11.8934	11.7148	11.9186	12.1066	11.9189	12.0409	11.8462	12.0133	11.84	11.9649	11.7642	11.8752	11.8467	11.8638	12.0114	11.9085	11.9256	11.7142	12.1356	12.0327	11.8101	11.7143	11.7539	11.8106	12.0225	11.7511	11.6834	11.8671	11.7758	11.5693	11.8864	12.1039	11.8644	11.8192	11.862	11.9284	11.788	11.7762	11.9022	11.8688	11.925	11.8314	11.8789
11.8754	11.9167	11.8736	11.8756	11.9161	11.8178	11.898	11.8482	11.9134	11.9304	11.8901	11.8711	11.8881	11.7966	11.805	11.8587	11.8792	11.8671	11.9085	11.9242	11.9007	11.8775	11.8504	11.7583	11.9308	11.8876	11.9009	11.8879	11.9002	11.8975	11.8899	11.8356	11.9661	11.8032	11.9077	11.8562	12.0082	11.9575	11.9184	11.9046	11.8886	11.9874	11.9162	11.8902	11.8428	11.9711	11.8964	11.9062	11.9231	11.9718
10.5661	10.5007	10.5113	10.5551	10.4901	10.5094	10.5501	10.4501	10.6109	10.6651	10.59	10.5753	10.6031	10.4866	10.5646	10.4482	10.5073	10.4809	10.4622	10.5185	10.576	10.4989	10.3945	10.4101	10.5787	10.5358	10.5504	10.5699	10.5339	10.5426	10.5339	10.4736	10.5453	10.5396	10.5534	10.4869	10.7425	10.6557	10.5907	10.5371	10.5595	10.5832	10.5408	10.579	10.577	10.6655	10.605	10.6152	10.6095	10.5901
8.72361	8.81937	8.79135	8.54997	8.85263	8.7988	8.75272	8.73288	8.39552	8.74198	9.03145	8.38088	8.80175	8.56325	9.0447	8.83311	8.49656	8.83073	9.06311	8.74926	9.00979	8.72524	8.88595	9.08282	8.79922	8.92604	8.98369	8.79298	8.66435	8.62572	9.03969	8.56797	8.76576	8.80827	8.63927	8.57454	8.77481	8.66025	8.94338	8.83553	8.82271	8.78672	8.4419	8.75592	8.79285	8.7811	8.87931	8.70203	8.83731	8.59273
NaN	9.02747	8.16444	8.61463	8.97034	8.98221	8.5671	7.48219	8.35058	NaN	NaN	NaN	8.41444	8.54526	NaN	8.59848	NaN	8.69377	8.26043	NaN	8.74192	8.43222	NaN	8.71848	8.19543	8.49191	NaN	8.43648	NaN	8.37057	8.27073	8.54142	NaN	9.16696	8.53988	8.19137	NaN	NaN	8.37952	NaN	8.37515	NaN	8.72457	NaN	8.68416	8.26512	NaN	8.61622	8.7308	NaN
10.8675	10.851	10.7459	10.7408	10.7939	10.7148	10.7448	10.8906	10.7999	10.8505	10.8636	10.7018	10.7835	10.8712	10.757	10.711	10.7232	10.7795	10.7236	10.7085	10.8645	10.6614	10.6887	10.8129	10.7921	10.8147	10.7502	10.8666	10.7719	10.8228	10.7603	10.6838	10.8003	10.7514	10.6711	10.7634	10.7057	10.7749	10.8586	10.6992	10.7198	10.8133	10.7101	10.6737	10.7305	10.7118	10.8177	10.7071	10.7767	10.7785
9.807	9.77084	9.62182	9.35887	9.77992	9.45051	9.46383	9.10401	9.39839	9.6702	9.81724	9.24944	9.53098	9.4879	9.06937	9.54818	9.52809	9.38493	9.47203	8.22907	9.7418	9.2783	9.31465	9.55127	9.39226	9.77562	9.33155	9.73788	9.31599	9.80817	9.57631	9.68218	9.53666	9.49393	9.22246	9.26813	9.93928	9.53392	9.85045	9.60306	9.56613	9.33007	9.45335	9.58455	9.05854	9.46033	9.59054	9.2546	9.51146	9.55324
7.60177	7.68716	8.02218	8.16752	8.39168	NaN	NaN	NaN	NaN	7.52943	7.9476	NaN	8.24057	8.03894	NaN	NaN	NaN	7.8217	8.18367	7.69115	NaN	7.09576	8.13232	NaN	7.7161	NaN	NaN	7.94318	7.8237	7.78305	NaN	8.25751	8.34345	NaN	NaN	NaN	7.7918	7.65755	NaN	NaN	NaN	NaN	8.3306	8.01254	8.2055	8.14563	7.69138	NaN	NaN	NaN
8.5391	9.0003	9.04688	NaN	NaN	NaN	NaN	NaN	NaN	NaN	NaN	NaN	8.57941	NaN	9.2647	NaN	NaN	NaN	NaN	8.72228	NaN	NaN	NaN	9.17479	NaN	8.59437	NaN	8.68306	NaN	NaN	NaN	NaN	NaN	NaN	NaN	NaN	NaN	NaN	8.94092	9.50147	8.81952	NaN	NaN	NaN	8.66124	NaN	NaN	NaN	8.96227	NaN
9.83798	10.0171	9.987	10.0439	10.0385	9.74136	9.74298	9.81455	9.79724	9.95445	9.94881	10.1374	9.97168	9.88191	9.96682	9.79313	9.6616	9.93514	9.96255	10.0808	10.0851	9.85286	10.2524	10.0222	9.63897	9.82199	10.0434	9.91618	9.92974	10.1363	10.0398	10.1771	9.89817	9.83325	9.64335	9.74922	9.75377	9.96676	9.98838	9.99826	9.88046	9.65548	9.85219	9.90929	10.0844	9.9742	10.157	9.76269	10.1286	9.94474
7.58217	NaN	NaN	8.42648	8.15918	8.22113	8.06573	NaN	7.77335	NaN	7.9466	8.2267	NaN	7.76839	NaN	8.06224	7.88654	7.34378	7.79022	NaN	NaN	7.72892	8.1456	NaN	NaN	NaN	7.90761	8.14395	NaN	8.01528	7.3366	8.23935	7.95249	NaN	7.76098	NaN	NaN	7.88348	NaN	7.89387	7.90388	NaN	NaN	7.95692	7.81157	NaN	NaN	8.18153	NaN	8.15269
8.36122	8.62081	NaN	8.68716	NaN	8.83058	NaN	8.671	8.59647	8.53428	8.40887	NaN	NaN	8.46486	NaN	NaN	NaN	NaN	NaN	NaN	NaN	8.62618	9.03129	NaN	8.62204	8.45998	NaN	8.36682	NaN	8.46773	8.32921	8.52014	8.6575	8.50199	NaN	NaN	8.57672	8.57766	8.54152	NaN	NaN	NaN	NaN	8.73027	8.26991	9.32129	8.62235	NaN	NaN	NaN
9.9896	10.2455	10.1491	10.0571	10.1893	10.2439	10.0819	10.1188	10.1098	10.1804	10.1638	10.2833	10.2024	10.0667	10.1427	9.94537	10.3517	10.0015	10.095	9.87129	10.0468	10.1945	10.3512	10.0168	10.1613	10.1702	10.3386	9.87504	10.3358	10.2917	10.0177	10.1235	10.2175	10.1782	NaN	9.97298	10.0389	10.2474	10.1135	10.0386	10.0377	9.70968	9.93546	10.1939	10.2146	10.2977	10.2159	10.0601	10.0618	10.2526
9.29809	9.59177	9.15515	9.35885	NaN	NaN	8.8334	9.08415	NaN	9.20602	9.23173	9.17644	9.31197	NaN	NaN	9.02531	8.89939	9.55954	9.10904	8.94596	NaN	9.22789	9.67767	9.36216	NaN	NaN	9.2782	9.3325	9.5792	9.34951	9.13827	9.53657	9.3586	9.26834	NaN	9.26221	9.03981	NaN	9.17234	9.31931	NaN	NaN	8.97307	NaN	9.14323	NaN	NaN	NaN	NaN	9.66403
8.2079	8.82225	8.3052	8.78819	8.31283	8.40183	8.6537	NaN	8.56324	8.48521	8.52695	8.70334	8.67946	8.63328	8.87552	NaN	8.45678	8.67998	8.65926	8.36595	8.85949	8.69111	8.5081	8.90574	NaN	8.41544	8.52385	8.2951	8.95071	8.55334	8.75168	8.77696	8.85084	8.62731	8.67552	8.45658	8.48121	8.8542	8.3367	8.62929	NaN	8.74555	8.49241	8.38077	8.53584	8.5589	8.70818	8.4674	8.81148	8.81967
8.76179	8.99939	8.95789	9.00445	8.93465	NaN	9.0677	8.9244	8.70104	8.87989	NaN	9.31605	9.13274	8.77518	8.89559	8.97444	8.90801	9.26783	8.77745	8.93872	9.15085	9.07192	8.75078	9.24785	NaN	8.61977	9.55808	8.89683	9.16486	8.96673	8.92671	8.96035	8.97949	8.61684	8.93881	8.85181	NaN	8.87229	8.70161	9.25118	8.60024	9.07103	8.86995	8.94164	9.15418	NaN	9.21261	8.91488	9.22279	9.50699
9.41243	9.88695	9.69323	9.69421	9.60291	9.69202	9.76394	9.16785	9.39141	9.70251	9.51638	9.38405	8.28735	9.66687	9.60999	9.17146	9.47721	9.76456	9.09909	9.50609	9.41184	9.53822	9.80981	9.67142	9.6493	9.54676	9.60957	9.4661	9.71237	9.76069	9.28119	9.19332	9.41479	9.6341	9.6463	9.48806	9.52165	9.58874	9.40953	9.70921	9.28702	9.56366	9.51384	9.00165	9.25098	9.6314	9.18481	9.51876	9.36284	9.68886
8.40054	8.56665	8.34631	8.63361	8.34629	8.77813	8.09705	8.50575	7.79679	8.50133	7.90637	8.65783	8.52611	8.43057	8.73229	NaN	8.20518	8.62133	8.25825	8.69564	7.86558	8.54715	8.86493	NaN	8.48239	8.11932	8.69507	8.39127	8.60905	8.75424	8.42351	8.41032	8.47327	8.57178	8.64675	8.33405	7.97074	8.56869	8.23495	8.61332	8.05169	NaN	8.49855	8.67084	9.00518	8.53954	8.65488	8.32127	8.73536	8.00312
10.7458	10.8162	10.7038	10.8056	10.7633	10.8386	10.8516	10.8046	10.8296	10.7805	10.7214	11.0206	10.8452	10.8085	10.9138	10.7086	10.8186	10.8676	10.8194	10.7523	10.7038	10.8445	11.0237	10.9438	10.8526	10.7623	10.9582	10.7621	10.8537	10.9251	10.789	10.9306	10.7986	10.7647	10.8522	10.74	10.7744	10.7463	10.7929	10.9262	10.882	10.6803	10.8801	10.7712	10.9031	10.8524	10.9308	10.7757	11.037	10.8009
8.3995	8.67034	8.63327	8.62087	8.50048	8.4596	NaN	8.39069	8.31788	8.49806	8.66596	8.45154	8.62531	8.65383	8.55704	NaN	8.30016	8.35574	8.38149	7.66316	8.18159	8.46145	8.79876	8.32375	8.67549	8.55223	8.30164	8.48779	8.67622	8.62546	8.56804	8.57405	8.2354	8.58174	8.24886	8.3767	8.46178	7.77718	8.68677	8.4185	8.00651	8.29631	8.48084	8.53284	8.76208	8.57567	8.70329	NaN	8.699	NaN
10.1122	10.2937	10.2105	10.2049	10.3269	10.1759	10.1492	10.1688	9.85034	10.2322	10.1932	10.3753	10.3622	10.1921	10.3947	10.1377	10.268	10.2409	10.3716	10.1356	10.0898	10.1823	10.5405	10.2501	10.1929	10.1082	10.3636	10.1313	10.3207	10.1072	10.2104	10.3148	10.2993	10.1661	9.96347	10.0397	10.0317	10.1282	10.1759	10.2279	9.40961	10.1433	10.4283	10.1639	10.4356	10.449	10.3075	10.2849	10.3931	10.2336
8.37585	8.6925	8.47213	9.07247	8.45564	8.88854	9.18566	8.61221	7.94961	8.63165	8.34419	8.89542	8.65546	8.79957	7.98597	8.77509	8.71434	8.40233	8.48177	8.55522	8.55558	8.68901	8.59211	8.94427	8.55402	8.49609	8.77619	8.42516	8.5928	8.73098	8.50951	9.04317	8.50533	8.51101	8.91313	8.38041	8.51597	8.34967	8.46599	8.70286	8.75569	8.5799	8.75706	8.5997	8.69862	8.98296	8.6973	8.30272	8.55182	8.66151
9.53865	9.27626	9.24966	9.20844	9.31488	9.1344	9.27024	9.36402	9.00561	9.5419	9.2522	9.29541	NaN	9.38904	9.39599	9.11401	8.82679	9.51069	8.86721	8.67175	9.23842	9.42716	9.33762	9.40656	9.13443	9.14167	9.11005	9.3615	9.05339	9.26785	9.0491	9.22578	9.49649	9.0754	8.79024	9.15106	9.34836	9.43561	9.21152	9.44383	9.07766	9.09353	8.96659	9.16268	9.52468	9.56039	9.34305	9.40997	9.19195	9.93884
9.12885	9.32209	9.38166	9.23216	9.06224	9.16197	9.34007	9.00217	9.07059	9.06845	9.30922	9.77275	9.19767	9.34899	9.41839	9.32114	8.96508	8.81251	9.17038	9.06172	9.80213	9.39019	9.26186	9.2746	9.1561	9.28807	9.70619	9.2465	9.25878	9.43966	9.41656	9.46504	9.16557	9.1183	9.39155	9.06952	8.92397	9.14681	9.36438	9.48548	9.81643	8.90683	9.13001	9.28587	9.18136	9.27912	9.35641	9.19248	9.1865	9.07181
9.55357	NaN	8.92899	9.4987	NaN	NaN	NaN	9.08845	NaN	NaN	9.14251	NaN	NaN	9.29168	9.34292	9.64104	NaN	9.38952	NaN	9.50733	NaN	NaN	NaN	9.9069	9.09806	NaN	NaN	NaN	NaN	NaN	NaN	NaN	NaN	9.46392	NaN	NaN	NaN	NaN	NaN	9.47197	9.63258	NaN	9.35788	9.21595	9.401	NaN	NaN	9.2514	NaN	9.25285
8.08279	8.40535	NaN	7.80279	7.71806	NaN	8.20252	7.37005	8.12359	8.04786	NaN	7.9197	7.92566	NaN	NaN	7.24254	7.92096	NaN	7.8388	7.36084	NaN	7.95498	8.35267	8.28912	8.27173	7.92253	8.20766	8.26283	8.0329	8.13966	NaN	7.95029	7.57127	7.55363	8.03125	7.80924	8.26378	8.11551	7.76063	8.31742	7.88659	7.64173	NaN	8.12176	7.61461	NaN	8.34543	NaN	NaN	8.09482
8.83133	9.00147	8.67908	9.01322	8.95255	8.71273	8.58018	NaN	8.65956	8.76172	8.77591	8.96097	8.8405	9.04926	NaN	8.07203	NaN	8.20455	8.74873	8.69466	8.88207	9.0887	NaN	8.31597	8.83299	8.8206	7.95679	8.72286	8.86786	8.94678	NaN	8.96957	8.8358	NaN	8.54852	NaN	8.77395	8.78356	8.66348	8.42883	NaN	8.19761	8.0051	8.87802	8.79232	8.92252	9.05683	NaN	8.99437	NaN
9.28459	8.91103	9.31892	9.08357	9.25023	9.16492	NaN	NaN	9.24279	9.16953	NaN	8.82876	9.17383	8.95457	NaN	NaN	9.37208	9.26614	NaN	8.88782	9.19382	9.19582	9.39189	NaN	9.20331	8.97573	8.91332	9.2266	9.21561	8.91938	9.08447	9.08732	9.29079	NaN	NaN	9.02853	8.97971	NaN	9.06651	NaN	NaN	NaN	NaN	9.18605	9.30874	9.24092	8.69636	NaN	NaN	9.02078
9.99511	9.84588	NaN	NaN	9.81835	9.50948	9.93077	9.84634	9.3184	9.97749	9.74601	NaN	NaN	8.67136	10.0175	9.89997	9.89383	9.98548	9.65582	9.64039	9.74293	9.95532	NaN	10.1422	9.64525	9.75106	9.88277	9.9401	9.65434	9.88937	9.77533	9.82496	9.93341	NaN	9.73985	9.93303	NaN	9.84378	9.85699	10.0008	9.87017	9.81552	10.003	9.76542	10.1334	10.1514	10.0251	10.058	10.0472	10.1654
8.94277	9.13966	9.01423	9.15051	8.83364	9.08318	8.99148	9.05277	8.92935	9.18904	8.97931	9.64622	9.1184	9.07795	8.94802	9.12756	8.90421	9.01624	9.21061	8.96506	8.93662	9.07522	9.20782	9.14977	8.92068	9.07751	9.65455	9.03922	8.99085	9.21248	9.08016	9.13814	8.84165	9.00783	9.11454	9.02955	8.89337	9.10223	8.86685	9.25377	8.98294	8.66167	NaN	9.07092	8.8576	8.84921	9.18344	9.16803	9.29246	9.04949
8.11045	8.07806	8.19421	8.19335	8.11083	8.33451	7.89882	8.44451	8.30694	8.21112	8.12375	7.88155	8.18113	8.24733	8.58824	8.26567	8.07646	7.68596	7.76849	8.19923	8.25885	8.27358	NaN	8.09559	7.90006	8.2927	8.02975	8.14192	NaN	9.00788	8.0984	8.08615	8.10158	8.17598	8.25363	7.9354	7.88414	8.34522	8.223	7.92117	8.40941	8.01144	8.1944	NaN	8.39751	7.99807	8.16379	8.06378	8.11727	8.1427
11.3845	11.6959	11.617	11.7589	11.4044	11.4513	11.6578	11.2749	11.3975	11.3886	11.4532	11.553	11.5778	11.0393	11.5066	11.6086	11.6164	11.5257	11.5234	11.2241	11.5754	11.5766	11.6692	11.8983	11.631	11.4698	11.5707	11.3975	11.6958	11.4973	11.5203	11.7831	11.4018	11.3057	11.7048	11.3585	11.5829	11.3848	11.4833	11.5873	11.3818	11.1679	11.3122	11.3459	11.3424	11.4575	11.5999	11.4052	11.6343	11.6135
8.19257	8.74779	8.76056	8.45014	8.784	8.14607	8.47555	8.36131	8.09353	8.17525	7.8718	7.78579	8.05427	7.78257	NaN	8.73489	8.63246	8.48349	8.6912	8.38075	9.06337	8.33913	8.90845	8.14001	8.40625	NaN	7.77831	8.30229	8.85872	8.53375	8.54228	8.78425	8.50533	8.39459	8.22214	NaN	8.09117	8.06096	NaN	8.08938	8.30185	7.93711	8.1685	7.91167	8.30251	8.32773	7.84469	8.10917	8.05755	8.52617
NaN	7.35238	NaN	NaN	NaN	NaN	NaN	NaN	7.67038	NaN	NaN	NaN	7.37956	6.70755	NaN	NaN	NaN	NaN	7.32408	NaN	NaN	NaN	NaN	7.23454	NaN	NaN	6.90971	7.29905	7.93226	7.89361	NaN	NaN	7.33203	NaN	NaN	7.90205	7.50077	NaN	7.29482	NaN	6.66783	7.45544	NaN	7.53069	NaN	NaN	NaN	NaN	NaN	NaN
12.0345	11.8596	11.8588	11.9808	11.9799	12.0614	12.0054	12.1763	12.1552	12.0335	11.9652	12.0723	12.038	12.0208	12.0664	12.1407	12.1211	12.0689	12.0947	12.049	12.0568	12.0388	12.0087	12.0432	12.0109	12.0002	12.1229	11.9831	11.8485	11.8619	11.897	11.8813	11.9298	11.9887	11.897	12.0314	11.8451	11.9941	11.9795	11.9887	11.9739	12.0027	12.0329	11.8835	12.0069	12.0124	11.9783	12.0847	12.1409	12.0917
10.3598	10.3963	10.6098	10.5307	10.5533	10.549	10.4004	10.6874	10.2809	10.5103	10.5596	10.2572	10.511	10.4004	10.4651	10.3749	10.5852	10.3003	10.3277	10.3386	10.3094	10.5875	10.4316	10.2494	10.4175	10.5449	10.4309	10.4386	10.6233	10.5751	10.608	10.5357	10.4763	10.5617	10.3661	10.5786	10.3203	10.5288	10.5071	10.3493	10.3565	10.3001	10.5955	10.375	10.567	10.2796	10.4599	10.4599	10.5792	10.4848
11.7145	11.7772	11.7462	11.7929	11.7914	11.8279	11.8251	11.7325	12.097	11.804	11.7957	11.908	11.8237	11.7235	11.7725	11.6951	11.7356	11.7993	11.7107	11.82	11.8759	11.7874	11.7527	11.7374	11.8299	11.7754	11.7127	11.7206	11.8045	11.8551	11.8056	11.7824	11.8787	11.8674	11.846	11.8133	11.8879	11.7951	11.8199	11.8452	11.8336	11.8296	11.8184	11.7293	11.7642	11.8858	11.8252	11.8055	11.7665	11.8376
11.4416	11.477	11.5127	11.5031	11.4963	11.5315	11.5306	11.421	11.7627	11.5551	11.5142	11.5976	11.5593	11.4073	11.4859	11.3742	11.4127	11.4954	11.426	11.5252	11.4856	11.466	11.4654	11.4276	11.5603	11.4713	11.3674	11.4328	11.5364	11.5666	11.4901	11.4769	11.6149	11.5808	11.5338	11.4322	11.6053	11.4717	11.5425	11.5289	11.5314	11.5198	11.5644	11.4482	11.4391	11.6309	11.5623	11.4678	11.5463	11.5108
11.5945	11.591	11.6219	11.6136	11.6055	11.7286	11.6964	11.592	11.9608	11.6444	11.6006	11.7887	11.615	11.6074	11.6782	11.6227	11.593	11.6764	11.6372	11.7244	11.7697	11.664	11.6178	11.6397	11.6979	11.627	11.6404	11.5872	11.678	11.6836	11.6592	11.6151	11.7534	11.6788	11.7426	11.64	11.7423	11.6599	11.6381	11.7322	11.7322	11.7474	11.7292	11.6125	11.5775	11.7559	11.6977	11.6993	11.6374	11.7361
8.70507	7.98089	8.37337	8.19041	8.47041	7.89896	8.42786	8.18901	7.86719	8.40312	8.06509	8.64912	8.57491	8.11314	7.84137	NaN	8.16391	8.30343	8.64125	9.24714	9.1358	7.72287	7.85965	8.03771	7.59366	7.85862	8.21309	9.13421	8.32356	9.22427	9.0812	8.22508	9.10168	8.21357	9.60792	8.65989	9.32762	8.71675	8.60671	8.98548	9.61932	8.96215	8.7998	8.42385	8.51825	9.30567	9.29254	8.51899	8.45759	8.11896
10.0808	10.2087	10.0802	10.1155	10.056	9.9294	10.031	9.89983	10.0171	9.91503	10.1975	9.84904	10.1652	9.98554	9.94632	10.1735	10.1401	10.0382	10.1931	10.1945	10.2298	9.91794	9.98156	9.90138	10.1236	10.0822	9.9431	10.1435	10.3042	10.133	10.0814	10.0045	10.1319	10.0771	10.1999	10.1998	10.3369	10.0618	10.2489	10.0021	10.3107	10.1532	10.2431	9.94873	10.0558	10.2841	10.1446	10.1014	10.1306	9.92878
9.19468	9.14145	9.24618	9.22261	9.1232	9.09889	9.2052	9.18594	9.15667	9.41281	9.22766	9.03355	9.02531	9.02983	9.00385	9.01448	9.03587	9.08682	9.08938	9.06926	9.12659	9.20071	9.18264	8.9554	9.11358	9.07628	8.97281	9.09566	NaN	9.06948	9.13204	9.08973	9.18946	9.36203	9.00548	9.1117	9.2897	9.33584	9.10116	8.9468	9.20388	9.18407	9.24033	9.20965	9.09594	9.05088	9.35854	9.20431	9.10582	9.19997
9.69195	9.64733	9.90216	9.8715	9.71755	9.85086	9.66724	9.80186	9.84013	9.8751	9.88075	9.65623	9.65008	9.72491	9.56902	9.68622	9.61863	9.62048	9.60181	9.70894	9.71443	9.85285	9.66689	9.61765	9.80866	9.78575	9.70737	9.70507	9.62079	9.69563	9.81363	9.81393	9.80374	9.78936	9.65079	9.70751	9.75769	9.89584	9.86722	9.63338	9.79275	9.71205	9.71891	9.72973	9.94766	9.81916	9.97331	9.70713	9.77479	9.65468
10.1872	10.1397	10.3006	10.3343	10.2495	10.1575	10.3283	10.2003	10.1958	10.3705	10.3574	10.3346	10.4028	10.142	10.259	10.1192	10.2123	10.2498	10.2807	10.3185	10.4599	10.1844	10.1301	10.1631	10.3011	10.3209	10.2916	10.2926	10.1342	10.4342	10.3977	10.2472	10.4327	10.3278	10.5319	10.2796	10.5027	10.3679	10.4228	10.4344	10.4306	10.4149	10.3807	10.2999	10.2777	10.4734	10.3243	10.3189	10.3223	10.3586
10.2842	10.4229	10.442	10.3209	10.3097	10.3054	10.1899	10.228	10.0086	10.254	10.3323	10.0998	10.0585	10.1613	10.2745	10.3538	10.3714	10.3315	10.2144	10.1283	10.4948	10.1732	10.2784	10.1741	10.4401	10.1952	10.3401	10.3859	10.3056	8.92115	10.2699	10.27	10.3603	10.2488	10.2534	10.2704	10.3055	10.2383	10.2536	10.278	10.195	10.3211	10.1747	10.0971	10.3615	10.3003	10.2393	10.4322	10.3414	10.1626
10.0209	9.9241	10.081	10.2527	9.98387	10.1212	10.3779	10.0595	10.1654	10.1113	10.1406	10.3222	10.413	10.141	10.1598	10.0915	9.97935	10.1218	10.2295	10.1028	10.3426	10.1235	10.1108	10.2255	10.1485	10.101	10.1098	10.1602	9.95296	10.2691	10.2326	10.2806	10.0573	10.1821	10.4877	10.1543	10.4548	10.1842	10.2035	10.2712	10.2855	10.4453	10.3472	10.1393	10.206	10.2634	10.2871	10.3214	10.2021	10.4504
10.865	10.903	10.9432	10.842	10.8813	10.9927	10.9183	10.8392	11.4005	10.998	10.4009	11.0397	10.9007	10.6762	10.9616	10.8707	10.8983	10.9641	10.8778	11.019	10.9825	10.9384	10.9503	10.7084	11.1457	10.4997	10.5151	10.8205	11.0381	10.7906	10.9202	10.9023	10.943	11.0159	10.7685	10.7475	10.6858	10.8332	10.5588	10.5315	10.8539	10.8244	10.8253	10.8646	10.7841	10.896	10.8665	10.5973	10.4757	10.6176
9.90727	10.1789	10.065	10.2336	9.99093	10.0105	10.0736	9.82693	10.2449	9.99086	10.0012	9.91845	9.93581	9.9292	9.95264	10.106	9.98484	10.0986	10.0419	9.89905	10.1626	10.0278	9.97872	10.1651	10.1248	10.0474	10.0695	9.93402	10.1084	10.1307	10.0898	10.0747	10.0381	9.96042	10.0083	9.90538	10.045	9.88998	9.92023	10.0322	10.0112	9.92469	9.9296	9.95079	9.89468	10.0574	10.0648	10.1003	10.077	10.0307
10.7159	10.9422	10.9837	10.7479	10.8511	10.8208	11.0175	10.9501	10.9293	10.8512	10.8853	10.8496	10.8551	10.6505	10.8693	10.8427	10.8491	10.9258	11.0238	11.0321	10.9193	10.7381	10.8827	10.7795	10.9181	10.9548	10.7425	10.7822	10.9561	11.0213	10.85	10.9368	10.9898	10.9137	11.175	10.9369	11.0545	10.9525	11.0728	10.9038	11.0553	11.177	11.0697	10.976	10.9186	11.0349	11.0844	10.9342	11.0633	10.9155
10.8362	10.9174	10.8051	10.7504	10.9437	10.7294	11.006	10.7425	10.7955	10.891	10.8312	10.731	10.7988	10.8186	10.9196	10.8321	10.8023	10.8608	10.8659	10.8773	10.9917	10.7138	10.9594	11.0139	10.8337	10.8699	10.9025	10.8393	10.8491	10.7942	10.8412	10.8098	10.924	10.6856	10.827	10.625	10.8149	10.7048	10.7761	10.8599	10.8119	10.8503	10.8126	10.7701	10.728	10.6621	10.7913	10.8424	10.8534	10.7896
10.8679	10.9633	10.6819	10.8574	10.898	10.8977	10.8989	10.8092	10.8977	10.7791	10.7782	10.8025	10.7597	10.7534	10.8026	10.9826	10.9105	10.7627	10.932	10.7337	10.8595	10.7626	10.8667	10.8544	10.8795	10.7313	10.8621	10.7834	10.8889	10.8157	10.6871	10.7087	10.7817	10.7896	10.7731	10.8128	10.7388	10.8645	10.7504	10.6487	10.7514	10.758	10.8018	10.7727	10.7311	10.7673	10.8082	10.8967	10.9199	10.8008
9.49801	9.73259	NaN	9.39305	9.53178	NaN	NaN	NaN	NaN	NaN	NaN	9.20455	9.37843	9.62915	9.35445	NaN	NaN	NaN	9.32683	9.31677	NaN	8.79546	9.2854	NaN	NaN	NaN	9.29008	9.6258	9.28411	NaN	NaN	9.38798	9.40809	NaN	NaN	NaN	NaN	NaN	NaN	9.21843	NaN	9.3544	9.32094	9.672	9.29297	NaN	NaN	9.50776	NaN	9.53909
9.4407	9.38268	9.41353	9.40576	9.15189	9.31664	8.85106	9.52935	9.46171	9.02698	9.50736	9.35137	9.40666	9.68168	9.35288	8.76271	9.73408	9.66182	9.53993	9.50571	9.02772	9.30473	9.10819	9.63738	9.03157	9.06547	9.01347	9.12398	9.60689	8.46154	9.26734	9.58917	9.64655	9.28289	9.29918	9.63695	9.41112	9.11032	9.24415	9.6746	9.54699	9.22822	8.82988	9.77069	9.01945	8.90064	8.123	9.01833	8.89468	9.39891
7.69699	7.64896	7.94426	NaN	7.6506	7.66447	7.70373	7.33873	NaN	7.81714	7.61425	7.68289	7.61946	7.31008	8.24371	6.96931	7.44303	7.71873	7.81301	7.57437	7.77572	7.60759	7.8183	7.18809	7.21804	8.06047	7.78287	7.46728	7.42978	7.3971	NaN	7.63606	7.62655	NaN	7.54485	7.66785	7.42361	7.77825	NaN	7.80494	7.44986	7.56565	7.60788	7.597	7.48643	7.83923	7.62715	7.77545	7.68628	7.90662
11.9618	11.8977	11.7998	11.9087	12.0052	12.0045	11.9907	12.0544	11.9607	11.8991	11.947	11.8669	11.8614	11.9079	12.0726	12.0551	12.0249	11.9585	12.0137	11.8979	11.9855	11.9254	11.9746	11.9978	11.9593	11.9462	12.0767	11.9883	11.8753	11.8954	11.8034	11.8274	11.972	11.9433	11.9552	11.9764	11.826	11.907	11.8904	11.9683	11.8759	11.9216	11.9656	11.9207	11.8446	11.8757	11.9458	11.9561	11.8757	11.9556
11.2214	11.1527	11.1611	11.1393	11.2213	11.2036	11.2515	11.2792	11.1644	11.164	11.1956	11.1537	11.2261	11.1615	11.1822	11.1632	11.2357	11.2096	11.2235	11.2308	11.197	11.1505	11.1437	11.2427	11.1234	11.1268	11.1559	11.2453	11.094	11.1759	11.169	11.1024	11.2161	11.2232	11.24	11.1913	11.2009	11.2126	11.2263	11.1488	11.1277	11.3467	11.27	11.1026	11.248	11.1952	11.2598	11.1955	11.1999	11.3039
9.24115	NaN	NaN	9.12258	8.82741	9.00655	8.72104	NaN	9.34653	NaN	8.72383	8.74959	8.78457	8.59016	NaN	NaN	8.52733	NaN	NaN	8.46368	8.83487	NaN	NaN	8.50169	NaN	8.89944	NaN	NaN	8.55525	8.54207	9.01532	8.4868	NaN	NaN	8.6962	NaN	NaN	NaN	8.53087	8.8859	NaN	NaN	NaN	9.03535	9.20151	NaN	9.06111	8.8011	NaN	NaN
8.56265	8.77027	8.78327	8.63321	8.6767	8.60903	8.69091	8.73522	8.62117	8.60299	8.66243	8.64122	8.68649	8.55748	8.55609	8.49625	8.49017	8.56412	8.46163	8.59178	8.67038	8.44598	8.55904	8.48177	8.64872	8.63717	8.56142	8.64972	8.53047	8.65051	8.73199	8.51412	8.60412	8.76385	8.61974	8.77205	8.73664	8.58487	8.73072	8.59199	8.6819	8.56978	8.59345	8.65967	8.71193	8.52462	8.59282	8.62617	8.6992	8.75108
10.3323	10.5865	10.5825	10.5095	10.4835	10.4464	10.4255	10.3895	10.3923	10.5682	10.5333	10.3616	10.5492	10.3175	10.4219	10.4943	10.5331	10.4618	10.335	10.4324	10.3907	10.4789	10.415	10.4039	10.4413	10.4949	10.3886	10.3979	10.5674	10.5986	10.4747	10.4522	10.4073	10.4969	10.4759	10.5123	10.5746	10.5608	10.5641	10.4486	10.4882	10.5221	10.487	10.4143	10.5162	10.5526	10.5448	10.5466	10.3725	10.5043
10.67	10.5784	10.5119	10.4565	10.6131	10.5079	10.5635	10.5052	10.4808	10.6228	10.577	10.4711	10.508	10.6149	10.4962	10.4766	10.564	10.4419	10.5622	10.5333	10.575	10.498	10.5125	10.5325	10.4996	10.594	10.5459	10.6753	10.5472	10.4214	10.483	10.4577	10.5951	10.4357	10.5542	10.5057	10.558	10.5538	10.5906	10.4624	10.5363	10.5273	10.5251	10.54	10.5562	10.5282	10.5501	10.514	10.4897	10.5056
8.30177	8.22409	8.24277	8.33315	8.46929	8.12385	8.0794	8.46532	8.55229	8.37256	8.04805	8.20704	8.36158	8.25356	8.478	7.98421	7.99931	8.25188	8.42823	8.21919	8.58136	8.39273	8.37767	8.69581	8.2919	8.07423	8.57807	8.24788	8.29704	8.26093	8.4855	8.46746	8.30542	8.46136	8.18036	7.94477	8.17883	8.21664	7.9256	8.42995	8.48985	8.08736	8.2893	8.61203	8.36239	8.30728	8.53852	8.67756	8.05572	8.38478
7.33598	7.72323	7.43165	NaN	6.90977	NaN	6.69867	NaN	7.84056	NaN	7.06744	7.89933	NaN	7.67598	NaN	7.91138	NaN	NaN	7.59191	7.21846	7.81919	7.2145	NaN	7.72251	NaN	NaN	8.0197	7.50467	7.6191	NaN	7.38993	7.89005	7.55745	NaN	7.52515	NaN	NaN	7.48306	7.39317	7.54908	NaN	7.5603	7.90622	NaN	7.66438	NaN	NaN	8.25926	NaN	7.77037
8.19551	8.14114	7.98866	8.10517	8.19833	8.15097	8.05022	8.10558	8.3384	8.00484	8.09019	8.25387	8.13309	8.01753	8.08721	7.98197	8.26152	8.48582	8.10887	8.18415	8.15616	8.06685	7.893	8.28398	7.96443	7.93207	8.1898	8.06908	8.10534	7.99689	7.95485	8.22994	8.1024	8.15658	7.97192	8.31171	8.20876	8.08182	8.03806	8.22863	8.13389	8.09423	7.64293	8.42875	8.05903	7.82017	7.74904	7.95001	7.86326	8.18321
7.37656	NaN	NaN	NaN	NaN	7.25484	NaN	7.09635	NaN	NaN	7.17863	NaN	NaN	7.15833	7.71683	NaN	NaN	NaN	7.17938	6.95428	NaN	7.47394	NaN	NaN	NaN	NaN	NaN	NaN	NaN	6.95874	7.43623	7.19265	NaN	7.46129	7.64637	6.94783	NaN	NaN	7.32613	NaN	NaN	NaN	7.24408	7.27038	NaN	NaN	NaN	NaN	NaN	7.37352
11.7204	11.5791	11.7233	11.4078	11.4513	11.5472	11.5614	11.466	11.39	11.5338	11.5921	11.4226	11.0483	11.4165	11.6163	11.6437	11.5301	11.4669	11.4582	11.5334	11.4552	11.4344	11.5586	11.4836	11.4802	11.5721	11.5502	11.758	11.6595	11.2176	11.7058	11.4688	11.3648	11.5974	11.6603	11.4786	11.5145	11.5828	11.5608	11.4622	11.597	11.4563	11.5172	11.3775	11.4268	11.4116	11.467	11.5842	11.524	11.5226
8.48134	8.62962	8.61395	8.59242	8.51056	8.54028	8.52838	8.45503	8.50835	8.6352	8.42014	8.3836	8.4936	8.47547	8.42472	8.50331	8.66117	8.46885	8.70364	8.60259	8.54563	8.41305	8.53448	8.42202	8.52589	8.63954	8.50124	8.58104	8.48326	8.51908	8.46632	8.51562	8.48816	8.81365	8.5249	8.56129	8.39981	8.48721	8.59616	8.37978	8.49201	8.37278	8.54254	8.56091	8.58907	8.55497	8.56571	8.58149	8.26136	8.52282
10.1948	10.3981	10.2081	10.4568	10.5707	10.4975	10.6177	10.5688	10.5287	10.4783	10.4587	10.4908	10.414	10.3271	10.5094	10.3353	10.4434	10.4778	10.5075	10.4837	10.6549	10.4176	10.5048	10.4184	10.3505	10.4901	10.5841	10.2285	10.3759	10.3725	10.2349	10.39	10.5095	10.4085	10.4982	10.469	10.3105	10.4043	10.4177	10.4973	10.4829	10.4955	10.4235	10.3493	10.3503	10.4069	10.4182	10.471	10.4247	10.5706
8.14445	8.66097	NaN	8.56867	8.60168	8.39886	8.47369	8.19128	8.02706	8.84722	8.55537	NaN	8.58237	8.58121	9.06748	8.12769	8.12675	8.79296	8.11029	NaN	7.5852	8.50059	8.62048	8.41249	8.36769	8.54518	8.66708	NaN	8.57685	8.72992	8.65818	8.91239	8.48917	8.66779	8.27733	7.98229	7.91468	8.57799	8.57498	8.83519	7.98873	NaN	NaN	8.29537	8.58103	8.50503	8.23807	NaN	8.38739	8.31921
8.774	8.57386	9.02354	8.81759	8.74422	8.9054	9.08639	8.70533	8.98988	8.63097	8.72907	9.21859	9.08629	9.02449	9.22891	8.98912	8.68597	8.80963	9.04949	8.87521	8.78514	9.02028	9.01978	8.94393	8.86116	8.67736	9.17638	8.73045	8.72326	8.96171	9.00497	8.76304	8.80424	8.91976	8.83838	8.73381	8.88623	8.93294	8.85374	9.20406	NaN	8.96922	9.0421	8.88408	9.10415	9.05227	8.7635	8.84445	9.23437	8.9911
9.62445	9.81482	9.75541	9.80031	9.739	9.74261	9.58464	9.89103	9.69061	9.64695	9.53966	9.49888	9.89912	9.48917	9.49809	9.79752	9.78713	9.81708	9.58435	9.68114	9.44141	9.99904	9.90083	10.2726	9.83648	9.42208	9.67722	9.56663	9.79376	9.80131	9.67941	9.89901	9.50386	9.60222	9.49075	9.76724	9.6205	9.58318	9.60586	9.85895	9.76378	9.4867	9.53617	9.83206	9.6241	9.85028	9.82401	9.58804	9.81546	9.75514
10.8867	10.8324	10.8434	10.8109	10.8457	10.8537	10.986	10.9455	10.7419	10.9227	10.9267	10.89	10.9291	10.8783	10.9038	10.83	10.9276	10.872	10.8656	10.9834	10.9242	10.8193	10.7958	10.9324	10.8601	10.8408	10.864	10.9056	10.7126	10.7837	10.8498	10.8001	10.8296	10.7804	10.9462	10.7866	10.8361	10.8674	10.9079	10.8903	10.9204	10.9357	10.8769	10.7258	10.8181	10.9396	10.8165	10.8833	10.9596	10.9873
NaN	NaN	7.33716	7.18081	NaN	NaN	7.467	NaN	7.59562	7.30307	7.32129	NaN	NaN	7.36156	NaN	NaN	NaN	NaN	NaN	NaN	NaN	7.3378	NaN	7.15171	7.2819	NaN	NaN	NaN	7.19299	7.38185	7.36812	7.33341	NaN	7.40016	NaN	NaN	7.48906	7.41283	NaN	NaN	NaN	NaN	NaN	NaN	NaN	NaN	7.27307	NaN	7.26229	NaN
8.84029	8.45673	8.56223	8.69699	8.8661	8.74473	8.26972	8.54379	8.91883	8.66735	8.75199	8.42488	8.47939	8.52854	8.69494	8.56335	8.51344	8.34941	8.53533	8.31065	8.82457	8.53181	8.73937	8.64147	8.29734	8.74404	8.68241	8.79592	8.49676	8.67275	8.76296	8.6301	8.64201	8.6675	8.86609	8.68352	8.69246	8.6478	8.73244	8.67726	8.68106	8.63483	8.25561	8.55988	8.61569	8.38238	8.56342	8.39349	8.81912	8.24356
9.09934	8.98799	9.26886	9.21304	8.96086	9.18424	8.99605	9.12284	9.67663	8.98373	8.79137	9.3296	9.18253	9.15494	9.20542	9.24232	8.99729	8.98639	8.9331	9.38952	9.33977	9.38682	9.14189	9.22167	9.53303	8.96851	8.80089	8.95721	9.01957	9.155	9.37725	9.22029	9.13586	9.1677	8.92941	9.11677	9.07838	8.71038	8.96513	8.73741	9.09135	9.14364	9.2481	9.11099	8.98831	9.24294	9.24613	8.73656	8.82753	8.87864
8.17892	8.26342	7.94234	8.32205	8.26024	8.15927	7.64882	8.09771	8.04638	8.00294	8.28724	8.25568	8.34669	8.37709	8.26724	8.01055	8.18489	8.46458	8.10151	8.23576	8.00745	8.2401	8.27407	8.20398	7.99064	7.88804	8.16044	8.05492	8.35601	7.95933	8.25597	8.26858	8.38365	8.07889	8.25142	8.23203	8.25542	7.80087	8.21176	8.21788	8.17638	8.397	7.94546	8.31385	8.03882	7.94035	NaN	7.87834	NaN	8.27068
8.0943	7.64891	8.0484	8.20461	NaN	7.75543	7.81065	8.4923	9.04277	8.40627	8.402	7.99641	8.30666	8.19081	8.42841	8.06985	8.49534	7.79373	8.22045	8.17161	7.82625	8.2679	8.69505	8.10013	8.27349	7.764	8.44834	8.43422	8.0571	7.83615	8.69395	8.11916	8.10863	8.6051	8.72771	8.38757	8.14267	8.28239	7.90892	8.00082	7.53787	8.19019	8.18949	9.253	7.99123	8.24927	8.73524	8.43271	8.29197	8.10462
7.11341	7.36248	7.37772	7.55524	NaN	NaN	NaN	NaN	NaN	NaN	7.24092	7.59361	NaN	7.72478	NaN	NaN	NaN	NaN	7.5024	NaN	NaN	7.5332	7.40147	NaN	7.15384	NaN	NaN	NaN	7.46126	NaN	7.14001	7.48409	NaN	7.46087	7.40461	7.35413	7.34821	NaN	7.1442	7.69698	NaN	NaN	6.93675	7.74064	NaN	7.18021	NaN	NaN	NaN	7.35274
7.6243	8.24224	7.85829	8.21696	7.85483	9.22827	7.63144	7.75068	7.90725	7.95164	7.63051	7.80401	7.63468	7.9673	7.74682	7.52037	7.42331	7.96402	7.42025	7.95324	7.29438	8.06213	7.69172	7.82532	7.48832	7.7898	8.03266	7.73966	8.02877	8.11444	7.80312	7.68264	8.07929	8.1986	7.6799	NaN	7.5323	8.03515	7.64321	7.90038	7.85052	7.84025	7.94467	7.55999	7.86552	7.8861	7.90574	7.63392	7.60254	7.57187
8.00204	7.94364	7.71144	7.91927	7.82965	7.96043	7.5809	7.73937	7.98263	NaN	7.83133	8.215	8.13922	8.20088	7.72552	NaN	8.14504	8.13373	7.96344	7.89082	7.40639	7.86308	7.73987	7.9042	8.03993	7.66908	7.87186	7.85707	8.09656	7.84138	7.84771	7.93445	8.17187	8.00359	NaN	7.76098	7.9994	7.48511	7.60937	8.1208	7.84979	7.93179	NaN	8.24721	7.67333	7.65928	7.82243	NaN	7.61499	8.07544
7.62959	7.18478	NaN	7.27552	7.61328	NaN	NaN	7.33957	NaN	NaN	7.59474	7.87909	7.51176	7.31731	NaN	NaN	NaN	7.37018	7.57012	NaN	NaN	7.69865	7.58573	NaN	NaN	8.5395	NaN	7.7662	NaN	NaN	7.36508	NaN	7.24405	7.71759	NaN	NaN	7.30735	8.01691	7.20063	7.98832	NaN	NaN	NaN	7.56611	7.72792	NaN	7.52611	NaN	NaN	NaN
7.41852	8.08102	7.45714	7.58448	7.41551	7.60662	7.31984	7.22647	7.5881	7.30114	7.0535	NaN	7.16119	7.42233	NaN	NaN	7.27432	NaN	7.3751	NaN	NaN	7.16056	7.7272	NaN	NaN	7.61625	NaN	NaN	8.10507	7.83669	7.5847	NaN	7.3664	7.76591	8.05755	NaN	8.08736	7.33341	7.62693	NaN	7.4037	7.50932	NaN	7.65209	7.65065	7.52227	7.47706	NaN	7.27286	NaN
8.77294	9.23035	8.82015	9.10322	8.96387	8.96836	9.02629	8.95209	8.93124	8.17901	7.83869	8.59449	8.74437	7.92673	8.85755	9.06187	8.95638	8.98422	8.99354	8.92017	8.95927	8.86283	9.077	8.91404	8.61012	7.64049	8.30906	9.11244	9.21609	8.75167	8.86334	9.08814	8.9688	9.06785	8.8095	8.8539	8.78723	7.451	7.73578	8.66828	8.93919	8.86229	8.89426	8.82295	8.84459	8.7515	8.85632	8.98154	9.06543	8.50518
10.7755	10.9355	10.9033	10.7758	10.799	10.8593	10.9329	10.9107	10.7876	10.6866	10.7563	10.7829	10.9248	10.5654	10.8242	10.8616	10.8852	10.8162	10.8787	10.8455	11.0233	10.7377	10.7915	10.8843	10.8741	10.7542	10.6557	10.8269	10.8798	10.8881	10.8421	10.8627	10.8343	10.9051	10.9693	10.9102	10.9496	10.7627	10.8289	10.7531	10.8411	10.918	10.9431	10.7552	10.9133	10.9393	10.8459	10.989	10.8969	10.8054
9.18276	9.19285	9.15354	9.17044	9.24092	9.01957	8.94312	8.99765	9.05503	9.23641	9.11674	9.08382	9.13586	9.20287	9.07744	9.05335	9.09103	9.11381	8.96381	8.9318	9.16286	9.08185	8.99119	8.97011	9.03675	9.10796	9.10592	9.06513	9.22165	9.04064	9.11481	9.05748	9.15161	9.0754	8.72401	9.05507	9.05911	9.05652	9.14233	9.17777	8.88063	9.0412	8.98916	8.94259	9.16501	9.03854	9.01364	9.27386	9.1423	9.06662
8.46486	8.08365	NaN	NaN	7.68378	NaN	8.53832	7.62657	9.21221	8.82463	NaN	8.69353	7.92201	8.66043	8.29181	8.31831	8.41812	7.73008	8.30402	8.50386	NaN	8.65002	8.37401	8.40252	8.46105	8.69791	8.49579	8.41726	8.17409	8.46339	8.37636	NaN	8.34967	8.74361	NaN	8.4952	8.36093	8.77453	NaN	8.34669	7.57906	8.61081	8.32511	8.70319	8.63916	8.37291	8.53569	NaN	NaN	8.58814
NaN	NaN	NaN	NaN	NaN	NaN	NaN	NaN	NaN	NaN	7.35968	NaN	NaN	NaN	NaN	NaN	7.36466	7.01657	NaN	NaN	NaN	NaN	NaN	NaN	NaN	NaN	7.23229	NaN	7.40691	NaN	7.25188	NaN	NaN	6.7861	7.35891	NaN	7.41634	NaN	NaN	7.2639	NaN	NaN	NaN	NaN	NaN	NaN	NaN	NaN	NaN	NaN
9.13191	9.26435	9.13532	9.21638	9.39508	9.34823	9.21304	9.36073	9.31758	9.27882	9.37656	9.05189	9.29389	9.28928	9.3201	9.34104	9.32428	9.3275	9.35112	9.25785	9.26432	9.1023	9.32338	9.25981	9.31093	9.17228	9.14317	9.15987	9.21677	9.18182	9.35265	9.1922	9.3263	9.40052	9.15372	9.27402	9.23452	9.16518	9.30123	9.14426	9.32537	9.32085	9.34238	9.29623	9.45369	9.27543	9.3602	9.30376	9.31752	9.25696
7.74334	7.77487	7.9201	7.86713	7.73539	NaN	8.22645	8.44852	8.01094	7.49429	7.93527	7.92317	8.62731	7.57642	7.57531	7.74146	NaN	8.37427	8.47452	8.0959	NaN	8.5273	NaN	7.89541	NaN	7.84432	NaN	NaN	8.15878	7.98602	7.6877	7.84201	NaN	7.90115	8.30382	7.93207	7.69052	7.81528	7.6774	7.654	7.64895	7.74479	8.18619	NaN	7.77098	7.92839	NaN	7.48883	8.48245	8.27545
9.77504	9.49585	9.58667	9.68852	9.69332	9.58736	9.83034	9.69136	9.6822	9.71462	9.77533	9.52797	9.91236	9.78163	9.65708	9.38171	9.63421	9.64166	9.77201	9.76586	9.81715	9.62983	9.64093	9.89599	9.6188	9.69838	9.58565	9.80223	9.47087	9.73227	9.64981	9.68269	9.66927	9.66412	9.76299	9.66424	9.72344	9.82957	9.79174	9.59508	9.6097	9.78664	9.81451	9.60479	9.84594	9.62932	9.78837	9.74964	9.66073	9.66194
10.663	10.6426	10.5754	10.5341	10.4383	10.5892	10.3507	10.5049	10.5584	10.4935	10.6407	10.5211	10.5846	10.6223	10.555	10.5621	10.5309	10.483	10.37	10.5691	10.5279	10.4659	10.4798	10.5716	10.5595	10.581	10.5269	10.6147	10.6476	10.5489	10.5327	10.5134	10.4718	10.5572	10.1831	10.5546	10.6643	10.4853	10.6063	10.5298	10.4546	10.6812	10.5514	10.6157	10.4939	10.4607	10.4693	10.3775	10.5458	10.4999
7.81075	7.75173	NaN	7.93817	NaN	NaN	7.36665	7.97093	8.14727	7.86685	7.26371	8.28126	7.89698	7.90469	7.25191	8.22799	NaN	NaN	7.9814	NaN	7.67845	8.11608	NaN	7.73773	7.89092	7.57943	7.97569	NaN	8.06498	8.20178	NaN	8.09628	NaN	8.02922	7.86347	8.20047	8.07419	NaN	7.96194	8.0412	NaN	8.01683	NaN	8.00715	7.92751	NaN	NaN	NaN	NaN	NaN
8.80682	9.17295	8.95311	8.81708	8.95211	8.71507	8.81452	8.81425	8.76658	8.92835	8.81719	8.69228	8.84154	8.78717	8.77803	8.8027	8.95232	8.79937	8.76036	8.97118	8.90568	8.84866	8.88124	8.73788	8.98724	8.8703	8.8385	8.87524	8.95149	8.91311	8.8446	8.85869	8.98399	8.8312	8.70818	8.72938	8.85864	8.88438	8.84819	8.88841	8.74695	8.87178	8.78405	8.8862	8.76941	8.83258	8.74476	8.73541	8.77757	8.81552
9.2354	9.46907	9.29693	NaN	NaN	9.44414	NaN	9.3181	NaN	NaN	9.22856	NaN	9.28751	8.81425	9.03977	9.16616	8.98497	NaN	NaN	NaN	NaN	9.22503	NaN	NaN	NaN	NaN	9.17272	8.9303	9.42398	9.54268	NaN	9.75246	NaN	9.38509	8.90962	NaN	9.24229	9.15366	9.29343	NaN	NaN	8.80032	NaN	9.04634	9.39461	9.4185	9.07918	8.9881	NaN	9.25629
10.5755	10.6148	10.4272	10.559	10.5961	10.5854	10.4739	10.5478	10.5899	10.5758	10.534	10.5579	10.6159	10.5497	10.503	10.5131	10.5172	10.4672	10.6616	10.4168	10.6334	10.469	10.5508	10.5306	10.6712	10.5524	10.6562	10.6294	10.4818	10.5558	10.5355	10.5552	10.5579	10.5676	10.4002	10.4594	10.5486	10.4566	10.5236	10.5541	10.493	10.4795	10.5199	10.5092	10.6022	10.5891	10.5076	10.6624	10.5697	10.5359
NaN	NaN	6.81231	NaN	NaN	NaN	NaN	NaN	7.50729	NaN	7.26198	NaN	NaN	7.55053	NaN	NaN	NaN	NaN	NaN	NaN	NaN	7.42346	7.38611	NaN	7.22225	NaN	6.88393	NaN	NaN	NaN	6.92434	NaN	NaN	7.61031	7.45495	NaN	NaN	7.27021	NaN	NaN	NaN	NaN	6.70202	7.49741	7.72102	NaN	NaN	NaN	NaN	NaN
8.9254	9.24966	9.18341	9.33552	8.99242	9.36261	9.22714	9.19548	9.07991	9.22873	9.2793	9.08282	9.0732	9.14996	9.21322	9.02115	9.10425	9.26088	9.26813	9.17356	9.37227	9.22737	9.30974	9.22196	9.2697	9.32453	9.19363	8.87516	9.4574	9.21331	9.19607	9.27665	9.30595	9.2275	9.32709	9.2442	9.35328	9.3414	9.34881	9.17961	9.10397	9.20104	9.41273	9.09005	9.27337	9.44737	9.3385	9.21421	9.22019	9.28017
8.05415	8.29842	7.81036	7.90348	NaN	8.71878	7.97562	7.59096	8.11271	8.30324	7.74528	7.84255	8.33939	7.55218	8.01878	7.58458	7.5142	8.00945	8.02629	7.85353	8.05185	7.81517	8.14092	7.79865	7.78253	8.80127	8.31765	7.47293	8.34918	8.27439	8.04767	7.78282	7.72938	8.33165	8.40052	7.90217	8.94258	8.25563	8.25539	8.0484	8.24603	8.38516	7.66782	8.2584	8.0291	8.23822	8.7744	7.79297	7.88052	7.83466
10.8155	10.8881	10.926	11.0582	11.0882	11.1961	11.0332	11.1468	10.9771	11.0064	10.8197	11.1714	10.9495	11.0291	10.931	11.263	10.9579	11.1539	11.1159	11.0444	11.1342	11.1222	11.1599	11.1124	11.145	10.9006	11.3725	10.6982	10.7465	11.0221	10.919	10.7122	10.9151	10.8522	10.7821	10.8976	10.8519	11.0583	10.6883	10.9462	10.8511	10.8655	10.811	10.7624	10.8126	11.0087	10.6625	10.8979	10.9183	11.0093
8.30638	7.82759	7.5488	8.91934	7.87449	7.20542	8.27249	8.0881	8.75022	7.97708	8.09451	8.26267	7.86494	8.27754	8.17278	8.31142	NaN	8.60846	7.59375	8.29121	8.1564	8.46109	8.214	NaN	8.69524	8.05154	8.33636	8.21498	NaN	7.91029	8.11866	8.07708	7.5629	7.98245	8.26347	NaN	8.16307	7.26546	7.8543	7.76158	8.39616	8.15866	7.84322	7.78921	8.20233	7.33706	7.81524	8.03822	8.35715	NaN
7.45387	NaN	NaN	7.82033	NaN	NaN	7.8129	7.48077	7.34171	NaN	7.19535	NaN	7.54726	7.75783	7.95381	7.48735	7.65494	7.38245	7.55582	7.44702	7.69087	NaN	7.90177	7.93803	7.60724	6.69893	7.84156	6.77733	NaN	7.47542	7.88827	NaN	7.71813	NaN	7.65833	NaN	7.83274	7.06149	NaN	7.84828	8.10216	8.21588	7.67754	NaN	7.49524	NaN	NaN	7.24386	NaN	7.88078
NaN	7.25263	NaN	NaN	6.99033	NaN	NaN	7.53494	NaN	NaN	NaN	NaN	7.61332	NaN	NaN	NaN	NaN	7.77204	NaN	NaN	7.23709	NaN	NaN	NaN	NaN	NaN	NaN	NaN	NaN	NaN	7.27788	NaN	NaN	NaN	NaN	NaN	7.41062	7.272	NaN	NaN	7.50141	NaN	NaN	7.07416	NaN	NaN	NaN	7.3101	7.78474	NaN
8.04992	7.91335	7.77303	7.95371	8.18444	7.82477	7.85078	7.96799	7.92757	7.78415	7.82043	7.97272	7.88875	7.94139	8.22948	7.67971	8.09181	8.27791	8.06239	8.0291	7.68604	7.99342	7.83927	8.62686	7.76927	7.62787	7.91991	7.85945	8.00992	7.82803	7.89166	7.93546	8.06221	7.83695	7.32013	8.01549	8.18941	7.8089	7.91151	7.91354	7.53878	7.8718	7.80507	7.76939	7.8426	7.98897	7.89719	7.68333	7.86751	8.04618
9.66053	9.95013	9.95405	9.8695	9.86642	9.92875	9.90278	9.81529	9.92575	9.94328	9.93082	9.80245	9.85554	9.78959	9.85319	9.95195	9.92649	9.91241	9.79629	9.85096	9.87196	9.8926	9.82605	9.77365	9.95495	9.92786	9.7788	9.6609	9.96249	9.92919	9.92691	9.79792	9.89626	9.92109	9.85802	9.86435	10.0261	9.86953	9.93591	9.82829	9.86739	9.92648	9.93423	9.76101	9.93683	9.95299	9.8936	9.93013	9.90479	9.86232
NaN	7.3873	7.5164	7.32775	7.21511	7.57327	NaN	NaN	7.22791	7.56847	7.67537	7.47041	NaN	7.36823	NaN	NaN	6.71866	7.23274	7.26743	7.68356	7.14217	6.86557	7.53121	7.64836	7.19772	NaN	8.07408	7.2895	7.26245	7.34957	7.29292	NaN	7.32089	7.40195	7.51626	7.15287	7.68584	6.98603	6.53366	7.42341	6.67741	7.30438	7.21469	7.60987	6.77246	7.01682	7.20782	NaN	7.11505	6.72107
6.89877	7.2199	NaN	7.83689	7.11803	7.1336	6.70335	6.96097	NaN	7.12652	7.30935	NaN	NaN	6.93744	7.15761	7.18769	7.40685	7.37767	NaN	NaN	7.46208	6.95389	NaN	NaN	7.13969	7.17254	7.37207	7.25375	7.26982	7.41251	7.05903	7.03145	NaN	7.14139	NaN	NaN	7.27418	7.90651	7.519	NaN	7.53999	NaN	6.85914	7.76505	7.31196	7.5797	6.94797	7.18064	NaN	7.06785
7.13789	7.61348	6.67249	7.08888	NaN	7.58197	NaN	NaN	7.94441	NaN	7.01288	NaN	7.34698	7.31965	NaN	7.62188	NaN	NaN	NaN	NaN	NaN	7.32191	NaN	7.28024	7.08218	NaN	NaN	7.38545	7.62427	NaN	7.56384	NaN	NaN	7.74435	NaN	NaN	7.12681	7.10445	NaN	NaN	NaN	7.19318	NaN	NaN	7.34453	NaN	7.45725	NaN	NaN	NaN
9.51254	9.6455	9.59182	9.64422	9.73387	9.6814	9.80741	9.72625	9.82254	9.72637	9.68271	9.85784	9.72518	9.70076	9.71134	9.89394	9.73422	9.7225	9.70231	9.76851	9.75105	9.72881	9.59352	9.48945	9.76939	9.66784	9.57033	9.54658	9.73228	9.72891	9.57158	9.60717	9.78358	9.72761	9.77152	9.7005	9.79089	9.72822	9.74199	9.74197	9.86792	9.70722	9.87377	9.60577	9.61183	9.64947	9.73084	9.82272	9.77133	9.78923
9.66871	9.83378	9.67071	9.75589	9.79865	9.78452	9.8143	9.71849	9.7708	9.85566	9.79965	9.70325	9.93103	9.75425	9.78145	9.97412	9.79962	9.74995	9.70689	9.8509	9.71078	9.82487	9.71127	9.65534	9.86584	9.7804	9.71248	9.74159	9.8205	9.85798	9.72094	9.77409	9.88462	9.81435	9.91651	9.75093	9.9785	9.90014	9.85801	9.6834	9.81125	9.87265	9.88456	9.81288	9.74444	9.60905	9.94038	9.80922	9.79162	9.73062
9.49215	9.54162	9.3803	9.62978	9.67048	9.52787	9.64183	9.4231	9.72905	9.52624	9.57197	9.43906	9.47356	9.7056	9.44309	9.75103	9.46444	9.52829	9.48715	9.61348	9.45513	9.71599	9.47211	9.32445	9.62191	9.57463	9.45449	9.48366	9.64055	9.51186	9.47107	9.53162	9.61617	9.69363	9.66906	9.2348	9.64368	9.71483	9.56448	9.48444	9.67071	9.54119	9.69062	9.55413	9.44903	9.43777	9.63058	9.51271	9.73901	9.47478
7.39076	7.20569	7.55207	7.8819	7.5058	7.70146	7.3518	7.72036	7.89128	7.51001	7.61763	7.83184	7.50096	7.85743	7.51644	7.16838	7.29048	7.28276	7.6245	7.25554	7.28083	7.73556	7.50176	7.409	7.48801	7.43234	7.24452	7.73369	7.94693	7.46315	7.54026	7.83575	7.79168	7.13008	7.63787	8.06711	7.36702	7.53805	NaN	7.62222	7.64684	7.92195	NaN	NaN	7.44818	6.90122	NaN	7.22448	7.18007	7.44196
NaN	7.36037	NaN	7.75143	7.71166	7.33363	NaN	NaN	NaN	NaN	7.87017	NaN	NaN	7.87221	NaN	7.2389	7.35324	7.51702	7.75645	7.32292	7.16797	7.62912	NaN	NaN	NaN	7.6222	NaN	NaN	7.34482	NaN	7.20585	7.07929	7.79461	7.60725	7.50165	7.72339	7.73553	7.73047	7.56844	7.65872	NaN	7.36855	7.20661	NaN	7.2633	NaN	7.14832	NaN	NaN	7.43631
8.47884	8.23835	8.41903	8.67192	8.59799	8.61653	8.10701	7.9822	8.47815	8.08041	8.52994	8.66239	8.55505	8.8372	8.38993	7.91331	8.58693	8.72072	8.54445	8.49959	8.18803	8.37149	8.32344	8.47072	8.32658	8.24147	8.24514	8.0636	8.74025	8.1084	8.45782	8.57132	8.62321	8.26879	8.21822	9.03814	8.47496	8.20099	8.29392	8.18932	8.38443	8.34045	NaN	8.76033	8.16841	8.24729	8.07809	7.88573	8.04665	8.53656
7.36586	NaN	NaN	7.43559	7.67578	7.65341	NaN	NaN	NaN	8.00195	7.01986	NaN	NaN	7.34256	6.70279	NaN	NaN	NaN	7.0728	NaN	7.07379	NaN	7.67633	NaN	NaN	NaN	8.15491	NaN	7.79477	7.18571	7.02723	7.01318	NaN	7.54381	NaN	NaN	NaN	7.14073	7.04234	NaN	7.20758	7.78107	NaN	7.77137	7.47318	7.5732	7.44187	NaN	7.14229	NaN
7.5796	7.47295	7.67318	8.29394	7.82368	8.22404	7.23444	7.49608	7.95124	7.76275	8.05296	8.01995	7.82801	8.28028	7.87777	8.09177	7.85841	7.60031	8.19742	7.79797	7.4232	NaN	7.55807	7.6549	7.52939	7.94707	7.89794	7.83759	NaN	7.38041	7.6418	7.68939	8.39531	8.11787	7.55623	8.01055	7.44174	7.5088	7.32834	7.77107	7.62896	7.58644	NaN	7.58662	8.21013	NaN	7.84077	NaN	7.70357	7.86054
NaN	7.17716	7.47577	NaN	7.31088	7.35322	NaN	NaN	7.59905	7.08554	7.28003	NaN	7.22637	NaN	NaN	NaN	7.47465	NaN	NaN	7.33207	7.12034	7.29754	7.23702	NaN	8.04661	7.56379	NaN	NaN	7.10718	7.34463	6.63731	NaN	7.32276	7.18381	NaN	NaN	7.36831	6.88763	NaN	NaN	7.45714	NaN	NaN	7.20197	7.43342	NaN	7.18466	NaN	NaN	NaN
8.3265	8.20306	8.1503	8.34625	7.66825	8.39545	7.37022	7.9722	8.50609	7.98959	8.21595	8.48329	8.30116	8.74716	8.03747	7.73784	8.44875	8.46991	8.09391	8.05192	7.60546	8.35305	7.63703	7.6468	7.75269	7.83371	7.7609	7.94318	8.45936	7.70369	8.03048	8.42	8.44554	8.17918	8.08768	8.40907	8.37767	8.11207	7.53812	8.34836	7.65971	8.22311	7.36239	8.62742	7.57819	7.52442	7.91636	7.72033	7.51067	8.22825
10.4105	10.1147	10.0658	10.0535	10.0839	10.0428	10.0627	10.1644	9.92849	10.1656	10.1618	9.91657	10.0973	10.4386	10.0275	10.0923	10.1365	10.0683	9.95796	10.072	10.0264	10.0329	10.0372	10.3311	10.1541	10.1286	10.0017	10.3943	9.99082	10.1591	9.97824	10.0687	10.0537	10.0845	10.0504	10.0857	10.0139	10.0585	10.1042	9.97004	9.9203	10.0329	10.0649	10.0831	10.1216	10.1241	10.1293	9.97364	10.0604	9.98597
7.64383	7.55664	NaN	7.47969	NaN	NaN	7.65339	7.24242	7.68039	NaN	7.67481	NaN	7.40897	7.91302	NaN	7.25976	7.09482	8.07591	NaN	NaN	NaN	7.58999	7.43716	7.37044	NaN	NaN	NaN	7.52297	8.07063	7.7024	7.64041	NaN	NaN	NaN	7.33786	7.72533	7.44111	NaN	6.89517	7.37394	NaN	NaN	NaN	7.75347	7.54123	8.10758	7.16519	NaN	7.96273	NaN
7.37796	7.09184	NaN	6.64406	NaN	NaN	NaN	NaN	NaN	NaN	7.12934	NaN	7.27154	NaN	NaN	6.81209	7.2026	7.20014	7.12675	6.68083	NaN	7.00728	6.92382	NaN	7.26217	NaN	6.77921	7.28798	NaN	7.55205	7.2816	NaN	NaN	NaN	NaN	6.91136	NaN	NaN	7.53005	7.08081	NaN	NaN	7.28758	NaN	7.23221	7.21948	7.6715	NaN	7.26891	NaN
6.85473	NaN	6.35182	7.3409	NaN	7.46042	NaN	7.1833	NaN	7.03683	NaN	7.23664	7.31359	NaN	NaN	NaN	7.42878	7.04673	7.07423	NaN	7.44775	7.00139	7.3616	NaN	NaN	NaN	6.72363	7.00035	NaN	6.71737	NaN	6.94832	NaN	7.26437	7.7208	7.26975	6.95627	7.20033	6.98463	NaN	7.33989	NaN	NaN	6.97162	7.19268	7.09694	NaN	7.49196	NaN	NaN
8.17143	7.96404	8.02284	8.08799	8.0282	8.34994	7.70039	7.95444	8.38409	7.57663	7.76948	8.33262	8.2116	8.39352	7.8316	NaN	8.22763	8.26064	8.06629	7.88508	NaN	8.09649	8.08293	7.80248	7.69328	7.87457	7.42739	7.93434	8.40363	7.56274	7.85813	8.01912	8.1295	8.13178	7.88349	8.26038	8.15406	7.93789	7.64332	8.20839	8.10701	7.96336	7.24311	8.56691	7.86829	7.83038	7.70177	7.64008	NaN	7.94686
7.99362	8.92311	9.31315	8.40863	7.44832	9.62976	7.34906	7.98108	8.63041	9.51607	NaN	7.9953	7.3868	9.31618	8.23482	7.90766	8.68179	9.29274	8.34916	8.58416	9.29988	7.68293	8.17618	6.88926	8.75629	6.56178	8.2833	8.03246	8.66867	7.86269	8.86586	8.26172	7.13344	9.523	7.58591	8.03985	8.94994	9.47222	7.28883	8.18162	8.78208	8.48141	7.63128	7.76773	8.1442	7.99091	8.40062	9.7828	9.27857	9.17589
7.35769	NaN	7.97572	7.91235	7.82901	7.90839	NaN	NaN	7.832	7.63564	7.86871	8.07188	8.05698	8.2295	7.82257	NaN	8.14959	7.45034	NaN	7.55474	NaN	7.98585	NaN	7.85965	7.98481	NaN	NaN	7.64172	8.1311	NaN	7.08286	8.03997	8.19318	7.88346	7.80822	8.19901	8.15603	7.91601	NaN	7.87266	7.75986	7.93118	NaN	8.3843	7.85386	NaN	NaN	NaN	NaN	7.87749
8.30369	8.39888	8.36391	8.44314	8.48847	8.49908	8.43503	8.39032	8.48599	8.56433	8.37418	8.20726	8.41541	8.29634	8.39822	8.27416	8.42588	8.46139	8.44185	8.37383	8.85658	8.27605	8.55913	8.32921	8.58944	NaN	NaN	8.27875	8.31913	8.59796	8.52589	8.60961	8.42449	8.51587	8.56183	8.3778	8.45379	8.51261	8.64141	8.47197	8.47943	8.52304	8.46112	8.50742	8.43334	8.57907	8.47763	8.53395	8.44946	8.45853
9.54319	9.09674	9.36464	9.73943	9.26019	9.58194	9.34811	9.1311	9.43098	9.27383	9.17762	9.54622	9.23845	9.34616	8.62021	9.37411	8.99212	9.526	9.0461	9.27161	9.59526	9.40014	9.16776	9.37561	9.5074	9.57542	9.29833	9.30492	9.20515	9.46094	9.43489	9.15079	9.4747	9.58299	8.76833	8.90295	9.31479	9.42272	9.37996	NaN	9.2749	9.56236	7.72361	9.26625	9.53856	9.46907	9.43799	8.13735	9.55466	9.32989
10.6446	10.7405	10.7412	10.7197	10.7945	10.6298	10.7646	10.746	10.7362	10.7458	10.739	10.7405	10.7186	10.6182	10.607	10.6793	10.7145	10.6731	10.747	10.7658	10.7387	10.694	10.7227	10.6648	10.7971	10.7053	10.7015	10.6945	10.7358	10.7719	10.7171	10.6901	10.8491	10.6456	10.7456	10.7514	10.8566	10.7752	10.7626	10.7611	10.7399	10.8617	10.7629	10.639	10.7432	10.8279	10.647	10.8015	10.7604	10.7689
7.42277	7.5458	7.66648	7.83796	8.06767	7.46767	7.42966	7.4722	7.66618	6.98998	7.29398	7.3358	7.49181	7.55398	7.48686	7.05088	7.32554	7.44188	7.41868	7.44691	7.37743	7.72108	7.32445	7.54273	7.49795	NaN	7.50527	7.1656	7.51591	7.29017	7.70224	7.75834	7.4481	7.25595	7.14457	7.36888	7.3217	7.63405	7.74544	7.60331	7.47529	7.44325	7.48062	7.52159	7.61935	7.62346	NaN	7.65087	7.8507	7.53488
10.4391	10.5123	10.4878	10.4176	10.5294	10.4116	10.5172	10.3956	10.3882	10.3717	10.4586	10.2052	10.4632	10.2095	10.5078	10.4079	10.3933	10.4705	10.4289	10.4388	10.3391	10.4539	10.4251	10.5021	10.4934	10.4148	10.2866	10.4381	10.5214	10.423	10.3568	10.4997	10.4844	10.4359	10.497	10.3955	10.5293	10.2452	10.4747	10.2875	10.348	10.4727	10.4346	10.4412	10.4377	10.4273	10.4166	10.4013	10.489	10.425
6.72292	7.13478	NaN	6.62804	6.52438	6.5164	NaN	6.80953	6.96553	NaN	7.27128	7.24846	6.61574	NaN	NaN	6.81646	NaN	6.7062	7.10917	6.73139	NaN	7.3707	NaN	6.70232	NaN	NaN	6.95866	6.64577	NaN	6.64734	6.57494	7.44498	7.43521	6.54072	NaN	6.82911	NaN	7.32893	NaN	7.40055	6.77875	7.45634	NaN	NaN	6.99771	7.13672	6.94536	NaN	6.89269	7.22961
8.50526	8.47474	8.22904	8.43302	8.46759	7.57984	8.46118	8.1495	8.27346	8.0335	8.49894	7.86076	8.09117	8.52162	6.85864	7.60219	8.75595	8.50316	8.54769	8.51029	8.51542	7.45298	8.64843	7.6178	8.04583	8.43157	8.16131	8.45697	8.21093	8.13947	8.00753	7.90523	8.36371	7.87547	8.36265	7.69891	8.09594	8.20385	8.49941	7.47564	8.55908	8.59917	8.51282	8.49599	8.66473	8.49838	8.14925	8.66636	8.45552	7.93777
NaN	8.66121	9.01637	8.95514	NaN	9.92666	NaN	NaN	8.72396	8.7678	8.85293	NaN	8.9878	8.94913	NaN	NaN	8.82094	NaN	NaN	8.84388	9.90852	NaN	NaN	NaN	NaN	NaN	NaN	9.06232	8.58531	8.27084	9.02309	NaN	9.65155	9.07969	8.11561	NaN	NaN	8.84941	NaN	8.83981	NaN	NaN	8.90365	NaN	8.96561	8.75008	NaN	10.2042	NaN	NaN
7.64371	7.69732	NaN	NaN	8.16173	NaN	7.36831	7.32214	NaN	7.70029	7.37504	8.2668	7.68571	7.7453	NaN	NaN	NaN	NaN	NaN	NaN	7.4647	7.39291	7.51473	NaN	7.46743	7.46727	8.21985	7.20436	7.76435	7.58566	NaN	NaN	NaN	7.57824	NaN	7.46371	NaN	7.69967	NaN	NaN	NaN	7.23714	7.23764	8.33359	7.68526	7.56678	7.6992	7.47811	NaN	7.92642
7.54066	7.38243	7.08682	7.38803	NaN	7.26021	7.18526	7.03607	7.307	7.40698	7.37922	7.64367	7.28887	7.17583	7.295	7.15266	6.91947	7.39424	7.19418	7.42757	NaN	7.18279	7.12369	7.54319	7.32942	7.25169	NaN	7.39324	7.42086	7.5071	NaN	7.48342	7.4325	7.22269	NaN	7.4138	7.43677	7.38068	7.55221	7.32899	7.38623	7.19612	7.29407	7.21019	7.23001	7.52791	7.48117	NaN	7.30105	7.07397
7.41692	8.0306	7.97825	7.66665	NaN	7.04218	7.71229	7.89609	7.7888	7.59849	NaN	7.81689	7.23335	7.74758	7.78111	7.24625	NaN	NaN	NaN	NaN	NaN	NaN	NaN	NaN	8.05342	6.97378	7.43053	NaN	NaN	7.70267	7.79328	NaN	7.46172	NaN	7.74663	8.1767	NaN	7.66607	NaN	NaN	7.64246	NaN	NaN	NaN	7.54155	NaN	NaN	7.7867	NaN	7.96782
11.3452	11.3309	11.4944	11.3077	11.4245	11.4345	11.4568	11.3073	11.2973	11.4128	11.3087	11.2619	11.5188	11.3878	11.2014	11.2929	11.3976	11.2167	11.4161	11.5859	11.4697	11.4218	11.2288	11.2905	11.3519	11.2842	11.2023	11.4323	11.323	11.4875	11.509	11.3577	11.5269	11.5153	11.5614	11.4357	11.5085	11.4584	11.3587	11.3102	11.3913	11.527	11.427	11.6342	11.4911	11.5897	11.5935	11.5023	11.461	11.4939
9.49403	9.61937	9.83352	9.80545	9.29398	9.40676	9.67402	9.85004	9.57019	9.68529	9.36316	9.65282	9.73583	9.55794	9.41626	9.2514	9.67037	9.93371	9.2529	9.5799	9.74912	9.67842	9.3111	9.48941	9.81428	9.23684	9.32607	9.43356	9.77086	9.49787	9.84983	9.76258	9.5683	9.4183	10.0601	10.0432	9.83368	9.60423	9.2876	9.48547	9.64514	9.23857	9.98995	9.92284	9.76248	9.74229	9.53069	9.69545	9.68187	9.84029
9.18859	8.87693	9.06956	8.97074	8.3558	9.24748	9.46897	9.3548	8.78068	9.00736	9.4911	8.61246	9.25339	8.64772	9.08479	8.98807	8.80446	9.33345	8.76679	8.87486	9.19053	8.92328	8.60453	8.85259	8.47079	9.52763	9.05496	9.13312	8.87593	9.73006	9.27985	8.61303	8.73769	9.1124	9.97666	9.23042	9.12064	8.99316	9.57763	8.89286	9.68484	9.24338	9.01385	8.90045	9.34852	9.60239	9.13745	9.09708	9.16453	9.24554
7.98697	7.68716	8.40441	7.32267	NaN	7.74147	7.75676	NaN	8.4221	8.03771	8.04151	8.2276	7.5408	7.66744	7.80897	7.63528	7.6663	7.5373	NaN	7.28273	8.33768	7.69343	8.08475	7.56115	8.07943	NaN	NaN	7.08814	7.70441	7.39028	8.02325	7.61153	8.18704	7.86905	7.84295	8.28823	7.45111	7.77178	7.72016	8.81169	7.83289	7.39394	7.58931	7.52089	7.71014	8.12015	7.38196	NaN	7.83087	7.87357
9.66102	9.69814	9.41412	9.91085	9.76905	9.68232	9.73119	9.83741	9.656	9.96897	9.72693	9.86358	9.81395	9.70358	9.79149	9.87403	9.76828	9.74782	9.84238	9.59771	9.84182	9.79365	9.84962	9.69218	9.73113	9.73077	9.93962	9.65577	9.57903	9.80217	9.43634	9.88186	9.70964	9.62968	9.70119	9.70676	9.66552	9.93283	9.7226	9.94971	9.64679	9.78572	9.8177	9.55461	9.7289	9.75885	9.71191	9.97663	9.71791	9.78579
7.83987	7.37654	7.62804	7.70848	7.91338	7.67637	NaN	7.31279	7.13491	8.1799	7.57389	7.51207	7.70672	7.7228	7.6855	7.40681	NaN	7.39194	6.73507	7.92594	8.22655	7.74234	7.86924	7.71533	7.72994	8.13922	7.33586	7.89237	8.15673	7.13789	7.75616	NaN	7.96335	7.67549	7.63811	NaN	7.70097	8.12846	8.17342	7.80543	7.84425	NaN	7.79777	8.19106	7.81005	8.11498	7.59629	7.95135	7.57085	8.58217
7.52948	7.09753	7.40334	NaN	7.66853	NaN	NaN	7.20639	NaN	NaN	7.6475	7.66206	7.28776	7.60762	7.28391	7.34865	NaN	NaN	NaN	7.23515	7.2014	7.60254	7.42903	NaN	7.04187	7.11793	7.53283	NaN	7.10065	6.89402	6.7813	NaN	NaN	NaN	NaN	NaN	7.43401	7.65077	NaN	NaN	NaN	7.08892	NaN	7.41611	7.19243	NaN	NaN	NaN	6.93586	7.31677
10.6825	10.6432	10.6398	10.6183	10.595	10.6322	10.7082	10.6677	10.6863	10.6334	10.645	10.5345	10.617	10.7334	10.6807	10.6648	10.6716	10.644	10.5951	10.6352	10.7562	10.6103	10.6052	10.6516	10.6626	10.5838	10.5859	10.6838	10.5878	10.5841	10.6015	10.5989	10.5667	10.6115	10.6055	10.685	10.6645	10.6223	10.5889	10.607	10.6359	10.6747	10.6087	10.5769	10.6597	10.6492	10.6366	10.649	10.6602	10.6222
8.23797	8.36448	8.31116	8.58106	8.22837	8.46406	8.32056	8.51076	8.60193	8.31359	8.51096	8.46885	8.27326	8.4283	8.39471	8.28571	8.43463	8.33288	8.54868	8.3699	8.46253	8.46109	8.46488	8.58326	8.25054	8.41949	8.48769	8.23277	8.35129	8.09514	8.32623	8.46189	8.25438	8.26741	8.4026	8.05335	8.29618	8.32325	8.3369	8.19181	7.98742	8.43947	8.21588	8.19374	8.36773	8.373	8.23712	8.33917	8.2406	8.41661
7.68333	7.85124	8.03763	7.39581	8.15131	8.10209	NaN	8.02007	7.96526	7.77476	7.87064	7.6454	7.9002	7.73038	7.70693	7.91496	7.7598	7.90851	7.74273	NaN	7.9779	7.89839	8.18164	7.8286	8.29418	8.66567	8.14198	7.64556	7.77817	8.17748	8.15002	7.99923	NaN	NaN	7.17886	8.14885	7.7697	7.64882	8.2831	8.20355	8.27671	8.02366	7.69948	8.03723	7.69878	7.53796	8.05358	8.45886	7.373	7.32048
7.97461	7.81055	7.87432	8.17955	7.48808	7.74169	7.34313	7.3112	8.18537	7.26696	7.85247	7.73482	8.12668	8.15713	7.90115	8.02666	7.9912	8.13472	7.99154	7.6809	7.32238	7.92383	7.35572	7.95616	7.78814	7.52132	7.80514	8.01106	8.06017	7.8109	7.75062	7.97615	8.13682	7.75	7.72025	7.84294	7.84757	7.60988	7.57818	7.95386	7.94044	8.07904	7.50615	8.21397	7.36194	7.74401	7.678	7.39442	8.22461	7.54538
8.56836	8.28366	8.50127	8.25088	8.86674	8.58364	8.57946	8.82858	8.68021	8.84286	8.88623	8.76273	8.89507	8.93407	8.60864	9.20235	7.66573	8.33696	8.20224	8.81581	8.71615	8.39305	8.48691	8.48141	8.76989	8.91781	8.81162	8.5645	8.27224	8.31325	8.32895	8.22701	8.77245	8.47569	8.39245	8.68881	8.66771	8.90478	8.82231	8.66146	8.79787	8.73746	9.01347	8.79701	7.8136	9.27559	8.32552	8.84557	8.71324	7.74014
7.46195	NaN	NaN	NaN	NaN	NaN	NaN	NaN	NaN	NaN	NaN	6.88717	NaN	6.80307	6.89702	NaN	NaN	6.95436	NaN	6.7436	NaN	NaN	NaN	NaN	NaN	NaN	6.94862	7.70157	6.84553	NaN	NaN	NaN	NaN	6.56753	NaN	NaN	NaN	7.15613	NaN	6.85786	NaN	6.90666	NaN	NaN	NaN	NaN	NaN	6.51116	NaN	NaN
6.88913	7.84717	8.02127	7.78489	7.19268	NaN	7.4288	7.3284	7.38158	6.67363	6.95734	NaN	7.62443	6.81512	7.53093	7.36526	7.55096	7.07994	NaN	7.72174	7.46656	7.11059	7.25251	7.35116	6.91199	8.17149	7.50438	NaN	6.97956	NaN	7.36243	7.99643	7.19692	7.67919	7.54867	7.80042	7.65935	7.0786	7.08913	7.5873	7.74525	7.54876	NaN	NaN	6.82237	NaN	7.70944	6.88962	NaN	NaN
7.95985	8.01402	7.89321	8.03366	7.75703	8.14019	7.73861	7.71645	8.18053	7.92012	7.71052	7.41704	7.87235	7.67957	7.70225	7.53816	7.91579	7.88614	NaN	7.80976	NaN	7.90957	7.86144	8.13542	7.99897	8.23702	7.7565	7.93464	7.7455	8.15851	7.92844	7.92503	7.57553	7.883	NaN	7.81642	8.02086	7.52883	7.9485	7.64895	7.77996	7.6379	7.79845	8.11554	8.13507	7.95399	7.93568	7.94022	7.50861	7.74014
NaN	7.52914	NaN	7.43886	7.35243	NaN	NaN	7.53522	7.34325	NaN	7.5063	7.57968	6.93543	7.66383	7.39242	NaN	NaN	7.31359	7.43754	NaN	NaN	7.27524	7.60199	7.67583	7.91481	NaN	7.85622	NaN	7.88859	7.20455	NaN	7.20941	7.48114	7.10164	7.30673	NaN	6.90928	7.47309	7.52145	7.36875	6.90328	NaN	7.19918	NaN	7.05369	7.92743	NaN	NaN	7.61231	NaN
9.08232	8.91807	8.347	9.07777	8.9142	8.50291	8.91512	8.94803	9.09812	9.00268	8.94402	9.16122	8.87947	8.98548	8.7176	8.80306	9.10387	8.51251	8.49962	8.35407	9.13021	9.28943	8.85273	8.2172	8.67571	9.24504	9.21208	8.97506	8.42259	8.86237	9.04131	8.84123	8.3377	9.07423	8.49413	8.55289	8.86174	9.12898	8.88503	8.53383	8.16349	8.17762	9.07729	9.03286	9.10044	8.60385	8.89386	8.97628	8.93656	8.79894
9.49063	9.4127	9.48601	9.69432	9.33838	9.45195	9.28493	9.43626	9.54997	9.32707	9.5856	9.68573	9.59383	9.61668	9.23287	8.80845	9.52886	9.59575	9.39345	9.42685	8.67435	9.41604	9.4131	9.38084	8.48196	9.50623	8.92478	9.35351	9.64362	9.3678	9.59607	9.45699	9.57765	9.512	9.39881	9.54515	9.48851	9.27727	9.32508	9.70737	9.34238	9.47823	9.01799	9.63782	9.14839	9.25785	9.28076	8.94614	9.33854	9.49748
7.279	7.6443	7.08347	7.55789	7.90897	NaN	7.7094	7.62655	7.52989	7.81675	7.54978	8.23378	7.62702	7.13526	NaN	NaN	NaN	7.75101	7.68171	8.00299	7.10483	7.37532	8.26416	7.37101	7.87362	7.65813	NaN	7.25288	7.4334	7.41164	7.32222	NaN	7.5575	7.56299	7.34622	7.42857	NaN	7.50675	7.43377	8.18915	7.8647	7.50424	7.87634	7.48663	7.68938	7.34461	7.68565	NaN	7.25261	7.39048
NaN	7.61379	NaN	7.94673	8.17681	NaN	NaN	7.67787	7.85165	NaN	8.11614	8.15207	NaN	NaN	7.96805	7.90711	8.07089	7.92513	NaN	NaN	8.23812	7.72844	7.86577	NaN	8.06959	7.95534	8.0479	NaN	7.69014	7.62173	7.91608	NaN	NaN	8.17435	NaN	NaN	7.78447	7.98657	NaN	8.31262	8.07192	8.1532	NaN	8.00182	8.04587	8.08009	NaN	NaN	7.90539	8.13818
8.36126	7.95707	8.16346	8.5722	8.07943	8.17618	7.61718	8.2663	8.32418	7.9784	8.14264	8.33915	8.29612	8.40461	8.18887	8.18738	7.84217	7.99166	8.30748	NaN	8.08807	8.39531	8.26586	8.03427	7.99693	7.77452	8.3161	7.98334	8.13666	8.19404	8.29822	8.43323	8.46765	8.28235	8.17768	7.89474	7.88957	8.12064	8.20363	8.20167	8.01502	8.09248	8.07889	8.20753	8.26	8.38671	8.04131	7.51438	8.10802	8.1821
7.96856	7.72286	7.25933	7.77176	7.01858	7.59822	7.38553	7.50439	7.83346	7.26748	7.25387	7.29539	7.47012	7.45691	7.42374	7.44637	7.64191	7.56958	NaN	7.45959	7.68018	7.60472	7.47502	7.58985	6.96611	7.39394	7.74684	7.76649	7.5425	7.38537	6.95488	7.27955	7.39964	7.74715	7.44493	7.42788	7.4331	7.48763	6.98709	7.39531	7.47109	7.6414	7.68349	7.65993	7.4374	NaN	7.68057	7.48153	7.70365	7.65042
7.37286	NaN	7.30889	7.33306	7.65291	NaN	NaN	7.43919	7.51816	NaN	NaN	7.35736	7.37061	7.40068	6.77746	7.44694	7.32679	7.39303	7.4832	NaN	NaN	7.36823	7.38824	7.23343	7.37229	NaN	NaN	7.33171	7.30395	7.05888	7.17978	7.75189	7.52033	7.19587	7.42259	7.28165	7.09639	7.66643	7.49184	7.30031	NaN	NaN	7.35868	7.42605	7.68767	NaN	7.0875	7.4634	NaN	NaN
7.47394	7.77213	7.70599	7.50061	7.66047	7.83729	7.63217	7.80228	7.54627	7.79194	7.51063	7.63579	7.3486	7.58123	7.08856	7.21798	7.55647	7.57817	7.78392	7.90274	7.64117	7.65443	7.66266	7.68671	7.45743	8.02481	7.77714	7.83101	7.74751	7.39132	7.38503	7.64219	7.64301	7.79594	7.0412	7.51941	7.43238	7.64033	7.70412	7.04163	7.56987	7.39702	7.43478	7.58057	7.77482	7.86295	7.07214	7.69691	7.53467	7.79705
8.05937	NaN	NaN	8.19529	NaN	NaN	7.89317	8.44936	NaN	NaN	8.10435	8.19813	8.35409	7.8629	NaN	NaN	NaN	NaN	NaN	8.20739	8.49493	8.24684	8.19025	7.47054	NaN	8.23782	NaN	8.07617	7.86259	7.96556	8.44936	NaN	NaN	7.98645	8.15174	8.13548	7.6813	7.53282	NaN	NaN	NaN	NaN	7.85416	NaN	8.19351	8.06703	NaN	7.95796	NaN	7.27363
7.667	7.59644	7.70329	7.65595	NaN	NaN	7.67145	NaN	7.57625	7.03555	7.59951	7.89663	7.55118	7.29473	7.57742	7.63117	NaN	6.67623	7.74056	7.49086	7.49399	7.31915	NaN	7.68562	7.29272	7.49167	NaN	7.49159	7.70532	7.44429	7.34209	7.84316	7.45208	7.65742	7.42932	NaN	7.20712	7.42604	NaN	NaN	NaN	NaN	NaN	8.20093	7.54215	7.29554	7.59092	7.33718	7.53375	7.80985
7.67741	NaN	NaN	NaN	8.39858	NaN	NaN	NaN	8.74544	NaN	7.91479	NaN	8.3562	NaN	NaN	NaN	NaN	NaN	7.78562	NaN	NaN	7.90078	NaN	NaN	NaN	NaN	NaN	NaN	NaN	8.28905	8.19187	NaN	NaN	8.31252	NaN	8.30285	8.39317	NaN	NaN	NaN	NaN	NaN	NaN	NaN	8.25268	8.33062	NaN	NaN	NaN	NaN
7.23246	NaN	NaN	NaN	NaN	7.11116	NaN	7.31867	NaN	NaN	NaN	7.06974	NaN	NaN	NaN	NaN	6.93352	7.14258	NaN	7.12352	NaN	NaN	NaN	6.96656	6.896	NaN	7.01862	NaN	NaN	NaN	7.27937	NaN	NaN	7.06363	NaN	6.81491	7.16829	NaN	NaN	NaN	NaN	NaN	NaN	NaN	6.7594	NaN	7.06292	NaN	7.15749	7.30494
9.99709	10.0348	10.0272	9.98335	10.0562	9.91704	10.0498	10.0699	9.92783	9.74779	9.82627	9.91963	10.0766	9.9647	10.0542	10.0271	9.93121	9.97983	9.93204	10.0728	10.038	9.96198	9.94068	9.97563	10.1062	9.76195	10.0172	10.0789	10.0495	10.1732	9.95358	10.0619	10.0759	9.98197	10.0859	10.0705	10.1969	9.67362	9.89978	10.0238	10.0618	10.1052	10.0757	10.0867	10.0018	10.1331	10.0815	10.0695	10.0876	10.1267
6.73094	NaN	NaN	7.72703	NaN	NaN	7.46864	6.90962	7.45	NaN	7.33846	7.50699	7.34189	7.03427	NaN	7.27798	7.4439	7.01674	6.89192	NaN	6.94217	NaN	7.28959	NaN	6.78465	7.72297	NaN	NaN	7.41412	NaN	NaN	7.4247	NaN	NaN	NaN	NaN	NaN	NaN	NaN	6.61066	NaN	NaN	NaN	7.60034	7.00796	NaN	NaN	NaN	7.79821	NaN
7.15217	7.37183	6.95259	7.15168	6.97037	7.46045	NaN	7.39763	7.77929	NaN	7.50529	NaN	7.7153	7.74578	NaN	7.59085	7.77874	NaN	7.33903	NaN	NaN	7.19678	7.32593	NaN	7.58213	7.20312	7.79546	7.33991	7.07733	7.83913	7.3049	7.33574	7.50738	7.22773	7.28592	7.21754	7.14984	7.44722	7.34688	NaN	7.06457	7.84466	7.35776	7.38645	7.6267	7.49748	7.54144	NaN	NaN	7.18356
8.76049	8.66782	8.5518	8.51257	8.66915	8.73965	8.75806	8.78672	8.69958	8.55274	8.67917	9.03181	8.67578	8.51352	8.6918	8.60183	8.60728	8.76557	8.75253	8.40919	8.85432	8.53339	8.6595	8.73255	8.64108	8.92412	8.99484	8.84643	8.75486	8.96996	8.69339	8.81529	8.65948	8.82898	8.68719	8.7929	8.78526	8.82858	8.65754	8.97969	8.72908	8.76111	8.78213	8.65954	8.64542	8.70164	8.80792	8.73705	8.8297	8.74118
8.14953	8.3079	8.31687	8.25351	8.28711	8.13618	8.33201	8.07972	8.17516	8.20763	8.1896	8.00681	8.41128	8.17803	NaN	8.0335	NaN	8.2159	8.39704	8.17788	8.08483	7.99176	8.20745	8.09479	8.20763	8.20101	8.03076	8.07936	8.55275	8.26273	8.21227	8.19515	8.17047	7.90628	8.2265	8.18121	7.93825	8.22461	8.28968	8.02284	8.16527	8.29585	8.33187	8.2242	7.71569	8.23193	8.06284	7.97745	7.87808	8.13953
NaN	7.18495	7.08357	7.11604	6.8722	NaN	6.75113	NaN	NaN	NaN	NaN	7.25176	7.01712	6.85158	NaN	7.10694	7.0825	6.59884	NaN	NaN	NaN	7.09597	NaN	NaN	NaN	6.74999	NaN	NaN	6.92374	6.57012	6.77921	NaN	7.03334	NaN	6.54067	NaN	7.18387	NaN	7.25818	NaN	6.08632	6.53033	6.85899	7.15461	6.80823	6.98706	6.46584	6.67657	NaN	NaN
7.92456	7.90634	7.97514	7.6762	7.67337	7.85668	7.76073	NaN	7.66617	7.6285	NaN	7.78624	7.70483	7.53298	NaN	NaN	7.72293	NaN	NaN	7.5177	NaN	7.7759	8.03615	8.1482	7.89654	7.86992	7.55718	7.97359	7.57226	7.65187	7.72296	7.79052	NaN	7.83957	7.5303	8.09174	8.1503	7.80861	7.81384	7.66622	NaN	7.74679	7.43897	7.38926	7.82756	NaN	7.8237	8.24704	NaN	7.45323
8.69798	8.73501	8.57299	8.8912	8.62763	8.92402	8.27168	8.60659	8.7457	8.60299	8.6513	8.8999	8.84588	8.99747	8.57711	8.44356	8.4381	8.93124	8.62209	8.58882	8.5979	8.74971	8.40252	8.81958	8.29497	8.40756	8.26029	8.40719	8.55771	8.73031	8.58023	8.81939	8.69123	8.61183	8.51696	8.78692	8.63852	8.60589	8.55524	8.66937	8.3256	8.66213	8.19912	9.04575	8.47183	8.44436	8.11773	8.27191	8.16215	8.62755
7.73926	8.1461	7.89248	8.02007	7.92971	7.82078	7.951	8.05423	8.06427	7.92301	7.83308	7.99833	8.01532	7.86456	8.00156	7.62308	8.13008	7.87237	8.11777	7.96037	8.01833	7.74841	7.61306	8.01586	8.01645	7.82799	7.38808	7.78257	8.15226	8.01351	8.52337	7.87775	8.11234	8.04501	7.92073	8.43331	8.22448	7.89636	7.85628	8.13783	7.9593	7.87023	7.58979	8.001	8.10044	8.12571	7.71761	7.59981	7.98606	8.06536
7.50691	7.47426	NaN	7.77364	8.26482	7.84887	7.28081	7.87613	8.48528	NaN	7.74477	7.89226	7.49308	NaN	7.55167	7.6364	7.39227	7.79382	7.79827	7.35054	7.91329	7.89431	6.80872	7.78629	7.05077	NaN	7.4742	6.69495	NaN	7.61992	7.54823	7.43107	NaN	7.23019	7.28033	7.41736	7.68004	NaN	7.26902	7.502	7.66187	NaN	NaN	NaN	7.66925	7.7028	7.65548	7.9485	7.61543	7.6101
NaN	7.32399	NaN	NaN	7.81506	7.61552	NaN	7.42628	7.95591	7.63126	NaN	7.59697	NaN	NaN	NaN	7.23719	7.14879	NaN	NaN	7.4303	7.17009	7.34236	NaN	7.162	NaN	7.5017	NaN	7.28441	NaN	7.67822	7.42362	NaN	NaN	NaN	NaN	7.62732	NaN	NaN	NaN	7.54372	7.33788	7.14198	NaN	7.75765	NaN	NaN	NaN	7.45498	NaN	NaN
8.14298	8.18991	7.91195	8.21341	7.72362	8.25166	8.07148	8.06051	8.18404	8.1586	8.11224	8.12172	8.23004	8.12209	7.92049	8.03659	8.05239	8.18338	7.958	8.00672	8.15494	8.19863	8.21495	8.05227	8.26482	8.02317	8.09847	8.13786	8.07533	8.79123	8.11411	8.23188	7.92049	8.27935	7.95223	7.98933	8.0974	8.09468	7.89148	8.08558	8.2418	7.98295	8.02325	8.18184	8.29367	8.29226	8.06744	7.91613	8.10639	8.09628
9.30086	9.44855	9.46333	9.41646	9.37077	9.32907	9.29482	9.19274	9.25251	9.3822	9.42444	9.2048	9.2938	9.52403	9.157	9.25013	9.26302	9.30123	9.27238	9.34412	9.27563	9.34624	9.30698	9.3171	9.39459	9.27942	9.22655	9.19601	9.37687	9.39317	9.36597	9.30317	9.32631	9.4577	9.24229	9.1491	9.44075	9.44246	9.3833	9.29951	9.35683	9.35628	9.33331	9.28881	9.36184	9.42037	9.39622	9.39492	9.27969	9.2682
8.65332	8.64022	8.53116	8.51729	8.25624	8.48933	8.38034	8.3295	8.64951	8.34772	8.58404	8.49622	8.52547	8.43463	8.43968	8.63382	8.50252	8.4098	8.44837	8.00221	8.4185	8.61357	8.53173	8.17733	8.53026	8.54434	8.52978	8.44179	8.42094	8.7585	8.76905	8.78222	8.5625	8.34992	8.43583	8.40697	8.50079	8.63761	8.20107	8.50213	8.24135	8.32566	8.61745	8.65263	8.57755	7.7045	8.58976	8.26738	8.20585	8.34175
7.97299	8.07551	8.09656	8.00013	8.29143	NaN	NaN	7.96855	NaN	7.92005	NaN	7.89621	NaN	7.81517	8.35284	8.06993	NaN	7.93199	8.15703	8.08199	NaN	7.76347	NaN	8.10291	8.17097	NaN	8.26349	7.90554	NaN	NaN	8.22115	8.08593	NaN	7.98671	8.00217	7.90106	NaN	8.01978	NaN	8.17044	8.05073	8.00445	NaN	8.11886	8.13777	NaN	NaN	8.05767	7.75997	NaN
8.6061	NaN	NaN	8.6455	9.08682	8.27782	NaN	NaN	10.3709	8.63538	8.49018	8.51439	NaN	9.11005	NaN	NaN	8.43056	NaN	8.17583	8.24428	9.17641	8.40468	8.19948	8.49733	NaN	8.21468	NaN	8.67118	NaN	8.35512	8.03359	NaN	NaN	8.33313	NaN	8.56134	NaN	7.93277	NaN	NaN	8.9308	8.23376	NaN	8.43371	8.26738	NaN	8.24986	8.2955	NaN	NaN
7.92216	7.74977	8.09093	7.52362	8.27761	8.18935	7.82429	7.96994	8.15214	8.03806	7.83188	NaN	8.04716	7.69973	NaN	7.60364	NaN	NaN	7.9968	8.03591	NaN	8.12753	7.80149	7.78818	7.56606	8.23606	NaN	8.105	7.67613	NaN	7.98768	8.04984	7.29922	7.87943	7.87269	8.10233	7.97275	8.48982	7.93067	NaN	NaN	7.58687	7.60945	8.1259	NaN	7.7103	8.06937	NaN	NaN	7.55141
8.60655	8.44723	NaN	7.83763	NaN	9.06785	8.66245	8.51851	8.57613	8.85373	NaN	7.67615	8.72882	NaN	NaN	NaN	9.06945	8.86601	NaN	9.00548	NaN	8.64972	NaN	NaN	8.49069	NaN	NaN	8.74403	8.49974	8.96558	NaN	NaN	8.69666	8.22904	NaN	8.4276	8.8742	NaN	NaN	NaN	NaN	NaN	NaN	NaN	8.80033	NaN	8.84954	8.83294	8.23132	NaN
7.4758	NaN	NaN	NaN	NaN	NaN	7.40216	7.67008	7.49914	7.6708	7.37548	7.3746	7.47296	7.41487	NaN	NaN	7.49649	7.09328	NaN	7.14755	NaN	7.41317	7.75828	7.45923	7.36393	NaN	7.54173	NaN	NaN	7.2925	7.28296	7.32656	7.40761	7.08508	7.27586	7.75132	NaN	7.51407	7.32131	7.3328	7.42815	7.54728	NaN	7.48734	7.35738	NaN	NaN	7.57639	NaN	7.17886
7.5198	NaN	7.24497	7.07055	NaN	NaN	7.3903	NaN	7.80517	7.49367	7.33644	7.28371	7.48034	7.33969	NaN	NaN	7.36496	NaN	7.05107	NaN	7.44761	7.24249	NaN	7.25741	7.03193	7.49606	6.98183	NaN	NaN	7.6046	NaN	NaN	6.95927	7.48487	NaN	7.16844	7.27131	NaN	7.06183	7.23014	7.12047	7.71736	7.42208	NaN	7.35077	NaN	NaN	7.47379	7.50998	7.26107
8.80053	8.86911	8.9171	9.03543	8.74137	8.90779	8.7095	8.68895	9.01557	8.81714	8.92595	9.0149	8.91077	9.11661	8.92914	8.80312	9.03342	9.13915	9.00608	8.81734	8.5275	8.92763	8.7996	8.89961	8.75994	8.80742	8.63651	8.94564	9.11401	8.64331	8.77298	8.98788	9.01199	8.84711	8.74891	9.0677	9.01795	8.7965	8.94158	9.04817	8.87419	8.98296	8.65603	9.15171	8.77972	8.60269	8.61011	8.83693	8.53816	9.02979
9.08686	8.87571	8.96919	8.49952	8.639	8.98934	8.9486	8.48169	8.90899	8.65339	8.69376	8.90338	8.9517	9.04104	8.84414	8.58629	8.80146	8.80368	8.71949	8.62968	9.0664	8.71671	8.83086	8.94489	8.86259	8.72943	8.68913	9.20664	8.96307	9.02325	9.19041	8.44108	8.70642	8.93622	9.12356	8.86755	9.14145	8.82435	8.96615	8.9346	9.22978	9.01246	9.03527	8.9436	8.98816	8.92011	9.10089	8.7972	8.95469	8.73634
7.82941	7.64646	NaN	8.08568	8.00268	7.97193	NaN	8.33734	8.06692	7.95259	7.72253	8.34663	7.96719	7.80387	8.43965	8.23251	NaN	7.58871	7.83694	8.41617	8.4821	8.27834	8.28215	8.29021	NaN	8.24435	8.34329	8.12048	7.86944	8.1231	7.94987	8.43103	8.08533	7.90175	8.17598	7.6142	NaN	8.36687	7.8425	8.45	8.18574	8.36427	7.87042	8.3241	8.28237	8.32818	8.25049	8.17656	NaN	8.30805
8.31222	8.27161	8.26879	8.62439	8.3679	8.47906	8.29239	8.47728	8.45909	8.36357	8.45886	8.29645	8.34463	8.19786	8.57227	8.25358	8.28549	8.45846	8.46216	8.18713	8.37297	8.51866	8.58102	8.39454	8.38102	8.51063	8.47449	8.35183	8.23832	8.36122	8.3533	8.4137	8.22233	8.26993	8.3167	8.41184	8.23578	8.19562	8.39519	8.3122	8.4043	8.22474	8.47333	8.31618	8.51965	8.53899	8.45649	8.59762	8.1249	8.50861
7.60459	NaN	NaN	8.29135	NaN	7.49708	NaN	NaN	NaN	NaN	7.28296	NaN	7.71722	NaN	NaN	NaN	7.4173	7.48748	NaN	NaN	NaN	7.81889	NaN	7.65676	NaN	NaN	NaN	7.29901	7.63017	7.37765	7.38527	8.43148	NaN	7.66034	7.66695	NaN	NaN	7.76667	NaN	7.47809	7.52648	NaN	NaN	NaN	7.82546	NaN	NaN	7.71792	NaN	NaN
9.88179	10.2889	10.3043	10.013	10.2268	9.93431	10.3256	10.0447	10.1265	10.1796	10.0497	10.1677	10.2023	10.0261	10.2059	10.2374	10.2716	10.1649	10.2652	10.3616	10.4027	9.99806	10.211	9.98342	10.3145	10.0664	10.0141	9.83864	10.3111	10.2415	10.2131	10.1707	10.235	10.2029	10.3661	10.2857	10.2871	10.1469	10.1339	10.1844	10.3573	10.3632	10.1957	10.1211	10.1954	10.2729	10.2253	10.1281	10.3521	10.1264
11.03	10.8945	11.0005	11.0393	11.0556	10.9664	11.09	10.9792	11.0302	11.0568	10.9994	10.8795	10.9817	11.0405	11.0347	10.9803	10.9974	10.9385	11.0174	10.9693	11.0151	10.9581	11.0043	10.8933	11.0703	10.9567	10.9525	10.9597	10.9091	10.892	10.9794	10.9802	10.9863	10.9346	10.9575	10.9473	11.0357	11.0298	10.9803	10.8459	10.6743	11.0687	11.0071	10.9865	10.9885	11.0614	11.0088	11.032	11.0194	10.9851
10.8514	10.7743	10.779	10.7678	10.8631	10.8464	10.8762	10.7498	10.8803	10.8567	10.8292	10.5281	10.8432	10.819	10.6521	10.7331	10.7547	10.7943	10.8025	10.8074	10.6927	10.7334	10.755	10.5986	10.8839	10.7875	10.6524	10.8102	10.762	10.742	10.7734	10.8062	10.8789	10.7819	10.7796	10.6533	10.8956	10.8883	10.8419	10.599	10.6107	10.9064	10.8555	10.8598	10.7825	10.8742	10.8875	10.7688	10.8662	10.8143
10.8383	8.52898	9.812	9.44228	8.85903	9.67533	9.14186	9.76681	9.06737	9.92088	9.24908	9.27121	9.70689	11.1118	9.11237	8.63732	8.84005	9.97272	9.56419	10.1432	9.45133	9.55029	9.15688	10.8844	9.10092	9.24915	8.9714	10.844	8.73346	10.0851	9.8193	9.57378	8.9748	9.9784	9.44722	10.0473	9.30889	10.0209	9.29155	9.38475	9.79038	10.0674	9.98822	8.87039	10.0727	9.3276	10.0013	8.57864	9.9349	10.0132
8.72376	9.07533	9.01423	9.04383	8.97399	8.82745	8.99873	8.81158	8.98114	8.98951	9.03918	8.90111	8.92635	8.73968	8.79308	9.03953	8.74688	8.89473	8.69313	9.08504	8.96532	8.90294	8.84478	8.77231	8.97523	8.98	8.89343	8.5868	8.95486	9.01418	8.87966	8.95197	8.91843	8.93528	8.8631	8.98553	9.02436	9.08365	8.98627	8.77543	8.89503	9.04833	9.08458	8.78625	8.87856	9.02955	8.96855	8.94683	8.93603	8.86104
9.07173	8.99068	9.10789	9.13618	8.9705	9.22259	8.75961	8.88651	9.38678	8.80174	9.06255	9.3088	9.13277	9.29217	8.98632	8.69409	9.3017	9.25477	8.98756	9.03411	8.53342	9.18873	9.02123	8.95543	8.85254	8.83006	8.81723	8.84433	9.32869	8.8037	8.99534	9.09719	9.30867	9.06807	8.9565	9.27793	9.12853	8.9007	8.89122	9.07904	8.99527	9.09559	8.3822	9.4468	8.82864	8.86272	8.72617	8.91118	8.75179	9.09367
NaN	NaN	NaN	8.29037	NaN	NaN	NaN	8.52726	8.34571	NaN	NaN	NaN	8.39527	7.82257	NaN	NaN	NaN	8.3822	8.38627	NaN	NaN	NaN	NaN	7.86298	NaN	NaN	8.11694	8.41789	NaN	NaN	NaN	7.22497	NaN	NaN	NaN	NaN	NaN	NaN	7.9309	NaN	8.03278	NaN	8.37365	8.39665	NaN	NaN	NaN	NaN	NaN	NaN
7.29887	7.55598	7.18594	7.51693	7.57876	7.23566	7.74542	NaN	7.73722	NaN	7.44787	NaN	7.4822	7.5274	NaN	7.46644	7.54258	NaN	7.29713	7.29592	NaN	7.32589	NaN	NaN	7.23525	7.27473	NaN	7.15073	7.14866	7.21995	7.29088	NaN	7.39543	7.32342	7.31101	7.58571	7.11641	7.63273	7.24665	7.17716	NaN	7.3382	NaN	7.21487	7.17313	7.14653	7.29664	NaN	7.07511	8.11368
NaN	NaN	7.27154	NaN	7.38023	NaN	NaN	NaN	NaN	NaN	NaN	NaN	NaN	7.14233	NaN	7.56418	7.12733	NaN	NaN	NaN	NaN	NaN	NaN	NaN	NaN	NaN	6.90977	6.43138	NaN	NaN	NaN	7.14408	NaN	7.00117	NaN	NaN	NaN	6.92576	7.03715	NaN	NaN	NaN	NaN	NaN	7.44559	NaN	6.84927	7.03973	NaN	7.27286
NaN	NaN	7.42444	7.93735	NaN	7.68567	NaN	NaN	NaN	7.74941	NaN	NaN	7.44585	NaN	NaN	NaN	NaN	NaN	NaN	8.31587	NaN	7.72462	8.13551	NaN	7.33882	NaN	NaN	NaN	8.41631	7.57485	NaN	NaN	8.03802	NaN	8.44751	NaN	NaN	NaN	NaN	NaN	7.76459	NaN	7.8711	7.08799	7.44918	8.04127	7.90549	NaN	NaN	NaN
9.41787	9.58903	9.53016	9.4035	9.42236	9.20118	9.51099	9.40594	9.26527	9.3934	9.55745	9.40475	9.41722	9.4701	9.36308	9.47888	9.60075	9.54286	9.41147	9.52571	9.37751	9.47271	9.30542	9.47457	9.57194	9.44776	9.46936	9.44556	9.49175	9.46397	9.58077	9.46672	9.43281	9.49063	9.49343	9.26813	9.61589	9.45766	9.55767	9.42662	9.60555	9.45046	9.47255	9.37123	9.50104	9.44928	9.56302	9.56785	9.51502	9.42623
8.2994	8.13322	8.33748	8.18673	8.43258	8.25648	8.48075	8.04836	8.45358	8.47373	8.41459	8.31635	8.27609	8.60924	8.61595	8.60238	8.46948	8.43843	8.39884	8.20769	NaN	8.45324	8.38084	8.01986	8.27103	8.31927	8.41046	8.45003	8.22162	8.55981	8.3671	8.16729	8.16149	8.45552	8.43807	8.07867	8.4584	8.38102	8.43959	8.1494	8.44668	8.32482	8.24849	8.29616	8.3692	8.5533	8.41175	8.50435	8.67918	7.75916
8.49375	8.64925	7.40685	7.55982	8.36922	8.19457	7.62388	7.9006	7.6089	7.69867	7.66977	7.91779	7.76218	7.82142	8.38571	8.2833	7.83439	7.73279	7.85982	7.95185	7.95186	7.92443	7.82329	NaN	NaN	8.22968	8.24396	7.80168	8.45775	7.09363	NaN	8.13475	8.0249	8.4537	8.01841	7.84628	7.67483	7.90828	7.59501	7.60745	7.8482	8.2804	7.46748	7.37729	7.72555	7.47217	7.74327	8.09909	8.03218	7.90442
NaN	NaN	NaN	9.61836	8.82361	8.28576	9.54458	8.22319	9.61613	9.52379	9.41764	NaN	8.49977	NaN	NaN	8.65315	NaN	7.82955	8.3012	8.83183	NaN	8.58738	8.9164	NaN	NaN	9.40109	NaN	NaN	8.38466	8.78842	NaN	9.62627	8.76512	NaN	9.54739	NaN	9.78892	9.36985	8.98353	8.53031	9.29616	NaN	9.20938	NaN	NaN	9.84083	8.34496	NaN	8.49806	NaN
7.35087	NaN	7.75617	7.33435	7.3167	7.76258	7.64657	7.76652	7.91481	8.03937	NaN	8.20798	7.63579	7.31118	7.33224	7.59159	7.7138	NaN	7.27423	8.10182	7.72037	7.84067	7.99684	7.46873	NaN	7.04033	7.98909	7.37916	7.89429	NaN	7.33353	7.65213	7.63663	6.45091	7.94219	7.78132	7.66935	7.59634	7.1882	7.89184	7.31672	7.99639	NaN	7.71008	7.35216	7.22948	7.21192	NaN	7.29072	NaN
9.10531	9.06692	9.03535	9.40159	9.09906	9.27077	9.18001	9.19053	9.30285	9.21872	9.12008	9.33967	9.16161	9.26576	9.37949	9.26673	8.98635	9.08817	9.28738	9.3311	9.23548	9.28605	9.17412	9.10677	9.25242	9.1377	9.38977	8.85935	9.06804	9.08293	9.15497	9.43115	9.01578	9.17322	9.12895	9.04238	8.86553	9.1959	9.08304	9.26607	9.14354	8.9887	9.06123	9.0269	9.02181	9.34555	9.0992	9.36008	9.35033	9.16699
NaN	NaN	NaN	7.39777	NaN	NaN	7.25508	NaN	7.72907	8.05235	NaN	7.60697	7.22781	7.71701	7.24262	NaN	6.97684	7.5564	NaN	NaN	7.75212	7.51779	7.70844	NaN	NaN	7.52993	7.50512	NaN	7.54636	NaN	NaN	7.45453	6.8808	7.49422	NaN	7.4823	7.4832	7.74878	NaN	7.58569	7.7996	NaN	NaN	7.27678	6.99685	NaN	7.15388	NaN	NaN	7.6646
7.13139	7.24603	7.0936	7.29469	7.77313	NaN	7.16962	6.99917	7.34341	7.02608	7.19571	6.95457	7.46998	7.34062	NaN	7.47609	7.31658	7.02999	7.37876	NaN	7.24229	7.35675	7.49657	7.13226	7.20477	7.38623	7.45617	7.04536	7.45408	7.303	6.7222	7.08113	7.388	7.35828	7.00238	7.07456	7.24672	7.40512	7.64575	7.29903	NaN	7.8014	7.31199	7.3549	7.42961	7.06438	7.65589	7.03579	6.93167	7.72568
NaN	7.56273	NaN	NaN	7.31643	NaN	6.36858	NaN	7.1907	NaN	7.22904	NaN	NaN	6.49963	NaN	NaN	NaN	NaN	NaN	NaN	NaN	NaN	7.3259	NaN	NaN	6.9603	NaN	NaN	NaN	7.30138	NaN	7.15266	6.46364	NaN	NaN	6.98879	7.12051	NaN	7.3185	NaN	NaN	7.16646	NaN	7.2335	6.70572	7.25849	7.48234	NaN	NaN	NaN
9.15424	9.02812	8.57299	9.28836	8.9771	9.09216	9.14607	9.11906	9.3064	9.08955	9.26295	9.22097	8.74193	9.31357	8.35238	8.3883	8.99157	8.72254	9.27506	8.17141	8.49602	8.48739	8.95366	8.37111	8.33201	8.1731	8.57402	9.06476	9.09833	8.45017	8.78279	9.2249	8.30458	8.38331	9.24576	9.09788	8.37278	8.8833	9.12025	8.21827	9.45176	8.07889	8.06841	9.22401	9.44779	9.37628	8.63969	8.59224	9.30501	8.61505
10.2313	10.2129	10.0543	10.1989	10.236	10.1296	10.2721	10.1053	10.4005	10.1799	10.1408	10.0498	10.2304	10.2381	10.2346	10.2329	10.185	10.16	10.2457	10.0711	10.304	10.1272	10.1984	10.2134	10.2772	10.1695	10.1401	10.188	10.2262	10.2129	10.0548	10.067	10.1829	10.1436	10.1607	10.1233	10.2682	10.1281	10.0641	10.0964	10.1545	10.2389	10.1104	10.154	10.1472	10.2299	10.2481	10.2554	10.2077	10.1191
8.29314	8.1811	7.97552	NaN	8.26531	8.67276	NaN	7.74554	NaN	8.25588	7.7517	NaN	7.96693	8.00078	NaN	8.02127	NaN	NaN	8.29861	NaN	NaN	8.39998	8.40763	7.74234	7.85312	8.28366	NaN	7.88489	8.16605	8.26121	NaN	NaN	8.37212	NaN	NaN	8.0327	NaN	NaN	7.93852	7.98544	NaN	7.88345	7.97699	8.12704	8.29872	8.00017	8.15658	NaN	NaN	NaN
7.3286	7.57052	6.88212	7.61029	NaN	7.66301	7.50605	7.4691	8.29453	7.15497	7.69782	7.25018	7.47022	7.64081	7.40312	7.35637	7.32031	7.52925	7.16885	7.1664	NaN	7.34366	7.67953	7.20358	7.79366	7.32042	7.27448	7.23338	7.17783	7.7896	7.34825	8.05316	7.20507	7.28652	NaN	7.52539	6.99611	7.38344	7.58827	7.4241	7.43846	7.6632	7.44889	7.8195	7.58573	7.5869	7.298	7.52111	7.35773	7.29763
NaN	7.39213	7.72675	NaN	NaN	8.17458	7.9015	7.88858	8.45323	7.30859	7.3994	8.0728	NaN	7.53024	7.12287	7.56718	NaN	8.40586	7.57298	NaN	7.35555	8.33556	NaN	8.04751	NaN	7.54702	7.64725	NaN	NaN	NaN	NaN	7.73735	NaN	7.69127	NaN	8.26252	NaN	8.09674	6.43887	7.70861	NaN	7.85227	NaN	7.91469	NaN	NaN	8.13456	NaN	NaN	NaN
10.3601	10.2174	10.3294	10.1883	10.1789	10.3898	10.1743	10.3834	10.2196	10.2043	10.1691	10.0342	10.285	10.0876	10.2456	10.4452	10.1509	10.3097	10.4068	10.2581	10.2961	10.3793	10.3055	10.1858	10.2826	10.2802	10.1775	10.3323	10.174	10.1866	10.3136	10.182	10.1024	10.3493	10.2305	10.325	10.1077	10.1437	10.1905	10.0572	10.336	10.1914	10.3248	10.0849	10.332	10.2972	10.2574	10.3388	9.89679	10.3357
7.55622	7.85405	7.57827	7.55542	7.75789	7.91688	7.48711	7.42457	7.18985	7.62365	7.79661	7.73787	7.74589	7.69877	7.6335	7.55383	7.62028	7.82849	7.32736	7.61465	7.63026	7.66948	7.67091	7.37738	7.51156	7.45246	7.71234	7.46838	7.91767	7.79244	7.62664	7.86799	7.57581	7.56771	7.54238	6.88951	7.51738	7.57856	7.39489	7.68381	7.31706	7.5139	7.23847	7.75517	7.77032	7.33116	7.63497	7.54575	7.42129	7.83239
7.42982	7.58936	7.46541	7.51103	7.41832	7.6613	7.7043	7.59394	8.38039	7.21659	7.29892	7.39131	7.56733	7.4036	NaN	7.93698	7.75676	7.26951	7.93502	7.53849	7.76299	NaN	7.51581	NaN	7.73811	NaN	7.57146	7.43423	7.43889	NaN	7.36545	NaN	NaN	NaN	NaN	7.81661	7.1211	NaN	NaN	NaN	7.34553	7.88887	7.7874	7.67444	7.6362	7.80379	NaN	7.72276	7.3549	NaN
NaN	NaN	7.07998	7.408	7.22045	NaN	7.29475	NaN	7.19932	6.76525	6.983	NaN	NaN	6.95251	NaN	NaN	NaN	7.22445	NaN	7.17655	6.91432	7.10236	NaN	NaN	NaN	NaN	NaN	7.18977	7.40023	NaN	7.14423	6.99816	7.43846	7.03024	NaN	NaN	NaN	7.3774	6.71946	NaN	7.23704	NaN	NaN	7.33528	7.03599	NaN	NaN	NaN	7.32866	7.37271
8.06696	NaN	8.20252	7.85266	NaN	8.11906	NaN	NaN	NaN	NaN	NaN	NaN	NaN	7.8128	NaN	7.75748	7.90288	NaN	NaN	7.95286	7.39552	NaN	NaN	7.79881	7.79633	NaN	NaN	NaN	7.90549	8.06718	NaN	8.08955	7.96682	8.58058	NaN	NaN	8.11264	NaN	8.00962	NaN	NaN	7.83434	7.8018	8.16625	7.97552	7.18458	8.07791	NaN	7.2194	NaN
NaN	NaN	7.21455	7.30651	8.1401	NaN	NaN	NaN	7.21384	7.42602	NaN	7.87101	NaN	7.31243	7.20328	NaN	NaN	NaN	NaN	7.73187	7.4179	7.35338	NaN	6.73904	6.49613	7.31029	NaN	NaN	7.50057	NaN	NaN	7.16658	6.77872	7.64396	7.25983	8.32054	6.80865	NaN	NaN	NaN	NaN	NaN	NaN	NaN	NaN	NaN	NaN	7.7466	NaN	NaN
NaN	7.16782	NaN	7.46663	7.05389	7.76082	NaN	7.21951	NaN	7.11234	7.30354	7.60183	NaN	7.41977	NaN	NaN	NaN	7.37112	7.22848	NaN	7.29046	NaN	7.40931	NaN	NaN	7.11116	7.58003	7.37698	7.27328	7.051	7.40606	7.62219	7.37999	7.29126	NaN	NaN	NaN	NaN	7.22526	NaN	NaN	7.41579	6.97207	NaN	7.3875	NaN	7.20249	7.1456	7.12746	7.24497
9.82578	9.89545	9.71649	9.8027	9.70326	9.87247	9.90627	9.90303	9.85686	9.70111	9.93176	9.67381	9.84855	9.85414	9.70965	9.95818	9.79285	9.85753	9.7957	9.76491	9.9275	9.79297	9.90617	9.79211	9.81081	9.89128	9.78751	9.76498	9.81468	9.72605	9.68057	9.69644	9.6722	9.88654	9.69294	9.76776	9.71081	9.67842	9.82122	9.60844	9.75874	9.82778	9.72803	9.70667	9.83937	9.70878	9.80066	9.8724	9.74512	9.74062
7.34823	7.2392	NaN	7.2973	6.86711	NaN	7.26309	NaN	7.49715	7.39825	7.42956	7.40586	7.3046	7.66045	NaN	7.31956	NaN	NaN	NaN	7.38331	7.06993	7.29508	7.17496	NaN	7.2448	NaN	NaN	NaN	7.31146	NaN	7.39909	7.43075	7.45596	6.98689	7.42416	7.7797	NaN	6.9946	7.34068	7.07383	7.59168	NaN	7.08476	7.49755	7.4424	7.19402	NaN	NaN	7.3492	NaN
NaN	7.06889	7.75413	7.9763	7.0269	NaN	7.12176	NaN	NaN	7.16602	7.11598	NaN	7.25305	NaN	7.87112	NaN	NaN	NaN	7.515	NaN	NaN	6.79586	7.52001	NaN	7.38559	NaN	NaN	NaN	NaN	7.58477	7.26435	7.20968	NaN	7.82982	NaN	NaN	7.11183	7.37816	NaN	NaN	NaN	6.89317	NaN	NaN	6.95288	7.81039	NaN	NaN	NaN	NaN
NaN	NaN	NaN	NaN	NaN	NaN	6.97919	7.02268	7.12156	NaN	NaN	7.14229	NaN	6.87443	NaN	NaN	7.27184	7.20074	7.15673	NaN	NaN	NaN	NaN	NaN	NaN	NaN	NaN	NaN	6.79011	NaN	6.8494	NaN	7.49256	NaN	NaN	NaN	NaN	NaN	6.82039	NaN	NaN	6.51858	NaN	7.0244	NaN	NaN	6.8602	6.75091	NaN	6.26614
7.60515	8.33441	7.10507	7.66003	8.00178	7.57639	NaN	NaN	NaN	NaN	7.64208	7.99955	7.67654	7.37667	7.97684	7.9614	7.86	7.59896	7.96244	7.73043	NaN	7.71211	7.98858	7.95247	7.42218	NaN	7.67875	7.42094	7.69188	7.26626	NaN	7.65106	8.53527	7.55782	7.62551	8.0172	NaN	8.31461	7.37407	NaN	7.7725	7.85989	7.4508	7.42771	7.44508	7.13043	NaN	7.76853	7.43697	8.0204
7.83804	7.3506	7.75092	7.24991	8.04782	7.42256	7.68309	7.80596	8.00013	7.31196	7.46195	7.45321	7.87703	7.50413	7.42985	7.73749	7.60611	7.93498	7.75001	7.56753	7.28398	8.06621	7.80927	7.59972	7.61542	7.78917	7.41906	7.81307	7.70014	7.75711	7.68944	7.65533	7.51871	7.63524	7.4088	7.59583	7.71038	7.68439	7.56756	6.91716	7.54391	8.02028	NaN	7.49001	7.21979	7.43669	7.56922	7.29444	7.53852	7.70395
6.93879	NaN	NaN	6.92525	NaN	NaN	NaN	NaN	NaN	NaN	NaN	NaN	NaN	7.16101	NaN	NaN	6.93422	6.83248	NaN	6.81416	6.89163	6.93214	NaN	NaN	NaN	7.26921	6.48667	NaN	6.7506	NaN	NaN	NaN	6.81904	NaN	NaN	NaN	NaN	6.79773	NaN	NaN	6.62023	NaN	NaN	7.05023	NaN	6.65431	NaN	NaN	NaN	NaN
NaN	6.76973	NaN	7.04906	7.14386	NaN	NaN	NaN	7.60267	NaN	NaN	NaN	NaN	NaN	NaN	7.51441	NaN	NaN	NaN	NaN	NaN	7.27423	NaN	NaN	6.70033	7.24452	NaN	NaN	7.20472	NaN	NaN	7.19402	NaN	NaN	7.2478	NaN	NaN	6.90459	NaN	7.31033	NaN	NaN	NaN	6.85562	7.15378	NaN	7.01115	NaN	NaN	NaN
8.68385	NaN	8.22178	NaN	7.57203	NaN	8.8855	NaN	8.99579	NaN	NaN	8.70635	9.52433	8.26328	8.43017	NaN	NaN	8.46607	8.31471	NaN	9.04446	8.77231	8.93091	9.14305	8.86884	NaN	NaN	9.07247	NaN	8.4595	8.67921	NaN	9.03667	8.65092	NaN	8.74184	8.6462	8.7972	NaN	9.02387	8.53541	NaN	NaN	NaN	9.54813	8.69989	NaN	NaN	NaN	NaN
7.53894	7.58379	NaN	7.51689	7.51276	7.5568	7.67084	7.55569	7.72706	7.87319	7.74612	7.16729	NaN	6.84085	NaN	NaN	7.84823	NaN	7.36739	NaN	NaN	NaN	NaN	7.87015	7.92423	7.75393	7.66677	NaN	7.7396	7.81058	7.6409	7.00017	NaN	7.61928	6.9498	NaN	7.44434	7.47372	7.69798	7.92863	7.94144	NaN	NaN	7.56725	7.34038	7.35374	7.60415	NaN	NaN	7.79258
NaN	8.54817	8.39322	8.50188	NaN	8.84953	8.49855	8.38068	8.39317	8.20688	8.61137	NaN	NaN	NaN	8.23152	8.68982	8.34967	8.08264	8.19618	NaN	8.59855	8.48035	8.16056	8.26942	8.22342	8.37506	8.12189	8.32319	NaN	8.69013	8.64293	8.31735	8.50203	8.64303	8.25636	8.22477	NaN	8.21537	NaN	7.95035	8.21307	NaN	NaN	NaN	7.92713	8.34531	8.56184	8.40816	8.39065	8.43284
7.55729	7.73225	NaN	7.69141	7.18167	7.6873	7.61186	7.12313	7.50725	NaN	7.23644	7.65027	7.96188	7.30711	NaN	7.50402	7.5795	NaN	NaN	7.46882	7.24055	8.00779	7.59576	8.08707	7.14956	7.56322	7.50991	7.37405	7.70795	7.71868	7.95005	7.73411	7.47163	7.56726	7.00689	NaN	7.17525	NaN	7.65817	7.43672	NaN	6.88136	NaN	8.02346	7.39106	NaN	7.52643	6.91679	7.22822	NaN
8.72208	8.8141	8.56016	8.76876	8.69113	8.41677	8.33143	8.8461	8.87055	8.68387	8.68731	8.80119	8.72701	8.70853	8.73699	8.77742	8.95937	8.69631	8.8247	8.50319	8.79669	8.79292	8.89796	8.75712	8.71571	8.70601	8.93251	8.74387	8.83771	8.75727	8.57015	8.84195	8.66934	8.64992	8.77951	8.82745	8.74737	8.72022	8.74273	8.62247	8.73399	8.59621	8.58414	8.97447	8.74158	8.68913	8.77918	8.79467	8.71419	8.8301
8.20159	8.18316	7.99373	8.17545	8.19148	7.82894	7.97891	8.02477	7.98209	7.98104	8.33278	7.8466	8.27103	8.0214	8.27035	8.16289	8.29583	7.87884	8.18067	7.78115	7.80109	8.0821	8.12551	NaN	8.03407	8.12863	8.13751	8.28024	8.0035	7.99333	8.00243	8.16569	8.08436	8.27351	8.33264	7.97766	8.1821	8.01799	8.15445	8.10653	7.91786	8.21611	8.07247	8.04669	8.28357	8.18167	8.0003	7.73632	NaN	8.03153
NaN	NaN	7.5888	NaN	NaN	NaN	7.31458	7.04183	7.93011	NaN	7.78329	NaN	NaN	6.20723	NaN	7.25178	7.06371	7.03615	6.93451	6.94484	NaN	NaN	NaN	7.14541	NaN	NaN	NaN	NaN	NaN	NaN	NaN	NaN	7.14439	6.88047	7.34357	NaN	7.03981	NaN	NaN	7.60149	7.49492	NaN	7.34102	7.09128	NaN	NaN	NaN	7.30081	7.20804	6.63774
7.60768	7.84887	7.9511	8.50604	7.91067	8.03294	7.74503	7.81123	8.03846	8.25864	7.87769	7.9269	7.84424	8.02073	7.66023	8.16575	NaN	7.72491	8.89288	7.78527	8.01043	8.39839	7.87217	7.75864	7.97368	8.21872	7.85754	8.07081	7.51036	7.54383	7.9835	8.27471	7.87638	7.79486	8.06648	8.13545	7.83243	7.83032	8.15788	7.89145	8.33335	7.78174	7.60387	8.16334	8.21048	8.07598	7.88132	7.84408	8.09611	7.83853
NaN	7.72794	NaN	NaN	7.87681	NaN	7.37929	7.83277	7.78993	NaN	7.56758	7.78772	7.28044	7.64835	7.88676	7.88962	7.60479	7.75801	7.42491	7.83741	7.64095	7.56363	NaN	7.94221	7.66684	NaN	7.35388	7.67692	NaN	7.24067	7.86574	7.01473	7.68356	7.54352	7.78248	8.06273	7.86175	7.48762	7.60847	7.61562	8.01381	8.11724	7.8365	NaN	7.41039	7.50154	NaN	7.97447	7.65547	7.80684
8.52237	8.45963	8.44554	8.62477	8.39301	8.63133	8.22191	8.3098	8.74026	8.16221	8.47618	8.77516	8.59312	8.80936	8.32907	8.12581	8.62908	8.63085	8.40821	8.48916	7.78491	8.64022	8.35457	8.28337	8.18628	8.20774	7.95454	8.2492	8.74058	8.13675	8.40188	8.53836	8.7757	8.53316	8.28486	8.71134	8.55864	8.28567	8.19849	8.5594	8.31218	8.50073	7.76175	8.8518	8.12277	8.32818	8.09328	7.87875	7.50729	8.42213
NaN	NaN	NaN	NaN	NaN	NaN	NaN	7.96482	NaN	NaN	NaN	7.93386	NaN	7.63301	7.74521	7.88162	7.26628	7.40204	NaN	7.94965	7.78433	NaN	7.65462	7.58681	NaN	NaN	8.09747	NaN	NaN	NaN	NaN	NaN	NaN	6.87245	7.69781	7.78494	NaN	NaN	NaN	7.92697	NaN	7.54921	NaN	NaN	7.77759	NaN	7.8015	8.10985	7.27323	NaN
9.58388	9.72212	9.66246	9.41362	9.76865	9.66485	9.75877	9.78003	9.76866	9.60085	9.23676	9.44414	9.54103	9.80704	9.68558	9.91988	9.67596	9.69702	9.7409	9.735	9.54604	9.61101	9.75113	9.79234	9.91868	9.19326	9.53125	9.617	9.81501	9.54386	9.49557	9.46612	9.67804	9.58247	9.61065	9.78081	9.81654	9.51135	9.20793	9.49021	9.55613	9.83067	9.60486	9.7451	9.45634	9.70275	9.73289	9.61022	9.71617	9.71907
10.0096	10.1038	9.90246	9.94945	10.0748	9.92536	9.96163	9.84796	9.97023	9.95691	9.92865	9.90634	9.98975	9.97846	9.7999	10.0193	9.96652	9.89831	10.0131	9.92773	10.0109	9.88231	10.0048	9.88221	10.0061	9.89946	10.0401	10.0427	10.1054	9.9991	9.8909	9.83721	9.9947	9.92702	9.87281	9.80537	10.0276	9.94088	9.92293	9.93097	9.93733	9.97254	10.0002	9.88003	9.92875	9.99652	9.9718	10.0663	9.99697	9.91676
8.20674	8.13261	8.17754	8.19805	8.16206	8.13252	NaN	7.73482	8.04634	7.88815	8.28106	8.28798	8.27561	8.45852	7.98346	7.75559	8.53443	8.39492	8.27112	8.19562	NaN	8.15048	8.09461	8.24085	8.22003	7.89009	8.02445	8.01498	8.32873	8.13462	7.89523	8.22324	8.33816	8.08372	NaN	8.29824	8.01849	8.01068	8.03346	8.20295	8.16917	8.23684	NaN	8.41956	7.90385	8.11591	7.65874	NaN	7.47522	8.30367
NaN	7.37361	7.40286	NaN	7.60792	NaN	NaN	7.47101	NaN	7.59466	NaN	7.09642	7.08149	7.29896	7.45828	7.26769	NaN	7.24282	NaN	7.19852	7.61447	7.53713	7.53975	7.25059	7.72262	NaN	NaN	NaN	7.36639	7.34622	NaN	NaN	7.4834	NaN	7.11584	NaN	7.27745	7.47355	7.14401	NaN	7.87022	6.86366	7.47757	NaN	7.80513	7.56929	7.53324	7.41315	NaN	6.95052
7.94962	7.50701	7.5903	7.86734	7.65033	7.62905	7.50582	7.81321	7.92718	7.79929	7.75955	7.81436	7.88744	7.69632	7.70688	NaN	7.61309	7.81543	7.54832	6.84186	7.59391	7.80149	NaN	6.95025	7.87712	7.99918	7.24032	7.79448	7.84906	7.96637	7.66943	7.69721	7.82165	7.79176	7.43265	7.87037	7.75847	8.12662	7.79304	7.56553	7.89026	7.87933	7.57245	7.80233	7.76433	7.91339	7.88781	7.83537	7.80503	7.65202
8.80952	8.6693	8.30007	8.39083	NaN	8.71122	8.21825	8.37123	8.81074	8.76796	7.9245	8.2643	8.48598	8.22329	8.29796	8.07148	8.11451	8.1929	8.14448	8.06318	8.1417	8.05671	8.31366	8.78195	8.23119	NaN	8.46401	8.5736	8.01034	8.89233	8.52794	8.89244	8.52342	8.66743	8.42027	8.58179	8.09001	8.31629	8.60163	8.6242	8.30681	8.831	8.06326	7.7806	8.43759	8.70685	8.76191	8.20954	8.29157	8.63097
7.44917	7.53856	7.69579	7.4391	7.46547	7.7309	NaN	7.7925	8.04214	NaN	7.30358	7.25254	7.50767	7.43861	7.48806	7.39002	6.76623	7.96864	7.70096	7.34992	NaN	7.6295	7.45411	7.95487	7.34678	NaN	NaN	7.36726	7.5059	NaN	7.4484	7.79008	7.27964	NaN	NaN	NaN	7.18924	NaN	7.44654	NaN	7.3938	7.26112	NaN	7.55388	7.48061	7.09276	NaN	NaN	NaN	7.63305
NaN	8.18868	7.90809	8.19061	NaN	8.12646	7.97204	NaN	7.88239	7.77729	7.85057	8.21285	7.97453	8.10322	8.09283	7.74297	7.66814	NaN	7.9704	NaN	7.64879	8.27388	NaN	NaN	7.63129	7.83307	NaN	7.89248	7.7339	7.50883	NaN	7.55204	NaN	7.79827	NaN	7.5506	8.04415	8.01953	7.81233	NaN	NaN	8.04305	7.68413	7.94904	7.34518	NaN	7.87915	7.6022	NaN	NaN
NaN	NaN	8.6426	8.62626	9.35295	NaN	NaN	8.6014	9.05162	8.68518	8.71016	8.61572	NaN	8.91442	NaN	8.52204	8.70687	NaN	NaN	NaN	8.74193	8.58254	8.64421	NaN	8.7468	8.58835	8.68214	9.02024	NaN	8.6266	8.75279	7.48202	8.22089	8.51648	NaN	9.02543	8.65144	9.04513	8.73173	NaN	9.00303	8.61236	NaN	8.94342	9.047	NaN	8.63696	NaN	NaN	8.76146
7.78012	8.05026	7.96585	7.42741	8.03794	7.53228	7.36526	7.6559	7.9509	8.19808	7.79977	8.06715	7.5611	7.81048	7.83417	8.10496	7.90471	6.72056	8.11364	8.22344	8.0128	7.65436	7.8407	7.09795	NaN	7.56591	7.76899	7.84768	7.65385	7.99711	7.84525	8.00428	7.55512	7.84135	7.20828	8.19852	6.88549	8.05431	7.67748	8.11866	8.09708	7.91392	8.18659	8.03383	7.73885	7.4302	8.11859	8.17748	NaN	8.20249
8.82239	9.03455	8.71662	8.9484	8.89862	8.80493	9.00333	8.89135	8.57143	8.912	8.902	8.75655	8.97886	8.84306	8.94059	8.85439	8.9071	8.96108	9.02284	8.92494	8.7363	8.84938	8.99126	8.80068	8.84167	8.8858	8.7966	8.92741	8.90014	8.85615	8.77305	8.76267	8.751	8.88735	8.76995	8.83282	8.89219	8.8686	8.86292	8.77772	8.7648	8.74073	8.81021	8.80483	8.89129	8.75891	8.93801	8.86398	8.92369	8.88073
10.298	10.3131	10.1077	10.2232	10.3528	10.2501	10.2235	10.1966	10.2827	10.3289	10.3557	10.2657	10.2558	10.2392	10.1771	10.4383	10.3209	10.201	10.3104	10.4398	10.1333	10.1776	10.2116	10.2553	10.2494	10.3256	10.331	10.21	10.2257	10.1858	10.1201	10.1728	10.3182	10.1357	10.1683	10.1519	10.2114	10.372	10.3517	10.3317	10.3442	10.2411	10.1728	10.1939	10.3617	10.1652	10.2372	10.3862	10.3081	10.2818
NaN	7.09135	NaN	7.02375	NaN	7.10326	NaN	NaN	6.91023	NaN	7.11988	NaN	6.59286	6.6125	NaN	NaN	NaN	NaN	6.55307	NaN	NaN	NaN	NaN	NaN	NaN	NaN	NaN	NaN	7.05732	NaN	7.38446	NaN	NaN	7.16215	NaN	NaN	7.32189	7.01849	NaN	NaN	NaN	NaN	NaN	7.18156	NaN	NaN	6.81163	NaN	NaN	NaN
7.68044	7.98488	7.66216	NaN	7.87911	NaN	7.89697	NaN	NaN	NaN	NaN	7.51655	NaN	7.78705	7.79537	7.85137	8.13139	7.84649	7.76127	7.58195	7.91553	7.56318	NaN	7.99154	7.60308	NaN	7.84207	NaN	NaN	7.79521	8.10154	NaN	NaN	NaN	7.74588	7.81981	7.62366	NaN	NaN	NaN	7.4881	7.71231	NaN	7.64486	7.76339	7.6478	NaN	NaN	7.91293	7.94823
8.42331	8.55668	8.34653	8.44747	8.49664	8.46815	8.43186	8.2951	8.39796	8.43647	8.70974	8.4396	8.27559	8.4288	8.33646	8.19357	8.56528	8.49135	7.69001	8.56172	8.46103	8.40247	8.64956	8.51665	8.45948	8.44728	8.45741	8.35917	8.55689	8.57754	8.41853	8.57571	8.61843	8.44412	8.09051	7.58329	8.46084	8.54448	8.51651	8.3753	8.37891	8.63838	8.6498	8.379	8.47812	8.42114	8.52631	8.46562	8.5189	8.06284
7.25674	NaN	7.48759	NaN	NaN	NaN	7.38926	NaN	NaN	NaN	NaN	NaN	7.32946	7.317	NaN	7.37096	7.73931	7.58145	NaN	7.50073	NaN	7.1447	NaN	7.57403	NaN	NaN	7.78654	7.91584	7.68219	NaN	NaN	7.64265	NaN	7.27103	7.63353	NaN	7.51842	7.45687	7.75434	8.00728	NaN	NaN	NaN	NaN	NaN	NaN	NaN	NaN	NaN	7.59345
7.54365	6.53048	NaN	7.18831	6.82652	7.49632	NaN	7.4309	7.72735	7.31014	7.34372	NaN	NaN	7.35778	8.09005	NaN	7.93518	7.81256	7.53537	7.97598	NaN	NaN	NaN	NaN	6.87526	NaN	7.98442	7.1593	7.88026	7.55438	6.83119	NaN	7.49728	7.4969	NaN	7.81724	NaN	7.60102	NaN	NaN	7.54279	NaN	NaN	NaN	NaN	NaN	NaN	NaN	7.29798	NaN
9.65892	9.6498	9.7195	9.83534	9.73496	9.97706	9.73425	9.92205	9.76154	9.89327	9.76176	9.87614	9.89791	9.62082	9.86916	9.7873	9.81681	9.80354	9.95605	9.75218	9.86174	9.76078	9.83032	9.70398	9.8449	9.85931	9.91991	9.54712	9.69923	9.86153	9.76907	10.0518	9.70562	9.7785	9.77919	9.79585	9.69633	9.91618	9.79911	9.85162	9.73045	9.8248	9.87051	9.7948	9.80085	9.87429	9.75219	9.92423	9.82679	9.80245
7.51095	NaN	7.5445	7.58559	NaN	7.48366	NaN	NaN	7.48782	NaN	NaN	NaN	NaN	7.66284	NaN	NaN	NaN	7.47191	NaN	7.23822	NaN	7.60351	NaN	NaN	NaN	NaN	NaN	7.15308	NaN	NaN	NaN	NaN	NaN	NaN	NaN	NaN	NaN	7.17903	NaN	NaN	NaN	NaN	NaN	NaN	7.36888	NaN	7.40164	7.46009	NaN	NaN
7.33141	7.53315	7.35991	NaN	7.47786	NaN	7.10099	NaN	NaN	7.46592	7.49413	NaN	6.50637	7.51755	7.79937	NaN	NaN	NaN	7.08073	7.22102	NaN	7.57772	NaN	7.78757	NaN	NaN	7.62194	7.42978	7.65137	NaN	NaN	NaN	6.94128	NaN	7.52875	NaN	7.10027	7.63872	7.11474	7.45567	7.665	7.4555	7.76764	NaN	7.30728	NaN	7.75727	NaN	NaN	7.57768
8.57415	8.63991	8.84803	8.69576	8.88032	8.64179	8.81049	8.89134	8.85454	9.14669	8.63443	8.68687	8.87557	8.84827	8.48021	8.57065	8.44004	8.32327	8.28076	8.70471	8.15269	8.92408	8.88752	8.08504	8.55177	8.80028	8.64932	8.86502	8.26312	8.60925	8.53065	8.67272	8.61553	8.72065	8.77324	8.79446	8.49805	8.67536	8.45384	8.54809	8.51866	9.3295	8.54461	8.69074	8.82673	8.73822	8.77514	8.91482	8.62873	8.7917
7.91719	7.86358	7.50864	7.43891	7.42415	7.03591	NaN	NaN	7.5579	7.83507	7.60665	NaN	7.7332	7.44187	7.43197	NaN	7.72908	7.47497	NaN	NaN	NaN	7.47302	NaN	7.67746	7.51962	7.81507	7.79894	7.50725	7.37269	NaN	7.53662	7.30365	7.49404	6.92232	NaN	7.0835	NaN	NaN	7.58904	7.65051	7.71482	7.50463	NaN	7.53218	7.55258	NaN	NaN	NaN	NaN	7.39263
NaN	8.2686	8.70617	NaN	8.98695	8.36909	NaN	8.06096	8.81635	NaN	NaN	8.25971	8.59172	8.4982	8.42	8.27598	7.6569	8.42393	7.65815	8.46138	NaN	8.82255	8.5608	8.67988	NaN	8.42022	8.6085	7.53536	NaN	8.4645	NaN	8.6513	NaN	8.34692	8.49559	8.44445	8.17534	8.41617	NaN	8.44906	8.79092	8.2558	8.51063	8.46749	8.22376	8.16513	8.61274	7.65219	8.50675	8.34321
8.65734	8.74165	8.67776	8.79451	8.7337	8.70768	8.79553	8.67645	8.77357	8.80883	8.63203	8.89978	8.84204	8.5819	8.80996	8.9203	8.82679	8.86635	8.93464	8.8395	8.77342	8.80703	8.80314	8.5543	8.72339	8.71616	8.92914	8.56419	8.67828	8.63299	8.81705	8.76935	8.77463	8.73583	8.61429	8.64941	8.76393	8.89491	8.7013	8.92765	8.80419	8.68399	8.7223	8.8683	8.8085	8.79579	8.71613	8.8903	8.94544	8.74954
NaN	NaN	NaN	NaN	7.4796	NaN	NaN	NaN	7.63422	7.22598	NaN	NaN	NaN	NaN	NaN	NaN	NaN	6.67026	NaN	6.55675	NaN	7.18625	NaN	NaN	NaN	6.71612	7.35662	6.83992	NaN	NaN	NaN	NaN	6.98784	NaN	NaN	NaN	NaN	7.19084	NaN	NaN	NaN	NaN	7.3189	7.36371	NaN	NaN	6.75555	7.03334	NaN	7.57322
NaN	NaN	8.00221	8.03523	7.71214	8.11133	7.87739	8.06644	NaN	7.78018	NaN	NaN	NaN	NaN	7.91685	NaN	NaN	NaN	8.01431	NaN	NaN	8.23855	7.68258	7.62422	7.62937	NaN	NaN	NaN	8.05538	NaN	7.6486	7.94107	NaN	8.49188	7.86902	NaN	7.18969	NaN	7.78224	8.30034	8.02465	NaN	NaN	8.22647	7.28794	7.91536	8.48589	NaN	NaN	NaN
7.13248	7.13037	7.15755	7.63031	7.16432	7.20556	7.45275	7.61623	7.5813	7.10113	7.15002	7.38392	7.33306	7.74004	7.67688	7.54507	NaN	7.35626	6.95946	7.02686	7.06322	7.3072	NaN	7.476	7.06337	7.1086	NaN	7.04992	7.05816	7.08629	7.27026	7.1184	6.85725	7.21463	7.44287	7.58434	7.28753	7.1924	6.78051	7.43476	7.63427	7.74131	7.27683	7.25322	6.94928	7.16903	NaN	7.29695	6.8704	7.48899
10.2259	10.1488	10.1323	10.2503	10.0404	10.2515	9.83471	10.0981	10.3916	9.809	10.1749	10.3885	10.297	10.3956	10.1519	9.84538	10.4035	10.3875	10.2654	10.2298	9.65614	10.1804	10.0839	10.1638	9.96123	9.98687	9.93672	9.96855	10.4032	9.87807	10.0086	10.2467	10.3834	10.0625	10.0609	10.3542	10.2609	9.97216	10.0089	10.2198	10.084	10.2327	9.42902	10.4267	9.92113	9.96281	9.73248	9.56831	9.69667	10.2531
8.00385	7.87469	NaN	8.05671	7.84227	NaN	NaN	8.36693	8.03459	NaN	8.02453	NaN	8.12123	8.35572	8.12028	7.86313	8.24102	8.345	8.08853	NaN	NaN	8.02551	7.70223	NaN	7.97102	7.89321	NaN	7.72812	8.23656	7.32025	7.79376	NaN	8.06982	7.7706	7.78058	8.20423	8.00894	7.74284	7.87819	8.16687	8.12833	8.07933	NaN	8.04879	7.68432	7.62203	7.65343	7.66709	NaN	NaN
7.38682	8.04289	7.78561	8.06644	8.01941	8.14532	7.77272	7.97336	8.30393	7.57576	8.01431	7.41554	8.0798	8.15324	7.99359	7.7089	8.07613	7.8765	8.12629	8.24583	7.75978	7.9021	7.68834	7.98266	7.62427	NaN	7.7176	7.70299	7.7056	7.62269	8.07762	8.10951	8.04933	7.93483	7.88084	NaN	7.94245	7.52406	7.86862	8.31798	7.6224	7.86252	7.37207	8.22373	7.81193	7.59406	NaN	NaN	7.39571	8.00069
7.35847	8.30959	7.48227	7.68661	7.54683	7.4239	7.32946	7.59599	NaN	NaN	7.54417	NaN	7.93274	7.58745	6.95903	7.31873	7.83958	7.88026	7.85027	8.06153	7.49751	7.26319	7.79508	7.45352	NaN	7.43143	NaN	NaN	7.97891	NaN	7.97021	7.30683	7.94095	7.4767	7.59457	7.91176	7.62925	7.04879	7.37253	7.86763	8.01833	7.6613	6.59351	7.96207	7.0515	NaN	7.45079	7.50812	7	7.43106
8.38369	8.34569	8.2414	8.38669	8.25281	8.43133	7.82119	NaN	8.1876	8.22173	8.37278	8.36569	8.40788	8.53921	8.21423	7.82676	8.48372	8.55199	8.38817	8.42685	7.72	8.23757	8.0585	8.20547	8.00078	8.07773	8.25312	8.20815	8.61579	7.98374	8.2865	8.43921	8.41049	8.20962	7.85894	8.5968	8.36678	8.11096	8.17423	8.45318	8.29339	8.37565	7.39902	8.6305	8.10216	8.12885	7.71707	7.95757	7.88506	8.47796
8.80703	8.73731	8.70217	8.87575	8.64187	8.77193	8.28729	8.58723	8.87857	8.54534	8.76694	8.83399	8.83641	9.04124	8.54953	8.38259	8.95632	8.8607	8.7531	8.7047	8.1049	8.8405	8.60164	8.71912	8.60304	8.65132	8.37195	8.44085	9.05385	8.41609	8.57469	8.84821	8.96663	8.70853	8.60072	8.92909	8.855	8.51897	8.73663	8.57231	8.68379	8.81424	7.80427	9.1653	8.51493	8.41696	8.23404	8.13956	8.05011	8.68743
8.85462	9.14348	8.9188	9.23027	8.64592	9.24969	8.43753	9.06371	9.18136	8.60563	9.15869	9.21426	9.13545	9.36167	9.12519	8.73345	9.30835	9.21559	9.08009	8.93506	8.76527	9.11783	8.84063	9.28028	8.7178	8.91565	NaN	8.8837	9.34704	8.58189	8.76637	9.36282	8.86998	8.7802	8.87589	9.13255	9.23485	8.90085	8.72956	9.23404	9.0596	9.1245	NaN	9.13805	8.57379	8.67606	8.84224	8.28062	NaN	9.07864
7.30188	8.1867	7.1825	7.38142	7.83014	NaN	7.37326	7.63197	NaN	NaN	7.61319	NaN	NaN	7.7679	NaN	NaN	NaN	7.18364	7.67558	7.69453	NaN	6.96688	7.60693	7.80199	NaN	7.66788	NaN	7.56044	7.08561	7.27414	7.80361	7.23429	NaN	6.92425	NaN	7.84985	6.9327	NaN	7.76664	8.04532	7.4983	NaN	6.9855	NaN	NaN	NaN	7.72671	7.57159	NaN	NaN
8.44528	8.36148	8.23173	8.48711	8.14192	8.57657	8.34772	8.16575	8.81153	8.1702	8.37961	8.54175	8.27598	8.71057	8.03965	7.77488	8.41086	8.55636	8.26722	8.19092	7.87384	8.47829	8.24072	8.16107	8.09694	8.20276	8.191	7.95406	8.47848	8.1941	8.42855	8.44102	8.55005	8.46298	8.01799	8.57628	8.39352	8.26774	8.21474	8.25969	8.11942	8.24541	7.83751	8.76362	8.17952	8.04419	8.08863	8.2393	7.5192	8.46183
10.4033	10.9168	10.8747	10.7391	10.9323	10.5939	10.8735	10.8162	10.5961	10.7507	10.1568	10.3348	10.2319	10.174	10.4557	10.9817	10.8643	10.719	10.9189	10.6822	11.1871	10.5662	11.0482	10.4799	10.7613	10.3833	10.3137	10.541	11.0032	10.8564	10.8248	10.8841	10.8179	10.6877	10.6842	10.7905	10.2846	10.353	10.2698	10.332	10.6354	10.3532	10.5075	10.3189	10.6596	10.6474	10.1763	10.6349	10.4719	10.7166
10.2697	10.8646	10.7827	10.69	10.7058	10.4624	10.7368	10.6566	10.3857	10.5159	10.1194	10.1634	10.1252	10.0985	10.3487	10.834	10.7208	10.5389	10.7763	10.5101	10.9829	10.4371	10.9054	10.2941	10.5786	10.2352	10.0925	10.4063	10.8631	10.7356	10.7837	10.7991	10.6065	10.5597	10.4765	10.6	10.1816	10.2784	10.152	10.2196	10.5412	10.195	10.4709	10.2151	10.6494	10.4734	10.1273	10.3831	10.4016	10.613
8.60796	8.58805	8.44162	8.73835	8.73163	8.86117	8.62033	8.98985	8.72511	8.66743	8.54773	8.91736	8.65446	8.73672	8.77975	9.04258	9.25414	8.62575	8.76962	8.61192	8.65781	9.00612	8.90988	8.93184	8.6408	9.01263	9.07317	8.56424	8.8018	8.7208	8.46605	8.77886	8.87036	8.42716	8.93775	NaN	8.74429	8.75371	8.55759	8.94624	8.83999	8.83468	NaN	8.64098	8.34965	8.60343	8.61906	8.78026	8.22443	8.26314
9.39118	9.45873	9.3406	9.32828	9.41502	9.35572	9.31779	9.3389	9.45287	9.40195	9.25225	9.22376	9.30503	9.43659	9.29574	9.37245	9.34321	9.16504	9.39695	9.27596	9.38229	9.27841	9.37882	9.28423	9.547	9.22621	9.43889	9.29885	9.33453	9.28527	9.24974	9.13261	9.2944	9.32572	9.17009	9.14588	9.31597	9.3355	9.20309	9.27846	9.26221	9.18444	9.29486	9.22285	9.26583	9.40807	9.19449	9.3126	9.21785	9.30177
7.45494	7.39656	7.60645	7.20658	NaN	7.38428	7.36099	NaN	NaN	NaN	NaN	NaN	7.53207	NaN	NaN	NaN	7.20588	7.2014	NaN	NaN	7.1474	7.22394	7.23696	NaN	7.22984	NaN	6.89872	7.17889	7.33459	NaN	7.80095	NaN	NaN	6.87315	NaN	NaN	7.40634	NaN	7.40734	7.54993	NaN	NaN	7.29983	7.1628	7.5485	7.23714	NaN	NaN	NaN	7.4339
NaN	7.78533	NaN	NaN	NaN	NaN	NaN	NaN	7.56506	NaN	7.82368	NaN	8.00604	NaN	NaN	NaN	7.66366	NaN	NaN	NaN	NaN	7.76711	NaN	NaN	NaN	7.46679	7.82132	7.4372	NaN	7.77598	8.118	NaN	6.94684	NaN	NaN	NaN	NaN	NaN	7.78139	NaN	NaN	NaN	NaN	8.06172	NaN	NaN	7.50827	NaN	NaN	NaN
6.53051	6.17146	NaN	NaN	NaN	NaN	NaN	NaN	NaN	NaN	6.78377	NaN	6.00685	NaN	NaN	NaN	6.16254	NaN	NaN	NaN	NaN	6.64572	6.85182	6.83085	NaN	7.13748	NaN	NaN	6.63637	6.92697	NaN	6.58584	NaN	NaN	6.34274	5.99682	6.58066	6.35209	NaN	NaN	6.77182	6.49536	NaN	NaN	6.18628	6.28264	NaN	NaN	6.43463	NaN
10.1623	10.3982	10.3073	10.381	10.536	10.2336	10.3461	10.2832	10.2877	10.3112	10.0321	10.56	10.1035	10.2672	10.3651	10.2976	10.0655	10.2573	9.97466	10.083	10.2539	10.3744	10.4403	10.2487	10.3381	10.0928	10.4539	10.1112	10.4492	10.4383	10.3193	10.3526	10.3135	10.2054	10.3933	10.1198	10.2039	10.1979	9.98113	10.6252	10	9.78965	10.0765	10.3462	10.2475	10.2968	10.3111	10.1274	10.2034	10.4798
NaN	NaN	7.93013	7.9885	NaN	NaN	NaN	NaN	NaN	NaN	NaN	7.88388	NaN	NaN	7.85402	7.75793	NaN	NaN	NaN	NaN	7.22021	NaN	NaN	6.44143	NaN	NaN	NaN	NaN	NaN	NaN	NaN	NaN	NaN	NaN	7.3575	NaN	NaN	NaN	NaN	7.75287	NaN	NaN	6.92954	7.24269	6.7865	NaN	NaN	6.92945	NaN	NaN
8.93943	8.7519	8.79486	8.65681	8.99304	8.67811	8.99798	8.77543	8.906	9.19299	8.99863	8.1231	8.73504	9.01903	8.5768	8.89167	8.46452	8.8766	8.74404	8.71665	8.50897	9.04474	8.57613	8.55692	9.0235	8.68112	8.72057	8.9968	8.99979	9.10806	8.9096	8.99219	8.89312	8.81594	8.95939	8.5705	8.12418	9.15515	8.89802	8.67661	8.52478	8.86121	8.94758	8.07074	8.7704	8.92995	8.89713	8.86557	8.38211	8.80409
7.75395	7.18489	7.29394	7.70642	7.52787	7.67377	NaN	7.54876	7.63488	7.29046	7.57686	7.48239	7.62808	7.11707	7.73123	7.70744	NaN	7.58529	7.75411	7.60589	7.1589	7.75328	7.5503	7.66744	7.38475	7.73004	8.21133	7.32222	7.30809	7.66697	7.35451	7.72631	7.60703	NaN	7.78795	7.46282	7.48421	7.81799	7.41162	7.709	7.36305	7.23817	7.55986	7.47462	7.26378	7.49835	7.8767	6.94785	7.15054	NaN
8.95314	NaN	NaN	8.38646	NaN	7.8609	8.55078	8.62888	8.43615	8.63679	8.03165	8.93228	8.95285	8.88229	NaN	NaN	9.03878	8.59074	NaN	8.52017	9.10329	9.25897	NaN	NaN	NaN	8.14173	NaN	8.10554	8.32168	8.01389	8.94125	8.73614	9.37072	9.06243	NaN	9.04317	9.01338	8.41355	NaN	8.34696	NaN	NaN	8.90531	8.54271	8.97551	NaN	8.58128	NaN	9.05786	NaN
7.83717	7.49226	7.95116	7.73469	7.50428	7.68864	NaN	7.87293	8.10636	7.51435	7.50473	7.86815	7.59413	7.83514	7.69735	8.22832	7.97404	NaN	7.5519	7.63772	NaN	9.16239	7.48419	8.00294	7.78069	7.85411	8.51264	7.45659	7.44877	7.64972	7.73619	7.85564	NaN	7.38801	7.9505	NaN	7.69995	7.63101	7.74342	8.09826	NaN	8.42972	7.26755	7.6562	6.99575	7.68323	8.86619	NaN	8.53076	7.02657
7.13688	NaN	7.36367	7.64083	NaN	NaN	7.17783	6.99109	7.842	7.35503	7.45336	7.22621	NaN	7.41207	7.11207	NaN	NaN	NaN	NaN	NaN	7.34823	7.91075	7.8307	7.3895	NaN	7.60045	7.09916	7.21368	NaN	NaN	7.30582	7.74434	7.50852	NaN	NaN	NaN	7.48194	7.67714	7.80478	NaN	NaN	NaN	7.33321	7.62611	NaN	7.75267	7.67994	7.37858	NaN	7.25727
8.15195	8.60578	8.28758	8.40389	7.89035	8.06465	8.29732	8.12261	8.46869	8.22378	8.39705	NaN	NaN	8.33405	7.92424	7.64931	8.47217	8.13453	7.8307	8.17866	8.60594	NaN	8.32513	8.41916	8.35751	8.07639	8.04922	8.06897	8.45903	7.67254	8.27568	8.35687	8.10755	8.20978	8.44801	8.35993	8.50947	7.90975	8.43321	7.87221	8.45492	8.23035	8.34151	8.48009	8.5843	NaN	8.49769	8.51755	8.38137	8.25198
7.66414	7.1406	6.44157	6.84584	7.07751	7.21197	NaN	7.0057	7.44176	6.56957	7.39503	7.10082	7.42009	7.62073	7.15606	NaN	7.29833	6.74683	NaN	7.46771	7.26439	7.1983	6.66784	6.91118	6.74454	7.05019	7.26912	NaN	7.20352	7.1867	7.1037	6.80973	7.42477	7.0786	7.11827	7.67552	6.9722	7.25351	7.13764	6.98814	7.12571	7.2564	7.14401	7.48434	7.15158	NaN	NaN	7.51294	6.76601	7.20249
10.0391	9.83129	10.0032	10.098	9.78194	10.0435	10.0727	9.94814	9.93844	10.1292	10.2394	10.0937	10.1292	10.082	10.1451	9.89024	10.0215	10.1154	10.2314	9.87796	10.1595	9.87915	9.88177	10.1962	10.0816	10.1216	9.96003	10.0155	9.71917	10.058	10.1141	10.1259	9.96619	10.0404	10.1721	9.99642	10.2502	10.1743	10.1899	10.1281	10.0278	10.1111	10.1071	9.9335	10.1773	10.2257	10.1364	10.0843	10.1794	10.2106
8.01322	7.51375	7.79536	7.94149	7.99261	7.85695	NaN	NaN	7.53704	NaN	7.95155	7.63062	7.84872	7.40178	7.86001	7.45209	NaN	7.67912	NaN	NaN	7.84996	7.70207	7.96888	7.82694	NaN	8.03355	NaN	7.68457	7.40016	8.02877	7.64754	8.02502	7.88107	7.5137	NaN	NaN	7.79836	7.68579	7.9061	NaN	7.71428	7.92316	7.84339	7.47992	7.78341	NaN	NaN	NaN	7.92395	NaN
8.25108	7.3971	8.09916	7.99667	7.98604	7.79231	NaN	NaN	7.79054	7.89065	7.21016	8.00655	7.95221	7.9701	7.62389	NaN	7.48978	7.84101	8.07893	NaN	NaN	7.77469	7.31511	8.28643	7.48451	7.81815	7.96683	7.4288	7.80471	8.04739	7.65832	7.64819	7.90128	7.88732	NaN	8.03121	7.71336	NaN	7.43737	8.19681	8.13542	7.56468	7.38007	7.24606	8.09635	7.79132	7.52283	NaN	7.64516	7.55147
7.79367	7.69417	7.41609	7.65481	7.74554	6.95869	7.48804	8.0293	7.93021	7.44891	7.87343	8.06659	8.11157	7.88813	7.53427	7.52582	7.56416	7.31664	7.74411	7.33064	7.69992	7.75202	7.50015	NaN	7.55688	NaN	7.92164	7.70731	7.54396	7.48404	8.11787	7.5812	7.58225	7.97114	7.65533	7.665	8.10134	7.95936	7.56068	7.95051	8.13659	7.70164	8.00634	7.6095	7.99917	7.85344	7.93009	7.61015	7.83067	7.73026
7.14703	7.39317	7.29389	7.64351	7.70599	NaN	NaN	NaN	7.22034	7.21785	7.38178	7.61667	6.75864	6.79994	7.4414	7.31622	7.04313	NaN	7.18503	7.30647	NaN	7.61634	7.48686	7.53297	7.53033	7.23749	7.50059	7.35083	7.14826	7.19753	7.26804	NaN	6.60139	NaN	NaN	7.21219	7.67755	7.67268	NaN	7.72313	7.21463	7.42155	7.62052	NaN	7.07251	7.47503	7.5457	6.78749	NaN	7.56576
9.22446	9.20374	9.26865	9.20426	9.10833	9.14916	9.32327	9.31184	8.90808	9.46427	9.51826	9.14436	9.19148	9.12888	9.68703	9.12405	9.21133	9.238	8.96342	9.4391	9.19454	9.33562	8.94379	9.09486	8.96891	9.48377	9.30339	9.31349	9.04187	9.25854	9.43138	9.26224	9.12581	9.20134	9.42779	9.28378	9.13558	9.37727	9.43954	9.2978	9.28547	9.13548	9.18839	9.12833	9.10981	9.04064	9.30805	9.2652	9.03044	9.32056
NaN	NaN	6.95835	7.1117	NaN	6.78838	NaN	7.36329	NaN	7.12937	NaN	7.3625	7.46345	6.68963	7.71963	NaN	NaN	NaN	7.76853	NaN	7.30805	7.46273	7.3006	7.62459	7.55082	NaN	NaN	NaN	7.41283	7.28948	6.94563	NaN	NaN	6.68097	NaN	NaN	7.10027	7.12691	7.20052	NaN	NaN	NaN	NaN	7.04403	7.48976	NaN	7.08948	7.05664	NaN	8.11581
7.82153	6.95429	NaN	7.6056	7.76337	7.80164	7.85192	7.61344	7.54407	7.4833	7.75682	7.47751	7.45818	7.87441	NaN	7.23429	NaN	7.77461	7.98151	7.38081	7.82217	7.80133	7.16581	8.21112	7.52316	7.61399	7.88965	7.7198	NaN	NaN	7.66085	7.36575	6.9339	7.90533	NaN	7.90052	6.96114	7.83103	7.91399	7.82693	7.87432	7.09089	7.15999	7.30638	7.79543	7.72341	NaN	8.01022	NaN	7.2283
NaN	NaN	NaN	NaN	6.3055	NaN	NaN	NaN	NaN	6.87269	NaN	6.69265	NaN	6.78452	NaN	NaN	NaN	NaN	NaN	NaN	6.51312	6.66075	NaN	NaN	NaN	NaN	NaN	6.7217	NaN	NaN	NaN	NaN	NaN	NaN	NaN	NaN	6.47267	NaN	6.86264	NaN	6.80105	NaN	NaN	NaN	6.89696	NaN	6.61147	7.01473	NaN	NaN
8.34766	8.05454	8.2675	8.34906	NaN	7.93896	NaN	NaN	8.39646	NaN	7.82405	NaN	8.15631	7.18834	7.77592	NaN	7.27079	7.77942	8.24025	NaN	8.3748	8.31397	8.22342	8.51771	8.19673	8.03205	8.238	8.15924	NaN	8.36698	8.32915	8.11975	8.13764	8.43982	NaN	NaN	8.32292	9.16714	8.03973	NaN	8.02637	NaN	8.00273	8.07019	7.99809	7.46761	8.1116	NaN	NaN	8.39438
NaN	7.75405	NaN	8.00212	NaN	NaN	NaN	NaN	7.18746	NaN	7.87999	NaN	NaN	7.92524	NaN	NaN	7.53906	7.71959	NaN	NaN	7.81737	7.7791	7.77464	NaN	NaN	NaN	7.92554	NaN	7.83826	7.6835	7.98946	7.48938	8.01263	7.96298	7.57923	NaN	7.80967	NaN	NaN	8.10534	7.96725	NaN	7.74668	8.01749	7.36329	8.21577	NaN	6.79915	7.83528	NaN
NaN	NaN	NaN	NaN	6.32954	6.40261	NaN	NaN	NaN	6.59913	6.55175	6.7797	6.01085	NaN	NaN	NaN	NaN	NaN	NaN	NaN	6.25684	6.57558	NaN	NaN	NaN	NaN	NaN	6.00191	NaN	NaN	6.20992	NaN	6.54756	6.11727	5.93604	NaN	NaN	6.79695	NaN	NaN	NaN	NaN	NaN	7.08415	NaN	NaN	NaN	6.73675	6.55309	NaN
7.33238	7.52182	7.68628	7.88807	7.9083	7.94375	7.07598	7.53747	7.95613	7.84239	8.08927	7.52738	7.4097	7.7779	7.38732	7.33381	8.05173	7.50098	7.52043	7.24202	7.32222	7.66282	7.75877	7.50514	7.70777	8.01787	7.78391	7.87395	7.63087	8.04599	7.19187	7.73979	7.64067	7.6535	7.32664	6.77193	7.53518	7.78215	7.81353	7.57483	7.00527	NaN	7.7688	7.64587	7.98169	7.58496	7.26062	7.03818	7.25725	7.70769
NaN	NaN	NaN	7.34363	NaN	7.56361	NaN	NaN	NaN	NaN	7.0994	NaN	NaN	NaN	NaN	NaN	NaN	NaN	NaN	NaN	NaN	NaN	7.18001	7.20772	NaN	NaN	7.52005	7.19471	NaN	7.36307	7.43045	NaN	7.30298	6.92613	NaN	NaN	NaN	NaN	NaN	7.86019	NaN	NaN	NaN	NaN	NaN	NaN	NaN	NaN	7.51072	7.41679
7.55216	8.5558	8.11783	7.37856	NaN	NaN	NaN	NaN	8.0777	8.15797	7.72003	8.00186	7.98921	7.83599	NaN	NaN	NaN	7.89346	NaN	NaN	8.25059	NaN	NaN	8.22152	8.03791	7.84736	7.75624	NaN	8.26581	7.98543	NaN	NaN	8.34504	NaN	NaN	7.89605	NaN	NaN	7.13229	NaN	NaN	NaN	8.13631	7.31237	NaN	7.96214	NaN	NaN	NaN	8.37081
7.38512	7.64231	7.86501	8.01452	7.79205	NaN	7.58937	7.88835	7.71196	7.89143	7.99922	7.72176	7.71002	7.94629	7.76113	NaN	NaN	7.78825	7.83672	NaN	7.80634	7.87183	NaN	7.57858	NaN	7.77042	7.77337	NaN	7.52749	7.86744	7.93327	7.86741	7.67667	8.11153	7.76524	7.74237	NaN	7.93536	NaN	NaN	7.50606	7.79232	6.99966	7.76796	7.79434	NaN	7.85057	NaN	7.78365	7.86591
7.24075	NaN	NaN	NaN	NaN	NaN	7.09096	NaN	7.16104	NaN	NaN	NaN	6.95972	7.29141	NaN	6.94878	NaN	NaN	7.16767	NaN	NaN	7.4275	NaN	NaN	6.56522	7.57701	NaN	7.23752	NaN	NaN	NaN	NaN	NaN	NaN	NaN	7.1656	NaN	NaN	NaN	NaN	NaN	NaN	NaN	7.2595	NaN	7.97711	NaN	7.18775	NaN	7.62711
NaN	6.85923	7.30365	6.79169	7.16471	7.38166	6.98755	NaN	6.72595	NaN	NaN	NaN	7.30036	6.99558	NaN	7.50044	6.61801	NaN	NaN	6.87338	NaN	6.79364	7.36981	7.11534	NaN	6.35213	6.99709	7.29557	NaN	7.25578	NaN	7.30893	7.48545	NaN	NaN	NaN	7.06179	NaN	NaN	7.47265	NaN	NaN	NaN	NaN	7.2447	7.12209	NaN	6.98344	NaN	7.09216
7.28812	7.64433	7.57914	7.45006	7.2566	7.4641	7.43238	7.75172	7.92201	7.34007	7.70069	7.78022	7.46039	7.72121	NaN	7.73691	7.3805	7.30466	7.2014	7.68622	7.41739	7.22357	7.50017	7.42835	7.51947	7.43146	NaN	NaN	7.57328	7.57044	7.48008	7.68684	7.51238	7.77952	NaN	7.52342	7.69802	7.66136	7.9206	7.98596	7.53102	7.57054	7.47097	7.378	7.57788	7.9685	7.43427	7.56503	NaN	7.48924
NaN	NaN	6.744	NaN	7.29068	NaN	7.10065	NaN	NaN	6.93361	NaN	NaN	NaN	NaN	NaN	7.30361	7.60975	NaN	NaN	NaN	NaN	6.49966	NaN	NaN	NaN	NaN	7.06318	NaN	NaN	NaN	NaN	7.52613	7.24022	6.99178	NaN	NaN	NaN	NaN	6.58618	6.97535	7.41301	NaN	7.28042	NaN	NaN	7.04743	NaN	7.49125	NaN	NaN
8.01047	9.39457	9.04458	9.04774	9.14891	9.25672	9.37482	9.4281	8.97733	9.01799	9.37758	7.83967	8.73537	9.41521	9.20159	9.03193	8.30527	9.38349	9.46774	9.12202	8.49415	9.40446	8.79048	9.33524	9.07133	9.26794	9.02506	9.21669	9.16146	9.12633	8.98086	9.37247	8.57665	9.36745	9.30146	9.17869	9.42661	8.84291	9.13912	9.38446	NaN	9.53619	8.65535	8.97124	9.62374	9.20973	9.30576	9.20537	9.36197	NaN
7.55811	7.72075	NaN	7.61517	NaN	6.99821	7.6936	7.51418	NaN	7.2276	6.70284	7.98097	NaN	7.95156	NaN	NaN	8.08526	7.72588	8.07019	NaN	NaN	NaN	8.22352	8.05011	7.74554	NaN	7.47835	7.51712	6.67518	7.88559	8.05622	8.04696	NaN	NaN	NaN	7.95126	7.84895	NaN	8.15619	8.38751	NaN	7.50938	7.76958	6.82083	7.97402	NaN	8.73793	NaN	NaN	7.29088
7.25409	7.13123	NaN	7.67436	NaN	NaN	NaN	7.61646	NaN	NaN	7.31827	NaN	7.62292	NaN	NaN	NaN	NaN	NaN	NaN	NaN	NaN	NaN	NaN	NaN	7.66576	NaN	NaN	NaN	NaN	NaN	6.87922	NaN	NaN	7.30848	6.93819	7.67827	NaN	7.23566	NaN	NaN	NaN	NaN	NaN	NaN	NaN	6.97706	NaN	NaN	NaN	NaN
NaN	7.35953	NaN	NaN	6.72081	NaN	NaN	NaN	NaN	NaN	6.68381	NaN	NaN	NaN	NaN	NaN	NaN	NaN	6.49395	NaN	NaN	7.1427	NaN	7.21719	NaN	NaN	NaN	7.68011	NaN	NaN	NaN	NaN	NaN	NaN	NaN	NaN	6.99586	7.23573	NaN	6.90146	7.80644	NaN	NaN	7.20257	NaN	NaN	NaN	NaN	7.14504	NaN
NaN	NaN	NaN	7.5048	7.72586	7.3883	NaN	NaN	7.53472	7.87352	NaN	NaN	7.91444	7.19248	7.54631	NaN	NaN	7.67251	NaN	NaN	NaN	7.0167	NaN	NaN	NaN	7.39663	NaN	7.10171	NaN	7.24184	NaN	NaN	NaN	NaN	NaN	7.18865	6.68793	7.6846	7.3895	NaN	NaN	NaN	7.32075	8.08311	NaN	7.2629	7.52103	NaN	NaN	7.0032
7.52178	7.24699	7.2901	7.20017	7.40922	7.65963	7.20693	7.12437	7.33901	7.58383	7.41415	7.59697	7.47744	7.37096	NaN	7.36672	6.97802	7.2606	7.54673	NaN	6.69671	7.32108	7.34278	NaN	7.37967	7.35374	7.43864	7.29101	6.94081	7.57038	7.61886	NaN	7.29239	7.6778	7.48642	7.44191	7.49732	7.45411	7.33375	7.53504	7.11922	7.36406	7.23001	6.92113	7.42581	7.50989	NaN	7.28603	6.79979	NaN
9.59628	9.37276	9.3014	9.35795	9.52739	9.34953	9.62215	9.33118	9.41552	9.35297	9.36579	9.32734	9.34171	9.42029	9.33804	9.26736	9.36224	9.33102	9.37647	9.36388	9.36916	9.33971	9.23543	9.2887	9.29642	9.29086	9.21901	9.49959	9.27508	9.25322	9.33688	9.38349	9.36376	9.29566	9.33248	9.2935	9.32742	9.4003	9.38469	9.3082	9.37721	9.33343	9.36361	9.25727	9.32292	9.30959	9.32143	9.21927	9.36305	9.27021
8.99625	NaN	8.59024	8.70854	8.88499	8.64692	NaN	NaN	NaN	8.99993	8.89381	NaN	7.73169	8.98756	9.02751	NaN	8.1724	NaN	8.98472	8.94159	NaN	8.74385	NaN	NaN	8.64411	9.04029	7.91489	8.85487	8.78941	9.05595	8.70615	8.84418	7.86942	8.6089	NaN	9.10531	NaN	8.78764	8.69112	8.78712	NaN	9.19075	NaN	8.23139	8.84095	8.96441	8.9851	8.0221	7.89799	9.04214
7.7005	7.24199	7.61092	9.02028	NaN	NaN	7.61625	NaN	7.30341	7.42739	8.23912	NaN	7.7497	7.91911	NaN	7.49362	7.63735	NaN	7.32599	7.05952	NaN	7.95669	7.63555	NaN	7.99794	7.17725	NaN	NaN	7.21801	7.86782	7.81852	8.10578	NaN	8.03858	7.88502	NaN	7.51384	7.34292	7.41862	7.71782	NaN	7.3437	NaN	7.98012	7.4621	NaN	7.96402	NaN	NaN	7.55147
8.42713	7.99054	7.52635	7.86426	7.85247	NaN	NaN	7.57663	7.86072	8.21651	7.85766	7.71069	8.33907	7.58922	8.11291	7.23885	7.63411	NaN	NaN	7.4071	NaN	7.73747	8.0496	7.49084	7.76248	8.23613	NaN	NaN	8.13085	7.64713	7.55709	NaN	7.92819	NaN	7.54069	7.47702	8.2442	8.13011	8.05557	8.02674	NaN	7.27715	7.34457	7.97476	7.74358	8.118	8.39634	7.6654	NaN	7.93338
NaN	8.00702	8.08307	NaN	NaN	NaN	NaN	NaN	NaN	7.60903	7.7101	NaN	NaN	NaN	7.71807	8.22165	NaN	NaN	NaN	NaN	NaN	8.1782	NaN	NaN	NaN	NaN	NaN	NaN	NaN	7.71133	8.10701	7.46354	NaN	8.02865	NaN	NaN	NaN	7.80779	NaN	NaN	NaN	NaN	NaN	NaN	NaN	NaN	NaN	NaN	8.11431	NaN
7.90223	8.09335	8.09538	7.38016	8.09729	8.21307	NaN	8.3978	8.61989	8.14746	7.93405	7.80177	7.9502	7.97573	NaN	NaN	7.96608	7.69431	8.15063	7.7947	8.47976	7.91339	7.7142	8.06554	8.34325	NaN	7.89192	8.14755	8.18531	8.46085	NaN	8.05668	8.10816	7.9231	NaN	NaN	8.39178	8.20777	7.78525	7.97821	7.92924	NaN	NaN	7.85995	7.85971	8.02588	NaN	NaN	NaN	NaN
8.36886	8.46034	8.81309	7.69262	8.21045	9.00655	8.03113	9.05869	7.51976	NaN	8.96709	7.94113	9.00221	8.71494	NaN	8.43921	7.96492	9.12639	9.05763	8.8806	8.41264	NaN	8.1805	8.80788	8.94626	8.44525	7.79692	8.83115	9.0865	8.96364	8.45787	9.12496	8.97411	8.90295	8.95951	8.82295	8.87517	8.7131	NaN	9.26961	9.07203	9.01874	8.45033	8.75018	8.68046	8.72076	9.01288	8.86897	NaN	8.98033
NaN	NaN	NaN	NaN	NaN	NaN	NaN	NaN	NaN	6.94056	NaN	NaN	NaN	NaN	NaN	NaN	NaN	NaN	NaN	NaN	NaN	6.91784	NaN	NaN	6.87428	NaN	NaN	NaN	NaN	7.39198	NaN	NaN	6.53776	NaN	6.71725	NaN	7.01691	NaN	NaN	NaN	NaN	NaN	7.20973	NaN	NaN	NaN	NaN	NaN	NaN	NaN
8.24391	8.26314	8.47858	8.17808	8.40109	NaN	8.06021	7.63901	7.79271	8.07203	8.12356	8.21564	8.06077	8.295	7.7632	8.03246	8.04677	NaN	7.90963	8.3413	8.32901	8.06427	8.07649	8.30842	7.35031	8.16053	8.23322	8.34056	8.30954	8.17719	8.37996	8.30722	8.35944	8.23669	8.202	7.81565	8.25496	8.1371	8.13386	8.32197	7.8458	8.42891	8.34895	8.16894	8.35104	8.45281	8.26155	8.21487	8.29866	8.11866
8.52602	8.54646	8.45879	8.39298	8.50395	8.68899	8.5527	8.53113	8.57121	8.43721	8.5083	8.56096	8.56116	8.52273	8.34537	8.43059	8.42488	8.39361	8.6199	8.3901	8.38705	8.61201	8.49031	8.44259	8.61937	8.57226	8.47331	8.52306	8.46513	8.59189	8.4569	8.50017	8.51807	8.66338	8.43109	8.40766	8.65965	8.59624	8.49592	8.4018	8.45327	8.39465	8.41157	8.53812	8.41385	8.64001	8.48986	8.30829	8.51432	8.24699
9.2204	8.69565	9.03048	9.11558	8.8105	9.31614	8.91025	9.32201	9.12356	9.20071	9.07126	9.11972	9.50636	9.14607	9.41956	9.12869	8.71555	8.91548	8.98187	8.97259	9.22321	9.01683	8.75908	9.14832	9.07357	9.06483	9.24667	9.1956	8.53462	8.70485	9.02531	NaN	8.83044	9.22796	NaN	8.9308	8.85572	8.88313	9.0937	9.15287	NaN	8.63478	NaN	8.96312	9.06476	NaN	9.04999	8.9921	9.1975	8.89396
7.68744	7.66195	7.5758	7.72333	7.57833	7.75293	7.12084	7.38337	7.76664	7.29152	7.49425	7.85745	7.74731	7.84358	7.72672	NaN	7.7529	7.79191	7.50163	NaN	NaN	7.5424	7.51107	7.94199	NaN	7.33325	7.13732	7.50077	7.93838	NaN	7.58025	7.62394	7.79638	7.58097	NaN	7.74086	7.77415	6.63614	NaN	7.52481	NaN	7.96503	6.43541	8.12512	7.2447	NaN	7.50951	NaN	NaN	7.74947
7.28212	6.67477	NaN	NaN	NaN	8.23358	NaN	NaN	NaN	7.47438	NaN	7.02407	7.20096	7.37367	7.33864	NaN	NaN	7.18253	NaN	NaN	6.97988	7.51917	7.18455	NaN	NaN	7.43662	7.30735	7.21503	NaN	7.38268	7.06134	NaN	NaN	7.69547	NaN	NaN	NaN	NaN	NaN	NaN	NaN	NaN	NaN	NaN	7.21155	7.26255	NaN	7.13274	7.21532	7.27547
9.00932	9.11737	9.00462	8.97552	9.17214	9.05721	8.86985	9.18384	9.35755	9.05748	8.92729	9.06494	9.01945	9.01502	8.90374	9.13682	9.02567	8.99109	9.16867	9.0114	9.18969	9.14585	9.0089	9.00531	9.09416	8.81414	9.04755	8.98275	9.09985	8.96484	8.85056	9.11505	9.05824	9.07401	8.91611	9.16513	9.04614	8.90502	9.03763	8.99949	9.17214	9.07504	8.86621	9.08736	8.90207	8.93835	9.12084	8.96703	8.96143	8.95172
7.96598	7.9425	7.79114	7.1742	7.90231	8.01427	NaN	7.87958	8.28174	7.84624	7.70176	7.68033	8.02633	7.9123	7.95071	7.67014	8.02808	7.54067	8.08178	7.95008	7.80667	7.75629	7.81947	7.2334	7.67092	7.72452	7.92827	7.89719	7.9573	7.91394	7.96872	7.85353	7.98396	7.77081	7.96391	7.873	7.91363	7.87739	7.88474	8.07092	7.89758	7.84803	7.79585	8.01368	7.68223	7.85186	7.47041	8.06826	7.83666	8.07452
7.51051	7.46201	NaN	7.37838	7.46872	7.04297	7.86059	7.4471	7.27019	7.83829	7.27487	7.11797	7.4827	7.09423	NaN	7.4246	7.17196	7.11207	NaN	7.56801	NaN	7.75237	7.14476	7.02694	7.44826	7.52576	7.27772	6.93619	7.60576	NaN	7.65193	NaN	7.20666	7.32564	7.67598	7.05196	7.44187	6.892	7.09587	7.34365	7.5307	7.69938	7.56674	7.84822	7.41837	7.3381	7.13931	7.22448	NaN	7.32399
NaN	7.34013	NaN	7.39342	NaN	7.46948	7.38162	NaN	7.25501	7.41893	NaN	NaN	NaN	NaN	NaN	7.28697	NaN	NaN	NaN	NaN	NaN	7.03222	7.28362	7.48858	NaN	7.8417	NaN	NaN	6.99414	NaN	NaN	NaN	NaN	7.19813	NaN	NaN	NaN	6.96271	NaN	NaN	NaN	NaN	NaN	NaN	7.14888	6.96444	NaN	NaN	NaN	NaN
NaN	9.27344	NaN	NaN	9.32224	NaN	NaN	9.21843	NaN	9.12629	9.37409	NaN	NaN	NaN	NaN	NaN	NaN	NaN	NaN	NaN	NaN	8.57993	NaN	NaN	9.32164	NaN	NaN	9.1262	NaN	NaN	9.21339	NaN	9.09684	8.94504	9.13434	8.62789	8.67131	NaN	9.64857	NaN	8.63134	8.62977	NaN	NaN	9.44512	NaN	9.1593	NaN	8.90124	NaN
7.92767	8.09188	8.04206	7.7129	8.61987	8.07192	8.22019	8.15782	8.33413	8.10415	7.99033	8.05668	8.29839	8.14805	7.84029	8.12769	8.07456	8.23915	8.09996	8.13972	8.08657	8.16221	8.2997	NaN	8.16355	8.1577	8.22835	7.57428	8.109	8.44545	8.4742	8.03814	7.97951	7.80803	8.66029	7.90177	8.36493	8.12766	8.43154	8.13574	8.15776	8.10496	8.17941	8.09736	8.07298	7.96828	8.09015	8.41521	7.952	7.96322
8.78629	8.93625	NaN	NaN	8.48323	NaN	NaN	NaN	8.88839	8.8621	NaN	NaN	NaN	8.78709	NaN	8.40328	8.90512	7.70638	7.95145	NaN	NaN	9.11747	NaN	NaN	NaN	8.87017	NaN	NaN	NaN	8.73357	NaN	NaN	9.04642	NaN	8.03084	7.95519	NaN	8.66282	8.92486	NaN	NaN	NaN	8.80657	9.02995	NaN	NaN	8.9456	NaN	NaN	NaN
7.31418	7.93224	7.66947	NaN	7.44875	7.60561	7.95037	NaN	7.37903	7.66991	NaN	7.7503	7.6123	8.23193	7.68663	7.75769	7.62109	7.55484	NaN	NaN	7.9694	7.68773	7.2503	7.60584	NaN	NaN	NaN	8.14201	7.95806	7.82752	7.83529	7.99246	8.06978	7.54847	7.85526	NaN	7.51841	7.79348	7.5763	8.23535	NaN	NaN	7.68539	7.41624	7.84804	7.35033	NaN	NaN	7.30971	7.06058
9.18943	8.8818	NaN	9.08522	NaN	9.35372	8.49775	NaN	8.80138	9.13277	9.19901	NaN	9.15951	8.65787	8.95651	NaN	8.7491	8.51155	9.00531	9.02346	9.07668	9.20252	NaN	8.85901	8.62133	9.01017	8.52537	8.86489	8.70853	8.94457	NaN	NaN	9.04778	8.96174	8.16367	9.03173	8.86443	9.07965	9.14656	8.84959	9.04434	NaN	8.53163	8.77479	9.03997	9.31037	8.97867	NaN	7.67212	8.93759
NaN	NaN	NaN	NaN	7.20096	7.55128	NaN	7.17751	NaN	NaN	7.37405	7.65165	NaN	6.7198	7.28167	7.08318	NaN	7.53494	NaN	NaN	7.50576	7.49669	NaN	7.61403	6.75538	NaN	7.79163	7.60406	7.34256	NaN	7.13599	8.04454	7.53275	NaN	7.3387	NaN	7.61188	7.64806	7.36526	7.4115	7.559	7.34284	NaN	NaN	6.88579	7.8739	NaN	7.08682	7.51643	NaN
NaN	5.87956	7.06085	7.07631	7.15552	7.07118	6.59655	NaN	NaN	NaN	NaN	NaN	NaN	NaN	NaN	7.12626	NaN	NaN	NaN	NaN	NaN	NaN	NaN	NaN	NaN	6.96799	NaN	NaN	7.2348	7.55008	6.96096	6.84703	7.34469	6.57157	NaN	6.98522	NaN	NaN	NaN	NaN	NaN	NaN	NaN	NaN	6.84674	7.18537	7.37742	NaN	NaN	NaN
7.56194	7.49093	8.33838	7.95158	7.79797	7.70913	7.97175	7.91804	7.75182	8.11498	7.73091	7.9414	8.22691	7.59229	7.71956	7.80278	7.79405	8.1903	7.5321	7.93257	8.24105	7.87178	8.53275	NaN	8.1328	7.92198	7.56519	7.82259	8.24224	8.00531	8.31336	8.29374	7.90452	7.92697	8.00788	7.7424	7.11558	8.00022	7.84541	7.68299	8.05042	7.41266	7.73196	8.00402	7.78375	8.20992	8.05774	7.89367	NaN	7.74884
7.80966	8.24758	8.28151	8.16259	8.20436	8.40959	8.16403	8.10769	8.46651	8.16062	7.98801	8.37177	8.27788	8.43321	8.10782	8.02951	8.0228	7.92578	8.28008	7.92111	8.17716	8.34189	8.18124	NaN	8.57452	8.14179	8.22381	8.14876	8.59794	8.42991	8.25698	8.091	8.18582	8.52804	7.8071	7.77639	8.41415	8.25491	7.68325	7.94614	8.11267	8.04044	8.34885	8.45166	8.27942	8.00017	8.43981	8.45226	8.21769	8.40212
7.2401	NaN	6.96762	7.23315	NaN	NaN	NaN	NaN	7.01878	NaN	NaN	NaN	NaN	7.36693	7.32535	NaN	6.97734	NaN	NaN	7.44375	NaN	7.30511	NaN	NaN	NaN	NaN	NaN	7.47888	NaN	NaN	7.82871	7.39676	NaN	NaN	6.98618	NaN	NaN	NaN	7.58948	NaN	NaN	7.41231	7.42578	NaN	NaN	NaN	NaN	7.8141	NaN	NaN
7.85241	8.36092	7.92307	7.9526	8.24814	8.41549	7.78769	8.40436	8.62295	8.27007	7.60133	8.32964	8.05744	8.22876	8.23302	8.0154	8.17386	8.22706	8.4294	8.33911	8.37144	8.22352	8.28486	8.05096	8.09131	8.05503	8.26524	7.93903	7.88058	7.91442	8.25249	8.25995	7.74534	8.13732	8.24662	7.69675	7.67751	8.20583	8.21551	8.37734	7.87939	8.13188	7.83924	8.1833	8.02469	8.17368	7.89166	8.33668	8.15275	8.34834
7.52904	NaN	7.70229	7.56744	7.88744	NaN	7.96055	7.33425	7.94764	7.47709	7.67617	NaN	7.37273	7.42238	NaN	NaN	NaN	7.54034	7.49245	NaN	7.8057	7.65761	7.79421	NaN	7.65575	7.37482	NaN	7.5756	7.52646	7.2316	7.61927	7.55055	7.52501	7.41027	7.19518	7.45693	7.42231	7.39482	7.59049	NaN	7.31984	7.82762	NaN	7.47992	7.32139	NaN	7.69097	7.36493	NaN	7.30771
NaN	8.28226	NaN	NaN	NaN	NaN	NaN	NaN	NaN	8.02898	NaN	NaN	7.60914	7.89047	NaN	7.64651	8.52226	NaN	NaN	NaN	NaN	8.79973	NaN	NaN	NaN	7.45062	NaN	NaN	7.83525	7.54472	NaN	NaN	NaN	NaN	NaN	8.20301	8.09892	8.61096	NaN	NaN	NaN	NaN	NaN	NaN	NaN	NaN	8.25561	NaN	NaN	7.97611
7.09566	7.2265	6.92787	NaN	7.25013	NaN	7.03969	7.07737	NaN	6.80745	NaN	7.11052	NaN	6.68281	6.97052	7.10247	NaN	NaN	NaN	NaN	NaN	6.96558	7.02674	NaN	NaN	NaN	7.00604	NaN	7.09541	7.46885	NaN	NaN	NaN	NaN	6.9532	7.35243	7.16516	6.86132	NaN	NaN	7.18769	6.98663	7.1656	6.38553	6.87283	NaN	6.63855	NaN	NaN	6.59192
NaN	NaN	NaN	6.96751	NaN	7.25227	7.33568	7.30192	7.27919	NaN	NaN	NaN	NaN	NaN	NaN	NaN	NaN	7.37236	7.28686	NaN	7.19351	NaN	NaN	NaN	7.17444	NaN	7.25703	NaN	NaN	NaN	7.08146	NaN	NaN	7.51552	7.19998	NaN	7.0898	7.20702	7.02694	7.73381	7.56182	NaN	7.20442	7.44224	NaN	NaN	7.2911	7.30952	7.32457	NaN
7.46558	7.34147	7.38457	7.58437	7.21885	7.69166	7.53171	7.10075	7.38302	7.42449	7.42159	7.60842	7.56476	7.5558	7.47107	7.4667	7.27784	7.60798	NaN	7.16841	7.19084	7.42578	7.33331	7.73614	7.29557	7.6302	7.63299	7.48319	7.51344	7.33756	7.49174	7.49427	7.60728	7.53969	7.42985	7.29778	7.53491	7.37199	7.63084	7.62749	7.42081	7.48841	7.31503	NaN	7.35826	7.66173	7.50729	NaN	7.40028	7.40507
7.33774	7.42025	7.46049	NaN	NaN	NaN	7.80012	NaN	NaN	NaN	7.46379	NaN	NaN	NaN	NaN	NaN	NaN	NaN	NaN	NaN	7.49468	7.77193	NaN	NaN	NaN	NaN	8.03334	NaN	7.37229	NaN	NaN	NaN	NaN	NaN	7.37016	7.61746	7.56371	NaN	7.58745	8.24765	NaN	NaN	NaN	NaN	7.95876	NaN	NaN	NaN	8.2204	NaN
8.61792	8.58635	8.66029	8.79542	8.82872	8.55145	NaN	8.21067	8.81363	8.56645	8.68924	8.64782	8.62373	8.69942	8.48667	8.3296	8.67525	8.7388	8.69638	8.45849	7.47608	8.57952	8.60572	8.53208	8.54077	8.61629	8.34246	8.54726	8.82831	8.52923	8.53718	8.87785	8.66825	8.7409	8.46473	NaN	8.60946	8.33814	8.37566	8.40453	8.55884	8.61635	8.6858	8.94194	8.68729	8.12769	7.84174	8.32286	8.35299	8.69065
NaN	NaN	NaN	7.53294	7.84508	7.23772	NaN	7.67093	7.32617	7.16903	8.16882	7.59962	7.78921	7.84349	7.30748	7.26684	7.64205	7.41125	NaN	7.49219	NaN	7.57032	7.5545	NaN	NaN	7.57418	NaN	7.29539	7.30112	7.5324	7.5249	7.39161	NaN	7.65845	7.69668	7.27715	7.31496	7.20417	7.04258	7.87514	NaN	7.26841	NaN	7.81115	NaN	NaN	7.51004	7.37825	NaN	NaN
7.55772	7.5412	7.53152	6.98613	NaN	7.69219	NaN	7.90713	7.98362	NaN	7.63438	7.95941	7.55642	NaN	7.38826	7.83463	7.31063	7.80798	7.51247	7.30615	7.64283	7.7353	7.86827	7.49147	NaN	7.70831	7.79115	NaN	7.47635	7.50321	7.45725	7.97672	7.72643	7.34604	7.61847	8.14283	7.51183	7.78655	7.16062	8.17356	7.94961	8.01536	7.71329	NaN	7.2414	7.39634	NaN	7.83129	7.00629	7.03475
7.06356	7.38851	7.71454	7.52881	7.52241	7.25484	7.56084	NaN	NaN	7.40934	7.36998	NaN	7.18896	7.50946	NaN	NaN	NaN	NaN	7.42736	NaN	NaN	7.28517	7.49502	7.68786	NaN	7.71228	NaN	7.02416	7.39442	7.54276	7.06461	7.73417	NaN	NaN	7.26014	7.71029	NaN	7.43549	NaN	7.6594	7.15036	7.38416	7.30294	7.54779	7.32214	NaN	NaN	7.21221	NaN	7.38216
7.07857	NaN	7.20922	NaN	NaN	NaN	7.87612	7.53701	NaN	7.33306	NaN	NaN	NaN	8.26524	NaN	NaN	NaN	NaN	NaN	NaN	7.94395	NaN	NaN	NaN	NaN	8.01364	8.04988	7.53375	7.5386	NaN	7.52204	7.54964	NaN	NaN	8.31658	NaN	NaN	NaN	NaN	NaN	NaN	NaN	NaN	NaN	7.1788	NaN	NaN	NaN	7.67062	NaN
7.29598	7.61185	7.92485	8.85281	8.16516	NaN	8.06822	NaN	7.07991	7.84404	NaN	7.46586	7.48994	8.80006	8.02152	8.57382	NaN	7.74974	NaN	NaN	7.84405	8.22376	NaN	8.16447	NaN	7.76821	8.40487	NaN	8.16732	7.72851	8.37335	7.2502	8.34924	8.48691	7.95995	8.37867	NaN	NaN	8.40016	8.3958	NaN	7.96741	8.3014	NaN	8.29372	7.73665	NaN	8.64938	7.97123	8.92821
7.15287	7.05987	7.54007	7.84375	NaN	7.63446	NaN	7.34044	7.03117	7.58617	7.52766	7.2572	7.14398	7.2746	NaN	7.35991	7.29003	7.44953	7.07522	NaN	7.40394	7.42469	7.26541	7.14133	NaN	7.26176	7.39215	NaN	7.51426	7.34223	7.49517	7.24687	7.31526	7.05304	NaN	7.15703	7.22235	7.44568	7.30496	7.08347	NaN	7.2544	7.20664	6.96736	7.26371	NaN	NaN	7.17759	7.19995	7.44627
NaN	7.19637	7.03084	7.61339	8.24067	7.54741	NaN	NaN	NaN	7.63091	7.50451	NaN	7.9615	7.76436	NaN	NaN	8.26656	NaN	NaN	NaN	NaN	7.53038	7.70142	NaN	NaN	7.70433	NaN	NaN	8.27365	7.36167	NaN	NaN	7.72613	7.60755	NaN	7.80227	7.27912	7.53436	NaN	NaN	7.25544	NaN	NaN	7.80807	7.65714	7.90054	7.21245	7.25756	7.30565	7.38727
8.02963	8.21421	8.32193	8.32502	8.17852	8.46709	8.25964	8.22006	8.18084	8.35771	8.13694	8.18276	8.23497	7.90521	8.1951	8.14826	8.19723	8.13729	8.03798	8.26512	8.29708	8.08821	8.32515	8.3001	8.2384	8.17406	8.48683	8.09265	8.27376	8.3601	8.26677	8.40929	8.29372	8.13685	8.17383	8.02098	8.17794	8.42914	8.25955	8.34094	8.41843	8.24854	8.27626	8.30099	8.34992	8.46938	8.24645	8.11777	8.02375	8.21919
7.83443	8.10425	8.27697	7.99615	8.34386	7.97171	8.27795	8.30307	7.97199	8.26825	8.27683	8.13941	8.08268	8.11714	8.37304	8.25506	8.33688	8.23241	8.2953	NaN	8.13583	8.06577	8.46413	8.50548	8.14004	8.03036	NaN	7.68945	8.34143	8.35687	8.39811	8.17176	8.43379	8.04112	8.21397	8.26625	NaN	8.023	8.84805	8.1705	8.483	8.30675	8.27967	8.17528	8.16524	8.41044	7.68223	7.92974	8.33794	8.09489
7.58411	7.99194	7.44102	7.92849	NaN	7.7321	7.70259	7.80255	7.34486	7.39813	7.61197	7.4852	7.43233	7.41581	7.81377	7.78153	7.77638	NaN	7.5997	7.87917	7.77878	7.75628	7.34711	7.58085	7.72852	7.83576	7.71021	NaN	7.4516	7.46109	7.35493	7.73052	NaN	8.44807	7.98357	7.36286	7.69665	7.51488	7.49035	7.54441	7.52389	7.95941	7.54047	7.63274	7.2975	7.95444	8.3092	7.80339	7.62099	7.53028
8.62165	8.93462	8.95964	8.58019	8.77992	8.57194	8.58074	8.53213	8.47758	8.89521	8.96771	8.57849	8.64908	8.5955	8.67659	8.6643	8.74972	8.74213	8.52932	8.86269	8.55162	8.69991	8.69913	8.59653	8.65	8.83429	8.49135	8.59674	9.00497	8.77869	8.89583	8.69079	8.65749	8.60926	8.67792	8.59001	8.6525	8.74517	8.95611	8.57846	8.75738	8.78115	8.67642	8.64314	8.62191	8.55143	8.68652	8.70525	8.75611	8.66265
NaN	NaN	NaN	NaN	6.7879	NaN	NaN	NaN	NaN	NaN	NaN	NaN	7.34159	6.72461	NaN	NaN	NaN	6.91394	7.08034	NaN	NaN	NaN	NaN	7.14302	NaN	NaN	7.24687	NaN	NaN	NaN	6.91019	NaN	7.16859	NaN	7.02053	7.28968	NaN	NaN	NaN	6.86594	7.44028	7.34719	NaN	NaN	NaN	NaN	7.16979	7.02494	NaN	NaN
9.2867	9.26328	9.27107	9.19374	9.16242	9.32946	9.19959	9.26335	9.32488	9.28983	9.29431	8.85214	9.2222	9.16286	9.12005	9.21115	9.10394	9.35757	9.12195	9.25821	9.17345	9.19039	9.2267	9.07878	9.28872	9.27471	8.94979	9.28074	9.19251	9.28881	9.24697	9.20763	9.22613	9.34698	9.1396	9.23568	9.35346	9.22194	9.33951	8.83589	9.10151	9.18554	9.19418	9.17141	9.35176	9.20594	9.3112	9.28805	9.22825	9.08451
8.86317	9.13082	8.67083	8.9236	9.00299	8.57171	8.91271	8.89576	8.80199	8.86928	8.68088	8.59262	8.81026	9.13459	8.77081	9.14107	8.9471	8.68622	8.80496	9.11157	8.49783	8.97743	8.79191	8.82395	8.99462	8.69646	8.73958	8.9038	9.12483	8.71651	8.63358	8.71664	8.94348	8.73851	8.96337	8.93067	8.86894	8.91097	8.59632	8.62287	8.64061	8.82462	8.8525	8.89938	8.79873	8.66993	8.92129	8.98785	8.97783	8.85918
9.41345	9.54895	9.76234	9.47203	9.59534	9.69997	9.63657	9.6373	9.4042	9.55843	9.68085	9.55725	9.67948	9.4219	9.55483	9.65179	9.46313	9.46611	9.60303	9.39671	9.66212	9.57234	9.60496	9.5923	9.69492	9.70677	9.64782	9.46136	9.62863	9.54882	9.60379	9.63154	9.52376	9.6102	9.52706	9.54544	9.62397	9.47446	9.78938	9.45951	9.59169	9.45714	9.63185	9.58019	9.6951	9.49165	9.61134	9.47279	9.52149	9.53827
8.34614	8.1442	NaN	NaN	7.94543	7.89786	7.67689	NaN	NaN	7.72071	NaN	7.77678	8.45465	NaN	NaN	NaN	7.78065	NaN	NaN	NaN	NaN	NaN	7.84015	NaN	NaN	8.25902	NaN	NaN	7.54628	NaN	NaN	7.81898	NaN	NaN	NaN	8.13171	NaN	NaN	7.74663	NaN	NaN	NaN	NaN	NaN	NaN	NaN	7.88801	8.08037	NaN	NaN
6.95125	7.07664	NaN	NaN	NaN	NaN	7.09244	7.28536	7.26442	NaN	NaN	7.32818	7.11267	NaN	NaN	NaN	NaN	NaN	7.35079	NaN	NaN	NaN	NaN	NaN	NaN	NaN	NaN	NaN	NaN	NaN	7.11394	6.8263	7.51524	NaN	NaN	NaN	7.31435	7.00013	NaN	7.59865	NaN	NaN	NaN	7.31994	NaN	NaN	NaN	NaN	NaN	NaN
8.11511	7.93841	7.8006	8.43561	7.85841	8.27589	8.26524	9.70981	8.70947	7.71506	7.75632	8.37299	7.9663	8.08629	7.87744	7.53042	8.16453	8.29631	NaN	7.9603	NaN	7.9559	7.75236	NaN	8.09335	9.01808	NaN	8.09854	8.11528	8.15709	NaN	NaN	7.84816	NaN	7.62617	NaN	NaN	8.1719	NaN	8.31578	NaN	NaN	8.3161	8.35568	8.74473	NaN	NaN	NaN	NaN	7.94525
NaN	7.76692	NaN	7.75893	8.67708	8.21195	7.51616	NaN	8.51816	NaN	7.85133	8.09534	8.57323	7.51386	NaN	7.83142	8.35902	NaN	7.66649	7.50856	7.90646	NaN	7.37903	NaN	8.15833	7.88796	8.02886	7.75857	7.58396	8.93506	7.63253	7.93817	8.00324	7.897	7.67874	7.70223	8.351	7.98249	8.30741	7.54718	NaN	7.3064	7.94501	8.37656	7.98346	7.80553	7.89303	8.05675	8.53579	NaN
NaN	7.50688	7.8049	NaN	NaN	NaN	NaN	7.47584	7.5445	NaN	7.85795	7.58857	7.80156	7.3329	7.37048	NaN	7.31639	7.14183	NaN	NaN	NaN	7.42243	7.71352	NaN	NaN	7.27175	7.75444	NaN	7.77095	NaN	7.65783	NaN	7.71083	NaN	NaN	7.94165	7.16104	7.60807	NaN	NaN	NaN	NaN	7.00186	NaN	7.81704	NaN	NaN	NaN	NaN	NaN
NaN	NaN	NaN	NaN	NaN	7.49872	7.03535	NaN	7.83192	7.59157	7.02148	7.41926	6.99818	6.70703	6.93216	7.11193	7.13783	NaN	NaN	7.10037	NaN	7.42239	NaN	7.35837	NaN	7.01144	NaN	NaN	6.93399	7.14258	NaN	7.5739	NaN	NaN	7.13944	NaN	6.77974	NaN	NaN	NaN	7.27455	7.12159	NaN	NaN	7.02979	7.21698	NaN	7.05945	7.10285	7.14913
6.84417	NaN	NaN	7.18938	NaN	NaN	7.51426	NaN	NaN	NaN	7.67734	NaN	NaN	7.24314	7.48247	NaN	7.79642	7.46651	NaN	NaN	NaN	7.60475	NaN	NaN	NaN	7.20257	NaN	NaN	6.93238	7.26394	7.82836	NaN	NaN	8.11909	NaN	7.38503	NaN	NaN	7.55607	7.44143	NaN	NaN	7.69136	7.42604	7.08167	NaN	NaN	7.48488	7.44004	NaN
7.84432	7.55514	7.76473	NaN	7.70619	7.83598	7.74202	8.13367	7.74993	7.89055	8.00186	7.77395	7.71149	7.97426	NaN	7.71603	NaN	NaN	7.53214	NaN	NaN	7.99861	NaN	7.90685	NaN	7.77067	NaN	8.05289	NaN	8.04995	7.86715	7.92697	NaN	7.75399	NaN	8.44881	NaN	7.7729	7.83977	NaN	NaN	NaN	NaN	7.73524	7.93636	NaN	7.85119	NaN	NaN	NaN
NaN	6.88665	NaN	8.12532	NaN	NaN	7.86481	NaN	NaN	NaN	NaN	NaN	NaN	NaN	NaN	NaN	7.76378	NaN	NaN	NaN	NaN	NaN	7.57553	NaN	NaN	6.88708	NaN	NaN	7.05816	7.55909	NaN	NaN	NaN	NaN	NaN	7.66012	7.19846	NaN	7.06677	NaN	NaN	NaN	7.29369	NaN	NaN	7.52058	NaN	NaN	NaN	7.52835
7.71189	7.6702	7.85421	7.40917	8.20493	7.89371	8.02144	7.9862	8.30049	NaN	8.03663	NaN	8.12483	7.94679	7.71483	8.15324	7.47211	7.72747	NaN	8.24445	7.97585	7.91046	7.83441	NaN	7.96963	8.30449	7.58577	7.71336	7.62409	8.15764	7.91139	NaN	NaN	NaN	8.2693	7.6927	8.00881	8.14684	7.88314	NaN	8.43662	7.18904	7.54291	8.22755	8.08458	7.92622	NaN	8.0503	8.09255	NaN
7.63541	NaN	7.71154	7.81306	7.45682	NaN	NaN	7.71264	8.07059	8.41951	NaN	8.04548	7.28434	8.17632	7.7193	7.3046	NaN	7.6646	7.78883	NaN	NaN	8.15311	NaN	NaN	7.32891	NaN	NaN	NaN	7.96364	NaN	8.06108	7.98894	7.87574	NaN	7.6903	NaN	7.8392	7.02024	7.32131	7.69814	7.7069	7.49881	NaN	7.62084	7.28276	NaN	NaN	NaN	NaN	7.89492
7.82928	7.82304	7.76457	7.74634	7.81608	7.75329	NaN	7.64191	7.86307	NaN	7.76144	7.77047	7.82463	7.80329	8.0821	NaN	7.9229	7.65993	NaN	NaN	NaN	7.79213	7.81523	NaN	7.68102	7.80992	NaN	7.6445	8.12701	7.53269	7.52994	8.05694	7.98038	7.83394	7.53389	NaN	7.44868	7.3248	NaN	NaN	NaN	7.4307	NaN	8.07427	7.69794	7.74702	NaN	NaN	NaN	NaN
8.99997	8.154	8.20249	NaN	8.57459	8.32746	7.84211	7.94503	8.7195	NaN	8.5249	NaN	7.9667	8.28454	7.56909	8.04747	8.08725	NaN	7.99268	NaN	7.63895	8.85392	7.70908	7.54439	7.53386	8.1211	8.52961	7.93633	7.47789	8.16964	NaN	NaN	7.67809	NaN	NaN	NaN	8.01662	8.16593	8.25098	NaN	8.03379	NaN	NaN	7.62107	7.1311	7.33722	8.26724	NaN	8.20358	8.68031
7.99082	8.25015	8.28235	8.16929	8.01745	8.12238	8.05038	7.92633	8.07994	7.97778	8.48243	8.14771	8.34443	7.74575	8.12093	7.78698	7.94591	7.87571	7.80325	7.99647	8.16179	7.95148	8.11863	8.00629	8.24222	8.61149	8.22191	7.7036	8.08286	8.13427	8.0732	8.17389	7.86754	8.05687	7.95203	8.31815	7.99429	8.07729	8.39132	8.37592	7.84479	7.91906	7.63947	8.23932	7.80448	8.08393	8.18441	8.06221	8.07438	8.00954
7.65404	7.65348	7.7545	7.71114	7.13389	7.58301	7.20107	7.82508	7.84341	NaN	7.82008	7.4416	7.58062	NaN	7.65714	8.06841	7.52379	NaN	8.11929	7.91058	7.78799	7.6836	NaN	7.60582	7.85577	7.80792	7.6841	NaN	7.56079	7.78186	NaN	NaN	7.74866	7.67983	7.65797	7.90151	7.79627	7.794	7.84896	7.45741	7.67984	7.77374	NaN	7.77677	7.59136	NaN	7.87126	7.76934	7.88672	7.7294
7.57425	7.25312	NaN	7.67886	NaN	7.78006	7.13978	NaN	NaN	7.7406	NaN	7.96344	NaN	7.64291	NaN	7.61503	7.72912	7.87352	NaN	NaN	NaN	NaN	NaN	7.29785	7.78557	7.33646	NaN	NaN	NaN	7.62154	7.53896	7.49912	7.70485	7.6535	7.87495	NaN	7.89796	NaN	NaN	NaN	NaN	NaN	NaN	8.2036	NaN	8.02559	7.79299	7.8005	NaN	7.83783
NaN	7.20629	7.93074	NaN	NaN	6.81552	NaN	7.11207	NaN	NaN	7.21719	NaN	NaN	NaN	NaN	NaN	NaN	NaN	NaN	NaN	7.84136	NaN	NaN	NaN	NaN	6.65898	NaN	6.50451	7.15027	7.11344	7.56006	7.08174	NaN	6.92322	NaN	6.83129	NaN	NaN	NaN	NaN	NaN	NaN	NaN	NaN	NaN	6.85506	6.58569	NaN	6.66544	6.81747
7.71343	NaN	7.81853	7.84089	NaN	8.09677	NaN	NaN	NaN	7.91123	7.65057	7.56593	7.56999	NaN	NaN	8.04704	NaN	NaN	NaN	NaN	NaN	NaN	NaN	NaN	NaN	NaN	NaN	8.04462	7.6366	8.23467	8.06142	7.78979	7.83675	NaN	NaN	7.79969	NaN	7.78055	7.97462	NaN	NaN	NaN	NaN	8.03475	NaN	NaN	8.15812	NaN	NaN	6.67582
NaN	7.3119	7.03064	NaN	NaN	NaN	NaN	NaN	NaN	NaN	NaN	NaN	6.98921	NaN	NaN	7.45951	NaN	7.10643	NaN	7.54424	NaN	NaN	7.19634	NaN	7.23053	NaN	NaN	NaN	NaN	NaN	7.0167	NaN	NaN	NaN	NaN	NaN	NaN	NaN	NaN	6.97721	7.10667	NaN	NaN	NaN	6.69372	NaN	NaN	NaN	NaN	NaN
7.02334	6.85916	7.38814	NaN	7.00924	NaN	6.82089	NaN	NaN	7.13938	6.80155	7.38419	7.08753	7.05034	7.67125	NaN	NaN	7.42566	NaN	NaN	7.76882	7.07055	7.02539	NaN	7.76062	NaN	7.67556	6.94354	6.81281	7.30107	7.26356	6.71117	7.62663	6.70183	NaN	NaN	7.03322	7.09691	6.97705	7.42919	NaN	NaN	7.26797	NaN	6.77699	7.41657	7.62606	7.0461	7.43534	7.2132
8.16909	8.77247	8.4785	8.16256	8.51231	NaN	8.0642	NaN	8.47555	8.28776	8.00454	NaN	8.03407	8.45286	7.59388	NaN	8.12594	NaN	NaN	7.98995	NaN	8.66569	NaN	8.19415	8.42835	8.26468	NaN	8.30272	8.28876	NaN	8.168	8.77044	NaN	8.43426	NaN	NaN	8.37289	8.50548	NaN	NaN	NaN	7.96429	NaN	NaN	7.82678	8.31082	8.07376	NaN	8.25113	NaN
9.001	9.12921	8.87624	9.02111	9.1372	8.83703	8.96148	8.85725	8.92881	9.05277	9.01866	8.7233	9.07148	8.97072	8.94448	9.00458	8.92569	8.89204	8.92689	8.98566	9.17901	8.80787	8.91187	9.07214	8.96963	8.99456	8.85644	9.16011	8.95066	9.05595	9.01699	9.10867	9.01862	8.9387	9.00312	8.9773	9.20211	9.20213	9.1245	8.9721	9.08633	9.10612	8.97074	9.15942	9.00238	8.91031	9.09978	8.95431	8.87847	9.08845
NaN	NaN	NaN	NaN	NaN	7.66517	NaN	NaN	NaN	NaN	6.91738	NaN	NaN	NaN	NaN	NaN	7.6936	7.1784	NaN	7.89845	NaN	NaN	7.3423	NaN	NaN	NaN	NaN	7.93321	NaN	NaN	NaN	7.50068	NaN	NaN	NaN	NaN	NaN	NaN	NaN	NaN	NaN	NaN	7.5015	7.43431	7.19379	NaN	NaN	NaN	NaN	NaN
8.31211	8.51904	8.25518	8.55379	8.86927	8.47735	8.7538	8.85091	8.80059	8.59813	8.76942	8.89256	8.83314	8.6853	8.42085	8.68724	8.605	NaN	7.84787	8.61822	8.52539	8.82409	8.33794	8.90409	8.29265	8.80972	8.55494	8.57224	NaN	8.72492	8.79133	8.4935	8.39547	8.55609	8.70614	8.76069	8.48676	8.63994	8.65045	8.97525	8.80531	8.01949	8.438	8.81977	8.72524	8.34449	8.71911	8.43819	8.73207	8.96669
7.07943	NaN	NaN	NaN	NaN	6.92476	7.7401	NaN	7.72058	NaN	NaN	NaN	NaN	NaN	NaN	7.48339	7.20112	7.6819	NaN	7.05774	7.33469	7.83103	7.66732	NaN	NaN	NaN	6.87543	NaN	NaN	6.89098	NaN	7.05664	7.58219	NaN	NaN	NaN	NaN	NaN	7.01687	NaN	NaN	NaN	NaN	NaN	NaN	6.96342	NaN	NaN	7.48038	NaN
7.78967	8.33969	NaN	8.54958	NaN	NaN	NaN	NaN	NaN	8.54683	7.3763	NaN	7.82388	8.43011	NaN	NaN	7.397	NaN	NaN	NaN	NaN	8.88187	6.48376	NaN	NaN	NaN	NaN	NaN	NaN	NaN	9.13056	NaN	NaN	NaN	NaN	NaN	7.88055	NaN	NaN	NaN	NaN	NaN	NaN	8.06871	NaN	NaN	8.4015	NaN	8.21588	8.27298
8.90774	8.53805	8.57307	8.50526	8.12882	8.51979	8.6164	8.47065	8.52688	8.63042	8.43109	8.63988	8.584	8.86423	8.55185	8.40569	8.6425	8.54598	8.58155	8.65794	8.61299	8.57002	8.49567	8.68487	8.46802	8.57603	8.49161	8.90637	8.66084	8.59201	8.48386	8.47914	8.66538	8.44152	8.43651	8.346	8.58421	8.57339	8.40729	8.61779	8.7358	8.57074	8.66025	8.45735	8.39127	8.06232	8.50052	8.34419	8.63186	8.72557
8.01569	8.27038	8.15866	8.2116	7.99901	8.3076	8.20841	8.44025	8.03611	8.27644	8.3223	8.11879	7.89443	8.25147	8.09663	8.41328	8.32478	8.12028	7.95687	7.73398	8.04313	8.15168	8.19304	8.25885	8.18884	8.21018	8.33814	8.00745	7.98477	8.04972	8.09559	7.86368	7.96516	8.11414	7.91561	8.08636	8.23019	8.16364	8.13713	8.23502	7.71661	8.00698	8.22081	7.72567	8.16331	8.54159	8.22978	7.9671	8.1328	8.01986
7.53166	7.31651	NaN	6.81434	NaN	7.33983	7.30677	7.62765	7.08472	6.87195	7.32936	7.49084	7.43666	7.28675	7.35856	7.16411	NaN	6.91292	6.90719	7.17117	7.30511	6.90391	7.69159	NaN	7.04603	6.86728	NaN	7.58613	7.34821	6.70722	7.7314	7.38654	NaN	7.39028	NaN	7.39874	7.6867	7.21115	6.81692	NaN	7.15597	7.38421	7.27163	NaN	7.04135	NaN	NaN	NaN	7.37751	7.24415
NaN	6.93925	NaN	6.83366	6.80905	NaN	NaN	NaN	6.63249	7.00907	7.10257	NaN	NaN	NaN	NaN	NaN	NaN	NaN	NaN	NaN	NaN	7.04836	NaN	NaN	NaN	NaN	NaN	NaN	NaN	NaN	6.82101	6.52536	7.01849	6.64366	6.8477	NaN	6.85838	NaN	6.92858	NaN	NaN	NaN	NaN	NaN	6.97805	NaN	7.02584	NaN	NaN	NaN
NaN	NaN	NaN	NaN	NaN	NaN	7.36806	7.55386	NaN	NaN	7.81747	7.80118	NaN	NaN	7.86403	NaN	NaN	8.1273	NaN	NaN	NaN	7.56278	NaN	NaN	NaN	NaN	7.98047	7.87511	NaN	8.20314	NaN	NaN	7.98659	NaN	8.063	NaN	7.81606	8.14292	NaN	8.21825	NaN	NaN	7.90526	NaN	7.08185	7.52512	NaN	NaN	7.93427	NaN
7.64938	NaN	NaN	8.06096	7.78297	NaN	7.55091	7.83874	7.70632	NaN	7.85725	7.84328	7.70444	NaN	7.89733	8.04852	NaN	7.61307	NaN	7.84915	NaN	7.73032	7.56919	NaN	7.99448	NaN	NaN	7.61695	7.52687	7.66924	7.93224	7.4215	NaN	NaN	8.02247	7.99208	7.97229	7.7938	7.44176	7.66007	7.68243	NaN	8.01858	7.88227	NaN	7.44568	NaN	NaN	7.71013	7.86522
7.75664	8.19901	8.02263	7.32986	7.467	7.44201	7.81139	7.99028	7.91293	7.95849	7.66933	7.7167	7.88517	7.62323	7.57557	7.82151	7.92548	NaN	7.66104	7.37983	7.00915	7.51832	7.73763	7.70964	7.78566	7.82225	NaN	7.35091	7.95533	7.35961	8.07886	7.20642	NaN	7.68957	7.62025	7.9053	7.95625	7.31431	NaN	NaN	7.04356	7.67261	7.42891	NaN	7.60665	7.91108	7.54214	7.67965	7.26743	7.17111
NaN	NaN	NaN	NaN	NaN	NaN	6.99593	NaN	NaN	NaN	NaN	NaN	NaN	NaN	NaN	NaN	NaN	7.41737	NaN	NaN	7.31561	7.55921	NaN	6.95209	NaN	NaN	NaN	NaN	NaN	NaN	NaN	NaN	NaN	6.58234	NaN	NaN	NaN	7.3886	NaN	NaN	NaN	NaN	NaN	NaN	NaN	NaN	NaN	NaN	NaN	NaN
8.95002	8.8696	8.93813	8.93494	8.80952	9.05732	8.67328	8.76251	9.17047	8.6956	8.9424	9.15385	8.99862	9.18233	8.9315	8.55241	9.15728	9.23366	8.89744	8.8715	8.65145	9.02375	8.79193	8.74256	8.63723	8.71417	8.54658	8.71307	9.16593	8.56475	8.80129	8.99591	9.17889	8.84403	8.83889	9.09447	8.99436	8.79028	8.76813	8.92317	8.92112	9.00966	8.35054	9.24996	8.59388	8.69583	8.5516	8.41395	8.43895	8.9313
7.31016	7.20017	7.08792	7.02596	7.09743	6.97084	NaN	NaN	7.49999	NaN	6.86813	7.22848	7.33602	7.14848	NaN	NaN	7.10531	6.97246	NaN	7.05235	NaN	7.14164	NaN	7.05069	6.96118	7.08422	7.30765	7.28623	NaN	7.38293	7.59419	7.33479	NaN	7.04025	7.12746	NaN	NaN	7.29561	NaN	6.96145	7.36702	7.11364	NaN	7.44634	7.28081	NaN	NaN	6.92276	NaN	7.12179
7.80927	7.74066	7.99048	7.63092	7.68659	7.86283	7.75262	7.94975	7.96516	7.63553	7.70632	7.79153	7.22575	7.84618	7.62819	7.56792	7.69581	7.75049	7.47738	NaN	7.76308	7.64123	7.67854	7.5157	8.03177	7.67235	7.76148	7.75292	7.73679	7.52312	7.76036	NaN	7.57758	NaN	7.81493	NaN	7.50222	7.76919	7.6711	7.9324	NaN	NaN	7.7435	7.41989	7.81004	7.64275	7.79969	7.98032	7.56687	7.76218
8.01326	7.87647	NaN	8.17571	7.82532	7.82905	8.56901	7.67644	8.33171	7.41041	7.87227	8.27665	8.45105	7.42752	8.16687	8.22801	8.01837	7.83704	7.99038	7.98852	8.16477	7.76439	8.24805	8.28937	8.16938	7.61364	7.9351	8.1209	NaN	8.09971	8.00449	7.39855	7.88514	7.97293	8.34735	8.43175	8.28635	8.20409	7.54402	8.15866	8.11012	8.05488	7.17684	8.01465	8.2891	7.85038	7.73537	8.41019	8.31739	8.1229
NaN	NaN	NaN	7.42571	NaN	6.89303	6.78202	NaN	NaN	6.82012	7.10009	NaN	NaN	7.03169	7.32441	6.79917	6.86801	7.12646	7.6864	NaN	7.19179	7.08771	7.71255	NaN	NaN	NaN	NaN	NaN	7.0616	NaN	7.7898	NaN	NaN	7.02571	6.97567	7.62703	6.21804	7.15388	7.03802	6.98063	7.10592	NaN	6.93549	NaN	NaN	NaN	NaN	7.05622	6.98788	NaN
11.0161	10.9986	10.9549	10.9891	10.9994	11.08	10.8138	10.9866	11.1431	10.875	11.0897	10.8391	10.9626	10.9853	11.0804	11.1276	11.0255	11.0228	11.1119	10.9237	11.0769	11.067	11.0283	10.9265	11.1706	11.1214	10.924	10.9984	10.9831	10.9335	10.9419	10.918	11.0471	10.9874	10.7297	10.8735	10.9043	11.0054	10.9264	10.8286	10.9177	10.9773	10.8759	10.9299	10.8811	10.9562	11.0099	11.1031	11.0012	10.8925
-0.168472	0.144203	-0.0157153	-0.0108899	-0.409164	-0.224499	-0.0278585	-0.0533641	-0.869967	0.288937	0.241052	-0.386697	0.453696	0.401168	-0.629066	-0.219737	-0.522819	-0.0321245	-0.39637	-0.361496	-0.36117	-0.298418	-0.429041	-0.179124	-0.211609	-0.0866509	-0.311042	-0.076829	-0.288718	-0.250967	-0.0240843	0.58512	-0.017289	-0.0165759	-0.520407	-0.573987	0.0575848	0.118853	0.392695	-0.185536	-0.142369	-0.321602	0.0162901	-0.274642	0.477933	-0.224847	-0.447346	-0.799409	-0.648501	-0.655806
[truncated: 141 more columns]
