# Supplementary material for: Plasma proteome profiling discovers novel proteins associated with non‐alcoholic fatty liver disease
Source: Mol Syst Biol. 2019 Mar 1;15(3):e8793. doi: 10.15252/msb.20188793 (PMC6396370; doi:10.15252/msb.20188793)
Supplement: Supplementary file 5 — Dataset EV3 [file MSB-15-e8793-s005.xlsx]

## Sheet: Experiment setup
File name	Sample ID	Sample name	sex	diet	Body weight (g)_tp1	Body weight (g)_tp2	HFD duration	group1	condition	group2
[1] 20180915_QE9_nLC13_LiNi_SA_NAFLD_MaTs_mouseplasma_1.raw.PG.Quantity	1	1_plasma	m	HFD	59.4	44.5	>6 months	group_4	Acyl-GLP/GIP	group_4
[2] 20180915_QE9_nLC13_LiNi_SA_NAFLD_MaTs_mouseplasma_2.raw.PG.Quantity	2	2_plasma	m	HFD	55.4	43.9	>6 months	group_4	Acyl-GLP/GIP	group_4
[3] 20180915_QE9_nLC13_LiNi_SA_NAFLD_MaTs_mouseplasma_3.raw.PG.Quantity	3	3_plasma	m	HFD	56	45.9	>6 months	group_3	Acyl-GLP1	group_3
[4] 20180915_QE9_nLC13_LiNi_SA_NAFLD_MaTs_mouseplasma_5.raw.PG.Quantity	5	5_plasma	m	HFD	56.8	45	>6 months	group_3	Acyl-GLP1	group_3
[5] 20180915_QE9_nLC13_LiNi_SA_NAFLD_MaTs_mouseplasma_6_20180916173307.raw.PG.Quantity	6	6_plasma	m	HFD	62.9	51.8	>6 months	group_3	Acyl-GLP1	group_3
[6] 20180915_QE9_nLC13_LiNi_SA_NAFLD_MaTs_mouseplasma_7.raw.PG.Quantity	7	7_plasma	m	HFD	60.3	48.7	>6 months	group_3	Acyl-GLP1	group_3
[7] 20180915_QE9_nLC13_LiNi_SA_NAFLD_MaTs_mouseplasma_8.raw.PG.Quantity	8	8_plasma	m	HFD	50.1	37.9	>6 months	group_3	Acyl-GLP1	group_3
[8] 20180915_QE9_nLC13_LiNi_SA_NAFLD_MaTs_mouseplasma_9_20180915190727.raw.PG.Quantity	9	9_plasma	m	HFD	60.4	58.4	>6 months	group_1	Vehicle	group_1
[9] 20180915_QE9_nLC13_LiNi_SA_NAFLD_MaTs_mouseplasma_10_20180917115930.raw.PG.Quantity	10	10_plasma	m	HFD	57	57.7	>6 months	group_1	Vehicle	group_1
[10] [10] 20180915_QE9_nLC13_LiNi_SA_NAFLD_MaTs_mouseplasma_11.raw.PG.Quantity	11	11_plasma	m	HFD	54.2	54	>6 months	group_1	Vehicle	group_1
[11] 20180915_QE9_nLC13_LiNi_SA_NAFLD_MaTs_mouseplasma_12.raw.PG.Quantity	12	12_plasma	m	HFD	58	56.4	>6 months	group_1	Vehicle	group_1
[12] 20180915_QE9_nLC13_LiNi_SA_NAFLD_MaTs_mouseplasma_13_20180917105153.raw.PG.Quantity	13	13_plasma	m	HFD	61.5	61.8	>6 months	group_2	Acyl-GIP	group_2
[13] 20180915_QE9_nLC13_LiNi_SA_NAFLD_MaTs_mouseplasma_15.raw.PG.Quantity	15	15_plasma	m	HFD	56.8	42.2	>6 months	group_4	Acyl-GLP/GIP	group_4
[14] 20180915_QE9_nLC13_LiNi_SA_NAFLD_MaTs_mouseplasma_16.raw.PG.Quantity	16	16_plasma	m	HFD	54.9	40.2	>6 months	group_4	Acyl-GLP/GIP	group_4
[15] 20180915_QE9_nLC13_LiNi_SA_NAFLD_MaTs_mouseplasma_17.raw.PG.Quantity	17	17_plasma	m	HFD	55.3	41.9	>6 months	group_4	Acyl-GLP/GIP	group_4
[16] 20180915_QE9_nLC13_LiNi_SA_NAFLD_MaTs_mouseplasma_18.raw.PG.Quantity	18	18_plasma	m	HFD	57.9	44.3	>6 months	group_4	Acyl-GLP/GIP	group_4
[17] 20180915_QE9_nLC13_LiNi_SA_NAFLD_MaTs_mouseplasma_19_20180914234228.raw.PG.Quantity	19	19_plasma	m	HFD	59.7	43.1	>6 months	group_4	Acyl-GLP/GIP	group_4
[18] 20180915_QE9_nLC13_LiNi_SA_NAFLD_MaTs_mouseplasma_20.raw.PG.Quantity	20	20_plasma	m	HFD	62.6	50.6	>6 months	group_4	Acyl-GLP/GIP	group_4
[19] 20180915_QE9_nLC13_LiNi_SA_NAFLD_MaTs_mouseplasma_21.raw.PG.Quantity	21	21_plasma	m	HFD	60.9	48.8	>6 months	group_3	Acyl-GLP1	group_3
[20] 20180915_QE9_nLC13_LiNi_SA_NAFLD_MaTs_mouseplasma_22.raw.PG.Quantity	22	22_plasma	m	HFD	58.1	44.2	>6 months	group_3	Acyl-GLP1	group_3
[21] 20180915_QE9_nLC13_LiNi_SA_NAFLD_MaTs_mouseplasma_24.raw.PG.Quantity	24	24_plasma	m	HFD	57	56.4	>6 months	group_2	Acyl-GIP	group_2
[22] 20180915_QE9_nLC13_LiNi_SA_NAFLD_MaTs_mouseplasma_25.raw.PG.Quantity	25	25_plasma	m	HFD	57.4	52.4	>6 months	group_2	Acyl-GIP	group_2
[23] 20180915_QE9_nLC13_LiNi_SA_NAFLD_MaTs_mouseplasma_26.raw.PG.Quantity	26	26_plasma	m	HFD	54.4	50.8	>6 months	group_2	Acyl-GIP	group_2
[24] 20180915_QE9_nLC13_LiNi_SA_NAFLD_MaTs_mouseplasma_27.raw.PG.Quantity	27	27_plasma	m	HFD	56.5	52.4	>6 months	group_1	Vehicle	group_1
[25] 20180915_QE9_nLC13_LiNi_SA_NAFLD_MaTs_mouseplasma_28.raw.PG.Quantity	28	28_plasma	m	HFD	61.3	63.8	>6 months	group_1	Vehicle	group_1
[26] 20180915_QE9_nLC13_LiNi_SA_NAFLD_MaTs_mouseplasma_29.raw.PG.Quantity	29	29_plasma	m	HFD	58.4	58.7	>6 months	group_2	Acyl-GIP	group_2
[27] 20180915_QE9_nLC13_LiNi_SA_NAFLD_MaTs_mouseplasma_30.raw.PG.Quantity	30	30_plasma	m	HFD	55.1	51.4	>6 months	group_2	Acyl-GIP	group_2
[28] 20180915_QE9_nLC13_LiNi_SA_NAFLD_MaTs_mouseplasma_31.raw.PG.Quantity	31	31_plasma	m	HFD	44.7	47.8	1 - 2 months	group_6	Acyl-GIP	group_6
[29] 20180915_QE9_nLC13_LiNi_SA_NAFLD_MaTs_mouseplasma_32.raw.PG.Quantity	32	32_plasma	m	HFD	45.4	47.8	1 - 2 months	group_6	Acyl-GIP	group_6
[30] 20180915_QE9_nLC13_LiNi_SA_NAFLD_MaTs_mouseplasma_33.raw.PG.Quantity	33	33_plasma	m	HFD	42.9	43.1	1 - 2 months	group_6	Acyl-GIP	group_6
[31] 20180915_QE9_nLC13_LiNi_SA_NAFLD_MaTs_mouseplasma_34.raw.PG.Quantity	34	34_plasma	m	HFD	49.2	52.4	1 - 2 months	group_6	Acyl-GIP	group_6
[32] 20180915_QE9_nLC13_LiNi_SA_NAFLD_MaTs_mouseplasma_35.raw.PG.Quantity	35	35_plasma	m	HFD	44.5	37.7	1 - 2 months	group_7	Acyl-GLP1	group_7
[33] 20180915_QE9_nLC13_LiNi_SA_NAFLD_MaTs_mouseplasma_36.raw.PG.Quantity	36	36_plasma	m	HFD	43.2	35.6	1 - 2 months	group_7	Acyl-GLP1	group_7
[34] 20180915_QE9_nLC13_LiNi_SA_NAFLD_MaTs_mouseplasma_37.raw.PG.Quantity	37	37_plasma	m	HFD	43.3	36.1	1 - 2 months	group_7	Acyl-GLP1	group_7
[35] 20180915_QE9_nLC13_LiNi_SA_NAFLD_MaTs_mouseplasma_38.raw.PG.Quantity	38	38_plasma	m	HFD	44.7	37.8	1 - 2 months	group_7	Acyl-GLP1	group_7
[36] 20180915_QE9_nLC13_LiNi_SA_NAFLD_MaTs_mouseplasma_39.raw.PG.Quantity	39	39_plasma	m	HFD	48.2	36.9	1 - 2 months	group_8	Acyl-GLP/GIP	group_8
[37] 20180915_QE9_nLC13_LiNi_SA_NAFLD_MaTs_mouseplasma_40.raw.PG.Quantity	40	40_plasma	m	HFD	52.1	38	1 - 2 months	group_8	Acyl-GLP/GIP	group_8
[38] 20180915_QE9_nLC13_LiNi_SA_NAFLD_MaTs_mouseplasma_41.raw.PG.Quantity	41	41_plasma	m	HFD	49.8	54.1	1 - 2 months	group_5	Vehicle	group_5
[39] 20180915_QE9_nLC13_LiNi_SA_NAFLD_MaTs_mouseplasma_42.raw.PG.Quantity	42	42_plasma	m	HFD	43.3	44.7	1 - 2 months	group_5	Vehicle	group_5
[40] 20180915_QE9_nLC13_LiNi_SA_NAFLD_MaTs_mouseplasma_43.raw.PG.Quantity	43	43_plasma	m	HFD	46.1	47.2	1 - 2 months	group_6	Acyl-GIP	group_6
[41] 20180915_QE9_nLC13_LiNi_SA_NAFLD_MaTs_mouseplasma_44.raw.PG.Quantity	44	44_plasma	m	HFD	39.1	39	1 - 2 months	group_6	Acyl-GIP	group_6
[42] 20180915_QE9_nLC13_LiNi_SA_NAFLD_MaTs_mouseplasma_45.raw.PG.Quantity	45	45_plasma	m	HFD	41.4	44.8	1 - 2 months	group_5	Vehicle	group_5
[43] 20180915_QE9_nLC13_LiNi_SA_NAFLD_MaTs_mouseplasma_46.raw.PG.Quantity	46	46_plasma	m	HFD	39.2	42.4	1 - 2 months	group_5	Vehicle	group_5
[44] 20180915_QE9_nLC13_LiNi_SA_NAFLD_MaTs_mouseplasma_47.raw.PG.Quantity	47	47_plasma	m	HFD	40.6	34.7	1 - 2 months	group_7	Acyl-GLP1	group_7
[45] 20180915_QE9_nLC13_LiNi_SA_NAFLD_MaTs_mouseplasma_48.raw.PG.Quantity	48	48_plasma	m	HFD	47.6	39.3	1 - 2 months	group_7	Acyl-GLP1	group_7
[46] 20180915_QE9_nLC13_LiNi_SA_NAFLD_MaTs_mouseplasma_49.raw.PG.Quantity	49	49_plasma	m	HFD	47.4	47.6	1 - 2 months	group_6	Acyl-GIP	group_6
[47] 20180915_QE9_nLC13_LiNi_SA_NAFLD_MaTs_mouseplasma_50.raw.PG.Quantity	50	50_plasma	m	HFD	42.8	44.7	1 - 2 months	group_6	Acyl-GIP	group_6
[48] 20180915_QE9_nLC13_LiNi_SA_NAFLD_MaTs_mouseplasma_51.raw.PG.Quantity	51	51_plasma	m	HFD	46.4	49.5	1 - 2 months	group_5	Vehicle	group_5
[49] 20180915_QE9_nLC13_LiNi_SA_NAFLD_MaTs_mouseplasma_53.raw.PG.Quantity	53	53_plasma	m	HFD	42.8	34.8	1 - 2 months	group_8	Acyl-GLP/GIP	group_8
[50] 20180915_QE9_nLC13_LiNi_SA_NAFLD_MaTs_mouseplasma_54.raw.PG.Quantity	54	54_plasma	m	HFD	41.5	31.5	1 - 2 months	group_8	Acyl-GLP/GIP	group_8
[51] 20180915_QE9_nLC13_LiNi_SA_NAFLD_MaTs_mouseplasma_55_20180920145346.raw.PG.Quantity	55	55_plasma	m	HFD	41	40.1	1 - 2 months	group_5	Vehicle	group_5
[52] 20180915_QE9_nLC13_LiNi_SA_NAFLD_MaTs_mouseplasma_56_20180920161743.raw.PG.Quantity	56	56_plasma	m	HFD	41.6	37.6	1 - 2 months	group_7	Acyl-GLP1	group_7
[53] 20180915_QE9_nLC13_LiNi_SA_NAFLD_MaTs_mouseplasma_57.raw.PG.Quantity	57	57_plasma	m	HFD	42.7	34.7	1 - 2 months	group_8	Acyl-GLP/GIP	group_8
[54] 20180915_QE9_nLC13_LiNi_SA_NAFLD_MaTs_mouseplasma_58.raw.PG.Quantity	58	58_plasma	m	HFD	41.9	33.5	1 - 2 months	group_8	Acyl-GLP/GIP	group_8
[55] 20180915_QE9_nLC13_LiNi_SA_NAFLD_MaTs_mouseplasma_59.raw.PG.Quantity	59	59_plasma	m	HFD	45.3	37.3	1 - 2 months	group_8	Acyl-GLP/GIP	group_8
[56] 20180915_QE9_nLC13_LiNi_SA_NAFLD_MaTs_mouseplasma_60.raw.PG.Quantity	60	60_plasma	m	HFD	46.2	37.7	1 - 2 months	group_8	Acyl-GLP/GIP	group_8
[57] 20180915_QE9_nLC13_LiNi_SA_NAFLD_MaTs_mouseplasma_62.raw.PG.Quantity	62	62_plasma	f	HFD	37.4	37.6	1 - 2 months	group_1	Vehicle	group_9
[58] 20180915_QE9_nLC13_LiNi_SA_NAFLD_MaTs_mouseplasma_63.raw.PG.Quantity	63	63_plasma	f	HFD	47	44.9	1 - 2 months	group_1	Vehicle	group_9
[59] 20180915_QE9_nLC13_LiNi_SA_NAFLD_MaTs_mouseplasma_64.raw.PG.Quantity	64	64_plasma	f	HFD	46.8	42.9	1 - 2 months	group_1	Vehicle	group_9
[60] 20180915_QE9_nLC13_LiNi_SA_NAFLD_MaTs_mouseplasma_65.raw.PG.Quantity	65	65_plasma	f	HFD	52.3	38.1	1 - 2 months	group_4	Acyl-GLP/GIP	group_12
[61] 20180915_QE9_nLC13_LiNi_SA_NAFLD_MaTs_mouseplasma_66.raw.PG.Quantity	66	66_plasma	f	HFD	44.5	34.2	1 - 2 months	group_4	Acyl-GLP/GIP	group_12
[62] 20180915_QE9_nLC13_LiNi_SA_NAFLD_MaTs_mouseplasma_67.raw.PG.Quantity	67	67_plasma	f	HFD	47.5	45.7	1 - 2 months	group_2	Acyl-GIP	group_10
[63] 20180915_QE9_nLC13_LiNi_SA_NAFLD_MaTs_mouseplasma_69.raw.PG.Quantity	69	69_plasma	f	HFD	45.5	39.6	1 - 2 months	group_3	Acyl-GLP1	group_11
[64] 20180915_QE9_nLC13_LiNi_SA_NAFLD_MaTs_mouseplasma_70_20180920183636.raw.PG.Quantity	70	70_plasma	f	HFD	52.5	42.8	1 - 2 months	group_3	Acyl-GLP1	group_11
[65] 20180915_QE9_nLC13_LiNi_SA_NAFLD_MaTs_mouseplasma_71.raw.PG.Quantity	71	71_plasma	f	HFD	44.1	41.7	1 - 2 months	group_2	Acyl-GIP	group_10
[66] 20180915_QE9_nLC13_LiNi_SA_NAFLD_MaTs_mouseplasma_72.raw.PG.Quantity	72	72_plasma	f	HFD	53.3	51.9	1 - 2 months	group_2	Acyl-GIP	group_10
[67] 20180915_QE9_nLC13_LiNi_SA_NAFLD_MaTs_mouseplasma_73.raw.PG.Quantity	73	73_plasma	f	HFD	42.8	42	1 - 2 months	group_1	Vehicle	group_9
[68] 20180915_QE9_nLC13_LiNi_SA_NAFLD_MaTs_mouseplasma_74.raw.PG.Quantity	74	74_plasma	f	HFD	43.4	32.2	1 - 2 months	group_4	Acyl-GLP/GIP	group_12
[69] 20180915_QE9_nLC13_LiNi_SA_NAFLD_MaTs_mouseplasma_76.raw.PG.Quantity	76	76_plasma	f	HFD	43.4	42.3	1 - 2 months	group_1	Vehicle	group_9
[70] 20180915_QE9_nLC13_LiNi_SA_NAFLD_MaTs_mouseplasma_77.raw.PG.Quantity	77	77_plasma	f	HFD	39.2	33	1 - 2 months	group_3	Acyl-GLP1	group_11
[71] 20180915_QE9_nLC13_LiNi_SA_NAFLD_MaTs_mouseplasma_78_20180920205533.raw.PG.Quantity	78	78_plasma	f	HFD	41.1	35.2	1 - 2 months	group_3	Acyl-GLP1	group_11
[72] 20180915_QE9_nLC13_LiNi_SA_NAFLD_MaTs_mouseplasma_79.raw.PG.Quantity	79	79_plasma	f	HFD	45.4	47	1 - 2 months	group_1	Vehicle	group_9
[73] 20180915_QE9_nLC13_LiNi_SA_NAFLD_MaTs_mouseplasma_80.raw.PG.Quantity	80	80_plasma	f	HFD	45.7	45.7	1 - 2 months	group_1	Vehicle	group_9
[74] 20180915_QE9_nLC13_LiNi_SA_NAFLD_MaTs_mouseplasma_81.raw.PG.Quantity	81	81_plasma	f	HFD	38.9	32.9	1 - 2 months	group_4	Acyl-GLP/GIP	group_12
[75] 20180915_QE9_nLC13_LiNi_SA_NAFLD_MaTs_mouseplasma_82.raw.PG.Quantity	82	82_plasma	f	HFD	44.9	34	1 - 2 months	group_4	Acyl-GLP/GIP	group_12
[76] 20180915_QE9_nLC13_LiNi_SA_NAFLD_MaTs_mouseplasma_83_20180920172706.raw.PG.Quantity	83	83_plasma	f	HFD	46.6	37.7	1 - 2 months	group_3	Acyl-GLP1	group_11
[77] 20180915_QE9_nLC13_LiNi_SA_NAFLD_MaTs_mouseplasma_84.raw.PG.Quantity	84	84_plasma	f	HFD	45.5	39.4	1 - 2 months	group_3	Acyl-GLP1	group_11
[78] 20180915_QE9_nLC13_LiNi_SA_NAFLD_MaTs_mouseplasma_85.raw.PG.Quantity	85	85_plasma	f	HFD	38.3	30.4	1 - 2 months	group_4	Acyl-GLP/GIP	group_12
[79] 20180915_QE9_nLC13_LiNi_SA_NAFLD_MaTs_mouseplasma_86.raw.PG.Quantity	86	86_plasma	f	HFD	42.6	33.4	1 - 2 months	group_4	Acyl-GLP/GIP	group_12
[80] 20180915_QE9_nLC13_LiNi_SA_NAFLD_MaTs_mouseplasma_88.raw.PG.Quantity	88	88_plasma	f	HFD	38.4	33.1	1 - 2 months	group_3	Acyl-GLP1	group_11
[81] 20180915_QE9_nLC13_LiNi_SA_NAFLD_MaTs_mouseplasma_89.raw.PG.Quantity	89	89_plasma	f	HFD	38.1	36	1 - 2 months	group_2	Acyl-GIP	group_10
[82] 20180915_QE9_nLC13_LiNi_SA_NAFLD_MaTs_mouseplasma_90.raw.PG.Quantity	90	90_plasma	f	HFD	46.9	44.9	1 - 2 months	group_2	Acyl-GIP	group_10

## Sheet: Proteome_33
Gene names	Protein ID	1_plasma	2_plasma	3_plasma	5_plasma	6_plasma	7_plasma	8_plasma	9_plasma	10_plasma	11_plasma	12_plasma	13_plasma	15_plasma	16_plasma	17_plasma	18_plasma	19_plasma	20_plasma	21_plasma	22_plasma	24_plasma	25_plasma	26_plasma	27_plasma	28_plasma	29_plasma	30_plasma	41_plasma	42_plasma	45_plasma	46_plasma	51_plasma	55_plasma
Rab11b	A0A068BFR3			4961.04						1133.87																	2849.89		1210.54		8648.74			920.249
Psmb8	A0A068BIT8	14338.5	15399.6	17203.9	21534.6		12760.5	13469.3	11464.8	14340.3	14171.5	13210.4	15125.2	12116.9	15571.5	17419.7	9078.05	10746	15968.3	12293.5	11650.4	15123.1	11316	9978.08	9537.34	14042	14509		12110.7	7262.63	7204.24	10796	9700.48
Gm20730	A0A075B5J6		20890.3	2811.22			38541.5	30290.6						49501	9083.98	24616.2				78253.2	13696.2	33905.6	16905	38131.6		52261	23887.9		73929	51822.3	26387.6	55296.4	57920.5	113173
Igkv17-127	A0A075B5J9		67407.6	27490.2	106646	36937.4	77645.2	84246.9	76957.8	52156	32566.6		537956	47837.1	12232.3	25837.4	32522.4	498387	141260	22127.9	42968.4	40904	42191.6	23436.8	21068.9	18619.2		6803.05	14925.9	40095.7	16365.9	36344.2	32841.5	25817.3
Igkv9-124	A0A075B5K2	64657.2	68178.9	45804.9	92348.4	58594	82735.9	29520.7	42339.2	38228.5	35923.9	34607.4	59461	36265.9	56644	47659.8	66987.3	46631.2	136231	32307.9	37199.5	67235.9	16521.7	74871.4	49306.4	51470.2	46982.6	55611.8	34165.9	75644	35003	76168.8	66436.8	46667.7
Igkv2-112	A0A075B5K5	23556.2	8273.31	57016.4	18741.9			7055.06		21039.9	68310.7		15123.4	33066.5	48810.3	54122.4	98075.5	50476.7	22360.1	55764.2	94713.6	21293.8	224740	23342	17370.2	13464.3		5494.99		9853.17		176055	19017.9	14159.3
Igkv14-100	A0A075B5K7	77570.2	45821.8	46679.6	43051.7	111247	47171.3	75056.3	30610.9	21790.1	41619	24544	65775	75697	16806	99721.6	54022.4	59866	72471.8	56765.6	65188.6	57987.4	23308.8	129672	37160.2	93553.3	74417.9	31493.2	34143.3	81664.3	47896.6	79202.1	61696	138549
Igkv12-98	A0A075B5K9	17864.3	11014.9	33005.5	4312.57	21255.5	19246.4	20836.3		7957.68	13157.7	5830.22	8483.61	4502.08	4498.58	23280.7	25982.6	4514.7		9364.65	4025.39	10934.9	13907.7	6605.94	12171.6	6187.54		6564.06	10286.5	16923.1	6962.16	4325.95	23443
Igkv4-90	A0A075B5L3	57286.1	15725.8	32830.5	98096.2	25063.7	43421.9	36362.2	57066.7								7314.62			7503.8	39091.4	20644.4			51768.1	174994			36816	33195		27785.5	7396.22
Igkv12-89	A0A075B5L4	3120.04	5806.85			4080.24	46086.8	12944.8	10130.5	3492.47		2539.15		41284.9	3325.72	6449.56	54669.8	46458.6				26019.5	5651.45	3353.83	7213.02	2882.67	3686.38	2888.94	2001.19	13854.9	2531.14	2702.06	9930.35	12576.2
Igkv4-80	A0A075B5L7	6439.72	44630.3	79675.2	34900.6	26804.4	69030.8	34647.3	98469.9	38110.5	50321.3	36917.7	5340.54	45111.9	30282.3	81881.4	49712.3	52690		132890	34454.8	31523.1	17021	94530.7	19688.7	157524	22575.7		42425.2	32149.1	82538.8	109353	40487.9	52272.7
Igkv4-58	A0A075B5M3	454345	615529	3.47113e+06	3.40246e+06	2107910	1.46274e+06	416773	336988	389010	577282	335806	1.37095e+06	596085	485146	648337	736830	394803	433481	963536	1.49812e+06	1.00123e+06	803063	1.1334e+06	941677	942006	389767	462043	506810	1.17545e+06	1.06349e+06	2.13155e+06	504398	1.06936e+06
Igkv5-39	A0A075B5M7	1.98677e+06	1.52222e+06	1.79667e+06	2.9314e+06	4051458	1321918	1.6708e+06	2695979	2163172	2.29068e+06	2.95214e+06	2.09046e+06	1.98216e+06	1.37297e+06	2.41914e+06	2.36721e+06	1.48865e+06	3.77974e+06	1.66669e+06	1.36872e+06	3.42586e+06	3.18063e+06	3.15061e+06	1.66433e+06	2.42932e+06	4347545	1.78657e+06	1998296	2.76326e+06	1.37747e+06	3.0881e+06	1.26249e+06	1762862
Igkv12-38	A0A075B5M8	7599.32	13728.6	4225.88	3877.6		5809.16	1915.76		8070.12		718.689				4118.15	20357.4	2207.39	3354.69	6294.65		147440		7554.4	15614.3	5941.14	4584.29		6263.57	13130.6	38148.2	8082.79	11590.1	2606.92
Igkv6-29	A0A075B5N2	35749.7	18103.7	72324.2	22558.8	46142.9	47664.9	31920.1	29205	30499.7	2696.67	20828.2	5488.47	21802.6	25076.2	38771.8	28343.3	23742.9		123851	7241.7	138189	6773.88	18403	11341	51806.8	29859.1	19636.6	34465.4	45446.6	15182.4	51908.7	11567.9	163085
Igkv8-28	A0A075B5N3	267274	242927	172973	279713	309455	804568	242864	452470	384549	209354	410675	351229	199345	388891	855353	586048	196510	398562	272741	468935	838962	426864	311547	453754	514998	329628	167263	240673	275237	152788	1.37816e+06	286172	246464
Igkv8-27	A0A075B5N4	69054.7	165972	22973.1	41129	57421.1	98851.3	26146.4	11142.4	26904.7	19469.2	28557.5	28202.9	29145.6	15023.6	33591.7	75665.1	19611.6	42762	78646.8	16770.8	27261.5	33712.3	48475.3	24018.5	24918.6	39460.1	51025.4	53672.6	45945.6	12530	42581.8	31286.4	45162.6
Igkv6-13	A0A075B5N7	55012.3	81328	107491	495333	79482.3	485393	125533	173456	122996	34199.2	50544.9	583386	39489.4	23782.7	56259.6	61358.9	33245.2	104872	76426.8	131728	136025	176807	168911	97827	57684.2	29591.6	118222	85959.6	298464	100052	85045.3	55457.5	102312
Igkv3-7	A0A075B5N9	136039	123640	53633	64798.4	53972.5	70308.6	120338	56704.5	32701.2	50218.4	43745.1	162843	31433.2	9398.1	62779	52315.3	37522.7	48883.8	114796	46160.2	257118	52073.2	63498.9	657202	27922.9	87896.5	37886	86069	81816.1	142377	521636	40873.8	46514.6
Igkv3-1	A0A075B5P1	23062.6		19099.6		13103.1	14937.4	32474.1		11165.3					4264.49	15734	7554.25	18860.9	14982.3	18517.6	11067.4	106006		7312.69	6990.69	10807.1	22467.1	21077.9	4889.42	49765.3	16992.3	9163.77	31723.2	8678.71
Ighg1	A0A075B5P4	62864.1	75064.6	46775	42695.2	43769.2	82169.1	24774.9	13937.1	39437.6	26362.1	39905	16774.7	35521.7	25041.4	33005.1	39496.3	14076.9	33773.5	31887.9	24266.4	45431.9	18136.6	28991.8	29570.7	32045.4	26047.5	20921.6	31354.3	88314.7	58371.7	30707.9	50960.4	55880.2
Ighg3	A0A075B5P5	1.42519e+06	691663	968822	895374	483450	6.83123e+06	500946	1.00365e+06	879933	239105	172873	535984	279947	808642	505136	1.0117e+06	875110	715838	494786	1.04328e+06	361648	804764	637966	2182679	908340	1.74601e+06	1.43481e+06	1.31574e+06	973977	1.03812e+06	1.52303e+06	1.75586e+06	704878
Ighm	A0A075B5P6	26551122	30169522	19940342	32353128	31267238	43405276	24001362	23822086	29730988	23519974	24885068	39496776	35260328	21007564	34090904	34341904	31356936	33592472	31168040	17898786	27912386	19523040	42986968	19170342	24917476	24055330	14212456	18843598	29874818	35286164	30098284	19555658	24554288
Ighv5-12	A0A075B5Q4	156522	178595	171324	109280	46347	77272.6	25536.9	91144.8	163917	94975.5	129239	77906.8	81187.6	91299.9	58027.5	919545	71533.1	66780.5	173051	77444.4	56596.3	53654.8	111571	122832	63352.6	240676	40763.9	109770	205820	43807.1	171773	75430.5	88607.6
Ighv5-16	A0A075B5R0	32078.3	14469.3	48493.6	22153.3	35497.9	48151.2	14699.7	53479.8	33703.6	23907.6	27125.1		20348.7	28090.6	51236	23295.9	45514.7	28022.2	41532.3	33650.9	123506	25722.5	20312.1	68906.9	71265.7	28546.3	19444.8	29618.3	32168.6	24193.8	47155.7	20254.6	35722.6
Ighv14-1	A0A075B5R4	41525.1	13598	16693.9	21605.4	33021	29939.5	27848.3	16521.8	23740	17447.5	12811.7	38688.4	13428.9	21288.8	65639.8	30187.2	15415.4	24083	28438.8	14034.9	26120.6	18526.9	41141.8	19702.3	22549.4	28663.9	14452.6	67166	24837	28124.6	54757.5	18314.4	21225.9
Ighv4-1	A0A075B5R5	84805.9	93734.2	72235.4	115157	182452	119425	149311	105692	65769.6	77024.6	64009.7	55001	135151	99338.8	107054	87461.7	106378	116872	64535.7	205101	155136	96358.8	148491	60589	191703	112018	53542.2	106946	129307	149476	103402	102557	64662.3
Ighv11-1	A0A075B5R6	15373.3	22396.6	5912.38	28078.1	7944.54	10477.1	13906.3	9715.38		9374.58	13568.3	43802.4	20034	6875.8	10375.2	46768.5	13952		5921.63		5104.04	26837	39647.1	21230.5	15751.6	30277.8	4338.13	14599.9	13503.6	17576.3	20878.4	9473.19	22159.2
Ighv14-2	A0A075B5R7	84608.2	40956.6	50703.7	49876.3	36122.9	66929.3	102860	13059.5	40819.7	117644	19948.9	27747.5	23393.6	21081.7	46910.2	55671.9	41902.8	35383.3	108235	59757.9	61178.3	17923.3	16622	30446.1	17957.2	50787	76135.1	21130.6	55269.9	70174.4	99083.9	54292.3	82558.7
Ighv7-1	A0A075B5S2	139374	63428.3	380685	155220	606573	146189	57377.5	664951	354473	193372	453645	422007	228900	420551	1.1341e+06	545485	136693	369211	263203	169415	534848	740896	265538	238383	810707	127069	110204	65478.7	56471.1	54893.9	2245949	111775	51642.1
Ighv14-4	A0A075B5S3	20922.2		26620.5		22976.1	71734.1	19789.7	17453	14510.4					87984.8	233940	10805.9	12380.8		44068.4	17039.9	11607	14298.1	13591.2		29655.6	20734.3				7489.74	27445.9		24696.9
Ighv7-4	A0A075B5S5	35415.3	61873.2	7587.53	4996.95		7471.63	13876.2		16252.5		5883.91		4120.9	3563.97	8117.21		14824.7		89590.6	8499.93	32476.2	17517.6	66005.3	4810.56	21262.8	2235.42	83409.4	7962.02	4465.07	5587.75	40175.2		86533
Ighv3-1	A0A075B5S6		2870.64	2150.32	5552.27		6782.56	10612.1			5018.89		1927.26	5925.6						28650.5								7852.42		6730.24			2289.84	12000.1
Ighv9-4	A0A075B5S9		5142.9		14840		12529.3	4634.05	15318		8634.41		9359.06	12873.9						6510.97	15454.1	11843.5	22525		7650.32	5378.33		6647.88		9727.56	8794.05
Ighv6-6	A0A075B5T3	41722.8	87712.8	30549.4	50545.2	49371.6	148203	46408.7	69437.8	85925.2	30644.5	61313.2	25585.7	62528.2	53472.4	64498.6	69436.6	100204	129199	34175.6	106364	92203.4	60747.8	130835	96583.4	66174.6	103224	41040.4	74992.2	83815.8	77080.7	77204.6	50482.2	59432.5
Ighv10-3	A0A075B5T6	41999	10798.8	7564.53	23337.5		16647.6	21123.3	10254.7	28331.9	13670.3	8797.05	14447.7	10988.6	31018.4	19291.8	17524.9	18731.9	41405.2	8811.2	42710	25536.8	6353.4	70030.1	35829.8	79136	2.86109e+06		80264.7	25165.3	18506	33587.4	14266.8	75242.1
Ighv1-9	A0A075B5T9	64319.9	71932.7	49551.1	63320.8	71488.8	60813.3	50203.8	27383.8	106663	28140.8	103165	25593.8	67019.4	34664.7	31210.8	37178.2	62815.4		54549.5	54036.8	48314.8	37841.2	65288.2	29140.2	43416.3	52080.9	63372.4	42017.9	30940.4	53397.4	28605	41706.9	51525
Ighv1-20	A0A075B5U6	7098.76	3440.51	6303.71	7702.44	26862.9	9662.87	18980.4		6519.02	6199.35	5586.71		6181.2		45293.2	32788.3	10115.5	78852.3	7296.77	21053.8	9174.9	7077.36	21567.5	12967.8	8014.5	14455.9	5985.76	5449.02	6651.72	5567.29	18172.9	10602.4	5110.63
Ighv1-39	A0A075B5V5	9703.88		6605.65		22642.2	8302.05	7054.03	3291.92				8961.75	16707	6747.01	4915.31	14726.7	12578.3			9396.14	27795.3	13762.2	342.266	8858.34	9369.46	3664.56		10552.4	15978	12516.2	7859.64	3706.83	7938.29
Ighv1-42	A0A075B5V6	2.22834e+06	2.49135e+06	2715195	2.30317e+06	2.51428e+06	3632277	2.13907e+06	3.27014e+06	1.7152e+06	1.59536e+06	2509958	1.34193e+06	2684252	1.70487e+06	2.49211e+06	2.89657e+06	2827872	2633069	2.97378e+06	1.84106e+06	3.403e+06	2.00755e+06	3544853	3.38465e+06	1.76209e+06	1.82875e+06	1.82517e+06	1.54765e+06	2464985	2.39543e+06	2.5358e+06	1.55494e+06	1.65701e+06
Ighv1-47	A0A075B5V8	3126.85	19899.8	7627.13	23190.7	3381	27654.2	18934	20354.8	6086.57	7476.78	10509.5	5603.55	23099	148759	14010.5	14879.3	36703.4	7840.52	28510.1	11738.3	11136.1	14551	4543.68	10980.1	5999.4	182746	5016.29	172410	13986.6	5863.22	33725.9	3153.79	12589.5
Ighv1-52	A0A075B5W2	23706.3	12112.2	48192.8	26005.4	232364	22856.1	26417.7	36267.8	16974		20303.1	15969	22065.3	29863.9	35330.8	22523.1	15419.2	27090.9	17955.2	10413.6	29960.2	24999.6	16722.3	31408.9	21015.7	29399.8	35698	40299.9	19558.5	21583.5	55348.5	25338.3	24562.6
Ighv1-58	A0A075B5W9	6641.43	8050.61	75364.7	19045.7	25333.5	38578.8	10802.6		27624.6			10417.9	32524	14815.8	9089.94	5010.58	10401.3	7115.87	12937.5	10348.1	25295.2	17394.9	22692.9	11350.8	7035.65	48754.9	5539.44	9959.07	13751.2	20734.9	16059.7	11326.9	33705.8
Ighv1-69	A0A075B5X7	50246.4	36289.1	73521.4	32304.6	40055.3	78147.5	88749	43722.3	40534.3	68951.4	20230.6	52227	39712.1	23932.9	48828.4	56252	31388.4	49383.6	33189.5	30832.3	71788.8	35083.6	59219.9	61913	37956.6	36727.5	29623.6	32808.9	29358.7	34502.3	223904	29909.5	31843.4
Ighv1-74	A0A075B5Y1	46325.2	22769.4	98883.9	42011.5	19960.6	31780.6	78929.6	20767.8	26874.4	15804.1	8837.43	11091.3	18590.1	13739.9	19827.1	48864.2	20137.9	6160.2	49103.1	23959.2	27164.8	28051.9	321352	85801.7	32476	20168	13466	16808.9	53659.8	47458.4	18780.1	33862.2	33747.9
Ighv1-80	A0A075B5Y3	26163.2	22932.2	18198.1	20326.9	20287.6	30678.3	23149.5			17890.4		31773.5	15129.2	21874.2	18064	14386			13970.2	17942.2	25667	18239.2	35498.3	27982.8	29243.1	22576.5	20040.9	18515.3		24181		25494.1	18177.8
Iglv2	A0A075B664	7097.24	9578.28				14406.9		5712.9		5728.66	12472.2			9171.43	8699.22	16343.2	9063.74				6919.31	6518.4	7598.65	7926.73	5526.2	11641.5	11886.7	17482.9	12853	8667.17	22115.6	12139.6
Ighv1-78	A0A075B674	211818	77376.8	198381	105850	225546	1712825	131218	166358	219905	118026	81313.7	100968	119222	57247.8	35556.2	89043.1	45741.2	91376	45650.2	68066.8	168397	98351.1	214358	125687	111505	15499.9	55161.5	178907	126913	144281	306289	95897.6	121253
Igkv4-53	A0A075B677	7646.04	7419.5	26088.8	742544	245609	104858	38514.5	18474.2	7533.1	10338.1	13663	13563.9	14902.9	7284.97	24250	15407	46068.3	163035	10600.3	43485.8	33879.8	20236.9	14622.3	50529.3	13250.1	194811	30606.9	25611.7	18403.6	423411	37819.6	25613	9380.77
Ighv2-3	A0A075B696	22858.7		21779.7		24792.9		12721.3		6909.87				4671.65	6832.35	10979.3	14355.7	13388.7		8966.44		7394.69	9582.89	16566.7	16727.3	10366.1	7715.28	8738.74
Igkv19-93	A0A075B6D5	85571.3	216514	55278.8	156751	97732.8	226535	296251	354587	42546.7	252186	262105	164221	101232	323970	393489	94482.1	148648	94461.2	323477	107011	169212	224298	268198	108436	171329	123308	102656	177457	227876	83365.2	431515	111089	234392
Lyz2	A0A077S2U6	48013.7	67263	52745.1	56917	42933.1	40833.2	50339.3	37406	42585.2	37933.1	28079.4	43452	42503.6	55784.2	39266.8	43883.1	49090.6	37979.6	36759	51959.3	39016.9	37868.5	64994	69583.5	35174.9	37776.9	36781.1	45200.1	42361.6	72004.6	49291.5	35738.5	41753.9
Ighv13-2	A0A087WPN7	17792.8	5221.29	6732.1	13232.9	8333.39	17061.5	6112.8	3572.12	7271.84	34203.8	6417.76		24881.6	13518.6	16603.1	6443.29	5457.6	13750.5	16799.5	7146.17	17762.7	4966.45	6018.62	9835.93	11753.3	12552.1		3985.24	20288.8	10746.7	8302.92	5667.6	8295.37
Fn1	A0A087WSN6	7.15359e+06	5939254	5.64761e+06	6.13845e+06	6236227	6.03969e+06	4941442	5.13474e+06	6402401	6.90105e+06	5323698	7.25432e+06	5.39937e+06	5.50096e+06	4.65367e+06	5425912	4838450	6.73247e+06	8001589	7320031	5037605	6.36527e+06	5798852	4518497	5.31152e+06	5441586	6.35157e+06	5276187	4410390	5165795	4326375	9315435	6.87692e+06
Jmjd1c	A0A0A0MQ98			686265	1.00738e+06	1.7157e+06	997893	1.34933e+06			900486	2024642	2.39937e+06	1.16908e+06	2.47589e+06			85843.9	1.00739e+06		563722	280136					1.79116e+06	873111		824731	1.41611e+06			764752
Serpina1a	A0A0A0MQA3	17419288	21614678	12970891	12888114	7696196	13927752	9236169	12299713	10472446	11671444	8766272	9277588	15465642	13403609	16740624	13808631	18397212	8532171	12185380	11652550	13116190	17142546	19666706	19628184	9070262	11449112	7.14712e+06	12175672	28611492	20577072	17450604	16644505	19866476
Gapdh	A0A0A0MQF6	33278	32996	40455.7	52271.5	49128	33599.3	52170.7	43026.1	43563	30618.8	70500.2	45409.4	37659.7	39817.2	52953.5	48112.4	27509	18258.6	29141.2	35700.7	38170.5	32481.6	35348.5	36671	60564.6	62859.6	42902.4	99223.1	56337.6	28066.2	68096.5	40036.2	26088.2
Eif5a	A0A0A0MQM0	6228.16	19868.3	7587.34	10446.4	7116.79	12585.3	8376.51	8472.36	7007.68	5296.49	11381.7	8868.24	16033.9	8151.32	8967.26	7126.75	8713.29	5496.68	7977.9	5014.59	5403.51	4202.26	4691.18	11721.4	11221.5	12081.4	7974.65	16224.2	10136.7	5509.96	10218.6	6020.46	5070
Gm8797	A0A0A6YW67	8508.37	11794.2	14393.3	18207.3	4425.53	17059.8	11965.9	19371.9	17821	25782.5	16120.3	10565.3	14665	9436.42	12601.7	13867.8	10605.1	11664		20836.2	10320	9092.83	10923.8	6187.26	11910.1	22691.2	20964.6	27199.7	12675	11441.6	12740.6	10792.7	11649.1
Ighv1-11	A0A0A6YWI9	24159	18492	10273.4	128312	25600.5	19588.8	17935.8	4312.66	24592.1				18556.9		10332.1	5179.5	7385.96		11223.9	26556.4		23161.7			13335.9	26945.8		14403.1	12299.1		29368.2	21125.4	15657.3
Ighv1-15	A0A0A6YXA5	646832	764351	719461	1.55032e+06	491661	642680	420343	617575	762732	806723	1.42575e+06	187224	527527	985434	367906	1.15547e+06	413069	619380	661105	455998	934838	469483	722368	1.02547e+06	300531	557292	387821	323511	548812	368609	530637	321400	337277
Ighv1-18	A0A0A6YXN4	34058.7	10582	17249.9	21310.1	27468.5	26658.7	11905.3	14955.5	9558.72	16205.5	10941.2		4389.5	13422	13686.7	28263.2	11312.4	19897.7	10675.6	13033.8	18103.9	13883.8	35916.1	54391.3	11840.5	17398.5	19296.3	14380.9	25417.2	7937.67	30993.7		14926.1
Ncam1	A0A0A6YY47	4175.31	2922.11	3624.35	3158.3	3002	2684.72	2888.1	5395.32	3201.77	2581.55	3381.44	2389.6	3204.95	3434.18	5109.68	3671.67	3015.65	5812.46	2909.35	2908.47	3762.61	3265.84	3543.29	3329.07	2219.82	3386.87	2128.14	3337.08	3473.45	5074.59	3779.04	3593.28	2583.1
Igkv2-137	A0A0B4J1H6	55162.9	45935.9	69689.8	46409.5	57850.2	54479.2	33877	101647	43336.1	26115.8	53364.2	82987.4	44725.8	33145.5	71315.8	193624	113104	50176.1	29791.2	300575	131342	44603	69562.3	91116.3	50646.6	57552.1	33364.2	84223.8	66791.5	75915.7	85526.6	48596	49269.7
Igkv1-135	A0A0B4J1H7	249399	435972	225756	193677	185968	421636	168088	210975	101406	221278	635472	306820	266619	129715	289425	440024	304446	152808	219003	210177	397777	256462	419946	433054	295156	232405	141786	150541	324893	210478	373425	515913	409558
Igkv16-104	A0A0B4J1I1	37510.3	50743.8	79243.4	92741.4	41267.6	88823.6	119001	91554.5	38559.4	35210.6	26623.4	36718.2	35225.2	36039.8	61116.2	86089	114452	123619	60878.2	48857.6	88285.1	100503	56422.7	51406.5	35981.9	520306	34524.4	53474	102241	51394.3	74683.8	74418.4	81473.3
Igkv4-68	A0A0B4J1I7	4619.89				8944.85	43461.5	9070.25					4778.99	6333.4		10086		5775.33				11653.2	8710.24	5437.4	4618.47	2828.75	8187.12			7936.47	13391.4	9873.73	16262.9
Igkv4-55	A0A0B4J1I9	883493	720096	355069	655876	1.33938e+06	599298	1210910	690258	231596	877061	1.48334e+06	161395	3.72976e+06	1.25047e+06	1.72243e+06	634558	1.52278e+06	2.82244e+06	847013	483720	1.24456e+06	826225	4918573	605587	347535	1.17405e+06	1.05025e+06	699385	859831	733232	847576	692829	948562
Igkv4-50	A0A0B4J1J0	12592.7		24266.5		16907.6	45475.7	26974	12552.4	14955.5	16554	8729.36				485361	26330.9						5638.14	25252.4		13289.9		25196.6	8113.9		9899.24	6543.7		12588.4
Igkv5-43	A0A0B4J1J2	40708.4	30004.6	50716.4	90544.8	44524.3	111769	80504.5	11705.7	23452.3	32271.7	19348.9	17904.5	31900.1	16936	24256.1	48650.2	50137.7	31411.6	28724.6	46643.4	47649.2	368237	137209	53898.3	32036.1	38140.5	21874.2	103296	58847.7	54801.2	446801	66617	69753.4
Ighv9-3	A0A0B4J1J5		6399.6	7394.81	10485		9657.34	11731.1	16874.1	12485.2	9029.69	6019.8	9115.71	8395.82	13374.8	8464.82	11596.6	8306.21	10551	13094.5		12440.9	34327.6	9380.6	8501.86	10202.5	6827.23		7314.92	8446.3			7546.33	11749.1
Ighv10-1	A0A0B4J1J6	67130	48542.5	28187.1	64358.2	30656.7	106734	47180.9	14857.8	31250.4	30432	23699.6	25881	42511.9	20126	72535.2	160175	25471.9	30621.9	23839.9	17851	81586.5	28263.4	53443.7	50570.6	79825.4	80973	30914.2	30477.5	32107.6	11485.1	180670	83408.1	51671.8
Ighv1-82	A0A0B4J1J7	133389	175935	162217	136345	147376	145548	88465.2	61970.3	161465	97869.1	224328	54264.5	150030	175847	113569	129930	87532.4	254772	118580	180800	155120	140255	152965	164659	135185	101959	112512	136036	585241	96525.6	461804	100627	194089
Iglv3	A0A0B4J1K5	38683.3	32159.4	22043.7	53693.4	42705	185793	57792.5	17217.9	22532.6	13083.9	26103.4	20791.5	225832	53407.2	46517.4	33348.1	56393.5	2488.35	11113.9	21277.6	57790	17741.1	78709	66985.7	13541.2	15830	24305.5	28648.2	50593.1	24014.5	10885.3	34202.3	26508
Ighv1-76	A0A0B4J1N0	79923.1	608836	457256	42077.4	101875	363039	575177	46659.3	56420.1	1762558	50785	157178	110605	59750.5	165526	120724	120588	89007.5	1178800	72261.1	204696	143443	155032	442564	58297.8	155380	38247.7	54254.6	153906	106632	135801	86035.4	89846.5
Klk1	A0A0B6VSQ6	6529.09							20642.5	12096.4			18467	19069.1		24940.4	10522.5	1734.69	10265.3			8704.42			24262.5	7951.49	15671.4		20283.2	4072.51			26057.5
Adgre5	A0A0D9SEG8	7548.17	7868.63	9550.39	8087.55	7118.54	6012.11	8414.99	6544.48	3900.13	6166.75	6194.87	3864.31	10115	5697.96	6600.63	9215.63	6355.13	6465.16	8342.93	5496.9	5647.65	5326.73	6079.8	5714.58	4095.06	5487.36	6440.07	4953.87	7805.64	7505.59	5525.25	3951.44	6396.08
HC	A0A0E4B366	18592.7	42685.6	11076.6	22426.2	14818.5	44540.7	17429.2	30617.1	31956.4	29116.2	16021.1	12796	43190.1	20265.9	16105.7	32417.3	27457.6	114724	36099.8	14506.9	20177.8	32453.4	27425.5	23581.1	54385.7	22602.2	32589.3	48763.6	24498.1	8775.36	12038.9	14895.7	12705.4
HC	A0A0F7R1P3	10417366	10098028	9510564	9401550	8446054	9234848	12216341	4.13413e+06	4.20639e+06	7629212	3926890	4.13847e+06	8435997	3.17449e+06	4561740	7876957	12027974	6.38758e+06	6.55198e+06	5211143	9281881	11572091	8083482	8195029	6984002	11967738	4.41547e+06	6.58199e+06	9431823	4362626	8202129	8103397	7.22077e+06
Rap1a	A0A0G2JDL9	3696.81	4943.36		7335.48		2102.95	14671.6	11673.9	6043.19	1808.11	5940.89	5745.85	6361.75	4136.82	7474.28	6177.47	7690.44		1968.56	7403.58	5719.06	5125.03	4506.55	5546.41	7075.6	5729.97	8282.73	10608.6	7907.7		6997.76	5587.38
Mccc1	A0A0G2JF64	11256.6	12172.6		13960.9		19260.5	20667.6	15183.9	11582	17530.3	11713.6	11333	21127.9	7541.34	19466.8		12623.6	19715.3	10326.1	88587.5	16415.7	13568.8	11906.3	15003.5	12438.4	14519.7		15447.6	24542.3	9625.41	6889.73	25910.3	11401
S100a4	A0A0G2JGD2		4451.47	6723.84	965.748	4836.77	1843.98	3449.39	8517.51	1606.12	2342.99	1408.19		1078.41	1285.77	857.689	3100.97	1242.76		2563.5	3434.84		824.398		994.391	3853.21	3829.25		3806.69	2542.47	3287.57		3901.45	946.633
Iglc3	A0A0G2JGQ8	17663.6	16091	41191.2	24079	24768.7	46841.8	19352.4	16549.7	45905.6	8531.05	19382.4	24649.8	61844.9	23142.2	23073.7	18001.7	25365.4	25739.8	12666.8	9200.85	26642.3	25086	19319.5	19323.4	12663	16919.3	30492.5	19254.7	22555.4	150089	38902.2	25706.9	19121.4
Pdgfra	A0A0J9YV87	3168.71	4625.59	3889.06	2715.12			3498.68	2087.39	2402.33	5120.19	1887.96		3216.61	7714.94	2781.98	4480.84	3676.73	4789.58	1645.61		2962.11	2641.14	4184.07	3189.89		1818.66	1655.89		4450.25	3596.41	4167.14	3669.07	2519.39
Mgam	A0A0J9YVE6	25986.9	46134	41930.6	45452.3	40414.8	45667.2	45629.6	33893.8	41847.2	56868.2	50202.8	30018.9	34795.6	44950.8	50324.4	48063.5	43561.6	37919.9	34415.1	35539.1	39737.3	44404.2	48881	56314.6	51293	53090.8	31032.1	52709.6	67997.5	57775.5	53740.6	59148.7	43672.3
Gm7298	A0A0N4SVU1	794849	1.67153e+06	794578	1.15407e+06	734119	1.13806e+06	767370	1.22394e+06	691206	693497	629686	552893	1.3558e+06	1.05262e+06	1.19331e+06	1.01401e+06	1.00339e+06	382092	720365	800586	923328	746259	822883	835874	651645	713043	479312	879839	1.13469e+06	550718	1.03328e+06	892626	1070357
Rarres2	A0A0N4SVV4	3791.13	3915.48	3448.67	2651.33		3907.72	565.179	4098.38		3010.69	3019.46	2746.99	3678.65	3524.51		2946.48	2841.01	2483.37	2729.96		3630.06	2259.12	2948.56	2361.02	3266.54	2926.84	2461.07	3089.53	2730.07	2955.48	4313	3220.82	8523.85
Cdh1	A0A0R4IZW5	5054.79	7258.39	16815.6	9995.57		5934.29	7059.75		4935.37	6548.74	8311.47	6593.01	8955.1	5923.38	13546.9		4397.27		6606.47	7067.33	6988.24	7918.17	7537.63	4269.76	6484.96	5790.21	2935.11	10373.1	3666.73	7003.89	19308.4	14045.5	6603.18
Clec4f	A0A0R4IZZ5	3612.46	2302.56		6237.66	2735.5	2214.37	4731.96	2430.49	5382.47	4005.69	4335.83	3360.09	4749.71	5031.94	3099.67	1666.94	3480.75	5337.6	1570.78		3502.07	4415.49		3592.05	4881.51	7929.17	2846.3	5091.33	4702.03	4505.37	3059.87	3008.52	4482.73
C9	A0A0R4J032	491976	751775	290816	437802	488833	338150	242993	564090	543080	486887	529544	542273	381039	425151	404572	337311	480359	507593	381600	265652	469443	503411	669923	781086	614584	507814	251783	490251	747741	584483	423804	384909	506215
Kng1	A0A0R4J038	14816493	10936467	9858780	10811417	10525992	12117829	10051844	10958611	11207196	12514328	11087357	10344833	12288852	12075658	11498655	11420257	10953562	10826466	14525018	11668808	11434288	10853161	11541991	10039762	11144593	10604483	8.30586e+06	10709233	10139784	10806534	12396177	12839287	12582609
Hrg	A0A0R4J039	1.50056e+06	2.00449e+06	2267449	1.63699e+06	1.70611e+06	2.21419e+06	1.76969e+06	2.23239e+06	1.85003e+06	1992008	2.4444e+06	2.35493e+06	2.14105e+06	1.62424e+06	1132546	1698665	1.56862e+06	1.49617e+06	2.1213e+06	2.01494e+06	2.36119e+06	1420536	2666835	1.82764e+06	1.97769e+06	2.49827e+06	1.56779e+06	2198088	2.02021e+06	1.63964e+06	1.74556e+06	1.92749e+06	2.80781e+06
Hagh	A0A0R4J052	2835.74			7082.9	2442.59	3682.44		4525.77	4266.16	6997.35	4470.24		3528.5	2023.42		4748.97	1599.4			7210.97				2408.96	5105.98	5375.65	4625.76	10038.2	3685.91	3161.11	6340.49
Tgfbr3	A0A0R4J097	1058.46		2506.85	2195.02		2040.15			1779.76	1901.22				1509.24			1836.27		2565.7	3780.45				2208.76			2808.23		2419.62	2248.64	1424.62	1989.02
Fgl1	A0A0R4J0E1	39750.4	33297.4	26212	28541.2	46744.1	35909.5	29422.1	36638.9	43179.8	36787	34171.1	57285.4	24164.1	38883.3	21169	22372.8	8265.27	52717.9	57503.4	76377.7	24179	62295.5	41969.8	29207.1	53000	36389.1	68302.6	6455.48		8166.11	5729.01	7944.74	17720.7
Gnptg	A0A0R4J0H5	6608.16	4714.12	3981.49	5498.14	3778.98	5299.45	3418.71	4191.15	4918.87	5692.72	8745.79	5376.76	5964.9	4238.15	10388.7	5929.91	5144.83	5944.01	4454.7	5447.81	6634.44	5863.89	5031.98	4777.67	6747.47	12807	3792.83	11371.2	5450.97	3951.16	5570.34	5849.51	4813.05
Serpina3k	A0A0R4J0I1	11110254	21668446	10290092	10925734	12841062	8065628	8717614	7.6947e+06	10452208	9594949	6827585	6.58779e+06	8477802	13859871	9963954	7830626	16418934	8635727	9841544	17725670	6595200	13867441	13041396	17722376	5.72013e+06	7560463	13083334	7.88274e+06	24017840	23451012	12711291	9337382	11871877
Lrp1	A0A0R4J0I9	5313.64	6063.74	5708.25	4894.66	5899.74	4638.36	3943.94	6073.08	3590.92	3643.67	4164.98	6175.33	5404.73	3473.6		6992.24	4321.35		4372.72	4830.48	4226.46	3358.69	5563.8	5710.44	5846.46	5130.3	3120.76	5971.93	4691.81	3705.97	6174.33	5606.16	7881.41
Apof	A0A0R4J0M4	15490.3	15729.1	11968.4	10826.6	15720.6	10652.7	7775.76	9588.63	17002	14401.4	13153.8	9076.08	7606.23	9603.5	8746.34	7610.76	8440.5	20998.6	18444.7	19677.6	10777.1	21159.3	14849.8	14178.4	17227	11458.2	20086.5	6717.99	7489.09	8691.59	6056.14	13273.3	11467.1
Colec11	A0A0R4J0M6	19824.6	24345.9	27123.5	19541.3	18369.6	21130.2	10937.4	19923.9	23517.6	19964.2	25484.5	23624.3	19547.9	14992.9	22600.9	17429.7	16310.3	18230.8	15756.5	12065	19298.9	18856.8	29125.4	19455	24904.4	25630.6	10986.6	18183	17860.8	10545.5	15011.2	19898.3	16879.2
Loxl1	A0A0R4J0Q4	9603.79	9247.04	7643.4	9391.09	8786.59	7477.36	6490.23	10893.3	6823.54	9545.18	10113.6	2226.39	4212.21	10246.7	9798.07		12658.2	5660.81	7816.55	5114.75	10190.2	4319.97	9641.9	9593.08	8491.35	7947.65	7070.79	7804.13	11333.7	12644.8	10483.6	12148.4	6708.25
Igfals	A0A0R4J0S2	93621.6	107010	102462	92032.9	84418.7	89521.5	115234	109628	77314.9	86017.6	90195.8	73794.2	83583.8	65220.3	92323.4	83815.2	90826.7	78928.6	78233.5	50881.7	86243.4	53500.3	84518.9	79558.7	91024.4	98838.6	22189.2	110330	105437	119403	113446	124859	104906
Serpina1c	A0A0R4J0X5	533238	413135	1.03971e+06	444523	310525	459284	521985	489606	576640	633624	281875	1.11786e+06	373716	838052	693940	663322	294693	400107	596891	1.62582e+06	426958	360947	622418	543276	398711	1.37941e+06	276903	495458	460467	1.02516e+06	597798	324134	344441
Apeh	A0A0R4J107	1881.47	2937.61		3424.26		3146.34	3307.17	4799.87	3631.38	2658.14	3437.6	1400.38	4131.85		7058.24	5029.76	2114.51			2364.77	1786.76	2699.32	2666.43	5384.25	4921.57	5958.32	6242.19	7268.69	5083.91	1780.47	3323.61	2319.5
Btd	A0A0R4J131	25924.7	25484.9	21034.6	42906.1	23593.1	7397.6	20657	19274.4	32746	20779.2	38419.3	12229.2	21686.2	24689.1	34562.2	12424.1	10413.9	18168.2	25747.4	25510.6	28994.3	11189.8	22037.9	21155.4	26824.5	14384.3	18897.7	11658.6	25703.9	23926.5	26757.2	34438.4	18140.2
Apoc3	A0A0R4J1N3	2.63615e+06	3297546	3.05283e+06	2.1668e+06	2.46653e+06	2.24697e+06	2558595	2355399	1.96519e+06	1.84591e+06	2799085	2488893	2.00259e+06	1.93516e+06	2.1651e+06	1115509	1.3146e+06	3.38336e+06	2.05979e+06	2.35054e+06	2.20564e+06	2.67165e+06	1993629	2564245	2.36101e+06	1.58666e+06	1.37169e+06	2.38772e+06	4.19457e+06	3.87933e+06	2.17284e+06	5745306	2.44019e+06
Ank1	A0A0R4J1N7	3493.07	1204.2	663.276	8022.86	1204.64		3550.83	1620.22	4374.37	4470.65	3129.26	8901.43	1661.06	1054.08	3572.57	953.979	1049.88				7474.59		2367.53	2116.89	4312.04	8045.74	2389.86	10068.9	5344.69	3266.83	2027.65		2280.36
Prg4	A0A0R4J207	46534.6	15483.3	33139.9	26706.5	42524.9	31864.1	23601.2	31348.2	73616.4	38099	38498.7	68433.7	17672	16913.7	17834.7	18081.9	11209.8	74509.4	80457.3	94158.5	36767.7	62447.9	33317.7	14723.9	39496.7	31408.7	66294.8	13256.5	2825.1	10231.1		3574.07	14623.4
Psmb9	A0A0R4J256	11323.7	9238.61	14397.1	12506.5	11202.6	11770.9	8831.03	13178.1	13092.8	11191.4	15311.8	10202.6	10496.1		13905.8	10800.2	10450.7		9529.53	14669.7	11776.9	8623.99	10599.8	10017.2	15349.3	13685.8	10517.4	7651.05		5727.32	10740.9		5765.62
Igkv12-44	A0A140T8M2	496306	658625	239864	552839	857991	1.13892e+06	663912	307464	323496	222236	214257	465512	620798	494105	344570	530910	529290	717055	722829	522314	524428	366622	532078	413129	337656	573934	373986	556680	473759	726334	411123	310578	397792
Igkv8-19	A0A140T8M4	35023	29853.6	16204.6	23015.6	38103.8	24858.2	47376.9		11726.5	18655.3	16460.2	19474.3	13395	46980.4	42815.5	26968.8	18924.3	15683.3	24938.8	27417.4	40607.3	48486.7	12630.8	35283.3	16478.5	25715.5	24068.5	30992.6	36797.7	19086.4		31285.7	34090.1
Igkv6-15	A0A140T8M5	159399	65553.9	51156.4	86408	60347.5	115811	59901.2	75968.2	313300	36500.3	80747.9	37483.4	53311.1	51955.1	89488.6	68861.3	72103.3	85890	59224.3	149817	62502.5	137251	220133	135123	97084.6	35139.1	97611.2	74467.3	98493.5	101634	79376.6	55596.5	54109.8
Igkv9-120	A0A140T8N0	52628.1	54504.4	28479	61047	44286.6	96812	40742.6	17721.4	34065.4	37070.6	34862.1	35898.2	60048.2	145260	55754.4	74675.3	34000.9	172395	34427.6	28926.4	150343	36770.2	55453.9	37527.5	51585	38630.6	38388.1	41024.9	209137	99190.4	87032.6	55485.7	99032
Igkv5-48	A0A140T8N2	280145	180055	105807	187389	389425	469514	214592	112191	154192	111876	96379	73829.9	155135	61552.6	119492	194699	83282	127363	164946	136133	184903	227449	303340	49581	125628	454550	155278	273508	356871	162114	254417	129898	331966
Igkv13-84	A0A140T8N3	276610	112898	96988.5	278035	200510	418615	180381	154659	740079	133491	69576.7	159346	123781	70650.4	174380	502777	233082	132715	183563	111928	186849	335665	188668	281736	305575	150784	206959	128554	280948	124837	254158	415647	135326
Igkv6-23	A0A140T8N5	14044.1		29498.4	19305.2	84511.2	47343.4	43717.1	23543.7	57386.5	23167.5	16078.8		29940.8	26232.2		28133.3	31655.4	33719.6	32488.6	26364.2	33322.5	82631.9	24707.7	55725.8	17812	724957	22161.5	27974.8	65351.8	50042	13867.9	5838.42
Igkv9-123	A0A140T8N8		25351.6																		13979.9	26102.6				9583.52	13820.3	15027.9	34692.9	26682.9	12161.5	40924.5	9838.69
Igkv6-32	A0A140T8N9	79983.9	72015.7	31639.9	85415	54317.5	128578	90286.5	57145.6	73343.3	26838.4	56501.3	25847.6	51237.2	71165	36458.2	59926.7	44341.6	56388.8	71711.5	74792.3	116025	55470.8	122893	120280	37933.2	43966.7	54334.2	43606.6	93481.7	41910.9	79309.8	68594.6	48672.8
Igkv6-14	A0A140T8P1	173092	215721	102248	209123	503577	1.37923e+06	236674	113950	167203	156653	107095	130051	116611	88878.6	200439	223951	94809.3		177052	89991	348932	221008	551599	187109	92024.1	3.16163e+06	92821.6	86652.5	227619	149340	202593	275323	262826
Igkv15-103	A0A140T8P3	77083.4	81920	253147	199272	112635	118165	114370	110449	27688.8	108055	28193.5	61581.3	44127.2	47121.9	65219.2	67176.5	177826	13219.9	100817	132819	82203.2	50393.4	101180	155696	123177	63281.2	23695	70586.1	130888	157271	81769.8	40552.3	88637.3
Igkv8-24	A0A140T8P5	811816	224615	234087	754510	384861	357000	230298	255674	181147	182781	178717	405425	279096	235559	205195	337100	293088	492769	436419	166439	485862	219613	257886	216739	172824	314071	207979	135081	763977	454211	213749	2.44475e+06	401325
Igkv12-46	A0A140T8P6	177446	349674	185371	116072	192454	120006	255364	63295	106518	61364.8	60111.8	96408.4	101085	89468.6	93150.7	89015	69891.4	119586	112109	135373	166739	74857.5	167039	182143	85490.8	90954.1	132933	91217.1	194499	122666	159672	260026	120368
Igkv14-111	A0A140T8P9	375424	104904	261039	333905	267178	494710	318790	180635	174428	106040	207027	111114	220233	206134	365850	252540	167114	236265	324529	217055	361590	203888	367142	349640	175006	261769	109240	272585	332930	224645	457836	482439	320410
Igkv12-41	A0A140T8Q1	267909	207581	41767	14761.5	75347.5	23201.4	26943.1	43857.4	22588.6	12780.3	22177.2	49949.4	14229.9	2833.52	2097.55	301848	19091.2	21886.8	37699.6	13055.9	40721.3	10484.8	67344.7				8910.96	169838	64095.3	38402.5	248878	19689.2	19943.4
Igkv6-17	A0A140T8Q3	280123	486305	227261	251454	326493	394544	352595	216176	233318	185749	191272	124917	317409	173400	299796	599688	190164	804172	520357	216220	514583	158886	268752	323716	210131	778423	525800	364974	576674	424662	385137	307168	380436
Islr	A0A146E664	1101.15	1929.26	4490.67	2382.79	4766.93		3442.59	3570.19	4344.22	2494.36	2373.02			3439.42	4934.11		3249.71		2013.21		2824.99	911.963	2780.58	3204.09	2926.96	2601.02		3977.46	1616.31	3953	4794.73	4625.29
Taldo1	A0A1B0GR11	6290.41	1459.05		6250.31		8152.65		5950.57	9582.19	5698.72	7310.25				5000.04	5956.82	4497.22	7186.7	9048.42	13259.9		6063.47	5643.17	5833.97	6894.63	8379.28	11195.5	7586.02			4281.77	4122.15
Ftl1	A0A1B0GR60	4078.59	4772.28		4488.05	10088.6	3858.55		4940.06	3440.55	4941.12	4988.88	5743.47	6430.32	6378.13	6966.54	5266.01	5282.45	7618.58	7661.93	9953.35		4350.58	4420.63	613.424	4114.25	5263.09	5249.18	3491.35	3313.57	2685.98	6956.44	3366.84	5386.72
Ldha	A0A1B0GSR9	32458.5	32117.7	20707.8	36954.2	37554.7	46901	30955.5	58347.1	35917.3	36504.4	44478.6	38519.9	25719.8	25729.3	30572	30662.3	22849.7	26819	27653.8	31786.2	41513.1	28450.8	35201.4	29615.1	61351.2	43944.6	35214.4	45677.5	29238.8	22306.6	30715.3	19805.8	7906.44
Nucb1	A0A1C7CYU3	6488.46	9314.33	9615.82	7214.2	8786.86	4673.85	5779.91	6800.96	6532.2	7486.43	5052.02	6796.46	7261.79	6881.09	8701.69	6926.37	7756.23	6279.75	9322.53	13176	4539.85	11511.9	8971.08	7545.07	8061.74	7717.64	11935.2	4063.92	4636.76	6817.78	7787.52	4336.48	5368.12
Nkpd1	A0A1L1SVH6	12184.6	17260.4	13322.4	14757.9	10070	10531.1	8480.9	8056.94	8393.04	13728.4	7030.88	9508.39	10660.1	6752.53	10319.3	15901.3	6610.43	20261.7	13113.7	16250.8	6722.4	16488.9	11029.2	8199.41	9084.46	7200.35	5226.23	7997.52	24975	11043.3	13534	18567.4	21577.1
Klna6	A0A1R3UCH5	29260.4							168679	101828			89880.7	83590.8	8839.43	182102	129314	2003.6				48218.7			101929	70036.6	132196		204051	16352.6		17399.8	257275
Klk1b26	A0A1R3UDC2	15858.9							324250	258130			158063	418574	14302.8	308646	315990		184269			87418.2		609.452	326077	113721	258190		392251	38545.8		48437	774017
Klna3	A0A1R3UFA0	45579.2				1906.49			263489	225145			156498	337271	13433.1	307120	198931	1933.21	87761.3			101698		2820.61	270968	120663	242602		381485	34235.4		43746.9	690041
Uba1	A0A1S6GWH5	3388.8			5216.46		4301.59				5979.89	2590.08		8086.24		4622.76	5138.94				538.993		3283.25		2954.23	5069.82	4812.61	4959.49	8102.93	3812.98	587.866	4560	2035
Myl6	A0A1W2P6F6				6347.56			10903.3	1460.95																			2873.12	9350.61	12129.4	12383.2		8299.51	7964.06
Man1a	A0A1W2P788	81724.8	85010.8	71634.6	83681.1	80895.8	75539	66707.8	71586.9	72485.6	72716.4	75294.2	73359.2	82839	74390.7	95208.6	85267.7	81907.3	87804.7	81633.8	68865.6	79303.9	74886.3	78049.8	69571.9	88043.1	78425.2	48720.5	73917.1	81723.5	74956.8	77736.9	74049	75189.5
Fbln5	A0A1Y7VJW9	7021.09	8448.46	12928.9	5957.98	8120.46	8811.95	11770.6	7878.57	9593.89	7697.39	5448.62	11369.9	8725.91	10642.9	8303.41	8994.59	9244.94	9511.54	7437.14	4384.6	8729.9	6993.24	8465.32	8631.67	6505.05	6002.01	5203.55	6612.87		10333.8	7567.89	8242.21	10636.9
Rock2	A0A1Y7VMN0	19787.7	20635.8	33040.1	27721.3	20865.6	14639.3	19274	24082.3	20492	17157.2	15918.1	20809.8	25039.4		22600.9	21435.9	27126.6	11464.7	3704.88	19350.4	15133.8	14125.8	16457.4	23363.6	17748.2	19212.2	12269.4	23003.7	17280.9	26269.2	37488	23845.6	20429.3
Ctsl	A0A1Y7VP49	5435.2	4379.64		2944.75		4666.59		2721.42	6114.73	6278.8	6990.53			6576.82		6289.32			8694.36	20504.5	4940.12	8490.77	6345.87	4834.72	8228.83	4551.88	11866		3256.51			5773.82
Gm49391	A0A286YDF0	5229.25	5715.35	9022.57	5648.49	4053.55		9299.25		6671.28	5332.84	3580.66	6147.29	4912.22		6967.81	5138.41	6881.89	4791.78	5237.27	13569.3	7337.16	5151.35	6737.62	4672.53	5779.36	4358.25	11856.7	5298.8	5965.88	6930.79	5461.57	6115.23	7058.14
Adgrf5	A0A286YDT5		45099.5	320.448	15059.8	6709.26	16162.7	12741	14296.7				7050.13	18387.3		17722.9	13600.8	17266.6	10557.8	7477.75		6127.93			12491.2	10724.3		3770.67		1843.96	15053.5	18029.3	15503.4	3250.07
AI182371	A0A2I3BQE1	140626	154399	105270	121769	132899	156191	121813	106399	124612	131377	132651	110815	163432	133789	149431	143395	138172	171576	144040	85986.8	145669	134138	146604	135019	140992	231300	49847.7	131965	128180	134199	117483	143872	142064
Itih4	A0A2K6EDJ7	342388	151754	179361	271379	283387	220043	229687	248603	311959	229054	426723	560436	375449	320933	230428	349038	215710	137263	393269	486650	376583	384594	148783	219247	209254	201833	997002	271070	124859	144887	134829	169752	220753
Dpep2	A0A2K6EDK8	4383.5	6008.39	8423.47	6002.09	9342.68	8451.01	2149.99	5787.56	959.964	3602.81	4970.5		6107.08	2964.32	15618.7	7671.62	2833.83	10336.2		2728.68	2713.8	7845.67	3011.05	11479.1	2753.38	5465.14		8100.8	1617.56	4891.65	3537.99	9066.37	4335.84
Cela1	A0A2R8VK43	22669.3	38364.8	49574.4	37809.2	45868.4	26032.5	28870.2	21968.7	39401.3	34515.3	30281.2	39056.4	21969.1	25238.7	24832.7	24812.6	26467.1	68005.7	41260.6	328609	23516.7	35746	42205.5	28410.8	31931.5	21509.6	151166	17218.2	77720.6	20949.6	32591.3	57461.8	33881.2
F9	A0JLY3	46149	60723.2	67786.5	52655.2	71933.4	51828.5	45926.5	55005.3	77488.6	71884	83110.3	99292.7	54568.8	61519.9	65772.2	46280.7	67383	51847.3	62883.4	55102.9	79468.4	57894.5	78045.5	90421.4	81387.1	72580.1	44268.2	73490.5	46610.3	62189.2	50105.1	51691.4	58993.8
Ganab	A1A4T2	7337.85	3669.02	5981.01	4384.78	19962.2	3812.37	5069.87	3762.19		4776.45	4881.45		3947.87	5539.74	5329.44	4709.2	4211.2		5373.74	7573.9	3692.75	3817.24	1948.34	5391.46	3883.82	3421.08	4901.62	4356.05	5631.82	6094.08	6199.85	4861.68	3779.49
Igkv10-96	A1A540	216312	323393	78140.4	286448	217444	246757	259295	478285	222594	264526	241764	241875	279340	248595	259169	276749	402753	293903	210445	804435	265360	275103	284027	339833	218728	213385	291527	265222	388667	287248	302039	300314	263214
Dspp	A1L2Z1	1907.59	2745.96	2663.44	2564.76	3068.24	1794.06	2148	1636.83	1826.36	1307.25	1613.76	3269.51	2224.11	2754.07	2745.15	3252.97	3601.13		3005.61	2132.17	1365.18	2310.24	2144.92	2206.6	10431.1	2496.62	1737.02	1080.16	844.487		5376.99		2046.29
Tgfbi	A1L353	2129.97	2777.75	3274.44	4162.17		5164.28	2509.1		6335.14	3608.73	2104.08	8813.15	8547.9	2345.9	1512.25	5023.69	4239.97	6365.34	4480.53	5167.86	2716.29	6943.42	6354.25	2394.25	4217.79	2667.87	5926.98	3018.74	5235.2	4243.38	4052.42	4561.15	5717.21
Ywhab	A2A5N2	772.277		1095.27	1682.56			1367.14				1186.83					776.726			1761.13	449.237	1015.05					2148.41	4931.45	3316.09			453.251
H6pd	A2A7A7	23656.2	11549	15518.5	16381.2	21203.9	19298	16314.9	20434	21131.2	16970.1	23726.5	21039.8	13469.4	15030.3	16969.6	15561.8	14118.3	24930.6	25724.2	46406.6	18766.8	19534.2	16519.5	12806.9	27875.8	19336.5	43043.7	10632.4	7788.27	6447.23	13989	8464.01	8366.89
C8a	A2A997	135371	307735	97973.4	105316	137783	92033.5	131035	89498.5	79398.6	73685.5	65921.1	73824.1	126777	183857	148710	80426.8	209292	155243	141493	106944	64531.4	173315	119585	220316	54782.7	61557	61076	90278	294143	242372	198496	131887	205890
Cfp	A2AE15	62614.8	11127.7	8893.32	63055.5	13841.2	29438.8	28707.9	22760.9	11975	31366.9	12048.8	28929	53324.4	30787.1	9132.88	30140.7	12340.5	33224.1	11262.6	16267.1	23995.4	10171.4	22728.1	30005.6	40471.3	21140.8	766.705	11834	8849.89	7045.95	37636	35948.4	14762.6
Gstm1	A2AE89		8440.21	26371	4558.4	40475.3	11780.8	190648	14669.9	146956	14052.8	31569.9		10364.9	14505.2	11694.4	10613.8	14842.3	16149.9	13046.9	158022	29248.4			18074.1	27184.4	256749	15981.6					4829.31
Gm5938	A2AEN9		4868.52	8266.39	1523.48		3772.65	8698.41	6089.87	3846.72	3898.07		9830.94	4595.92			3279.94	5681.09	4085.76	5266.13		17938.7	3114.51	3810.77	5464.21	2996.72		11580.3	6801.4	6595.06	10302.1	15402.6	4701.69	5126.6
Obp1b	A2AEP0		291.499				2290.25	1297.81						639.484							3934.59	6767.53				808.949		2100.48	1413.57		3514.61	2480.61	518.066	2249
L1cam	A2AFG7		3832.29		3601		2824.36	1010.72		4990.83				3586	2398.72		905.599	3582.53				1192.38		4330.57	2556.81	2127.59	2462.06	1666.46	1030.73	9032.85	5306.44	4195.89		3963.43
Gm20489	A2AGH5	2781.8	3086.29	4895.88	4056.68	3674.96		3654.38	3460.18	2500.94	3717.5	3187.87		2657.98	5410.81	4255.4		4170.79	2724	4161.93	3095.24	3345.38	2307.96	3295.69	3780.75	2894.84	2682.54	1726.51			3699.78	4274.24	3038.38	2371.79
Cd44	A2APM1	15090	4229.95			10869.4		14627.2	16056.6	14058.6		24194.7		13764.3	19672.8			10716.4		17956.9	24340.9	13706.3	18580.4	33770	33294.8	20901.7	35429		25830		41462.2	22684.7		21449.9
Cst3	A2APX3	17685.1	20103.9	18933.1	23228.8	22121.7	21586.8	13385.4	26080.3	25276	22763.9	13399.5	15306.1	29691.7	15359.4	18328.2	30832.5	20679.4	22812.1	16385.4	21303.9	16679.3	19223.9	20399.5	15223.2	21548.6	24367.7	18950.8	22559	17828.6	11961.1	23043.8	24642.8	16968.3
Ssrp1	A2AW05	774.93		3966.45				3129.17	2088.02			698.566		850.423	2450.71	1681.54	1938.65	1582.99		1594.51	3920.21	1524.31			1672.43	516.562	91.7294	1973.94	5131.6	3575.32	4585.12	3836.56	5070.85	3092.63
Pgm2	A2CEK3	3775.23	10234.1	8101.46	11571.3		7637.92	4400.66		5676.77	9037.34	5695.38	2313.87	10287.2	7145.35	7875.44	8877.56	7475.43		8789.78	6706.28	11529.9	8599.52	3125.6	7644.79	8952.96	6400.01	10743.8		9451.38			11045.3	5757.14
Mup14	A2CEK7	13866.7	295785	14217.5	15736.6	18961.5		24965.6	17315	44217.4	19314.3	8257.62		11862.4	35072.6	15719		44204.9	4858.11			17723.1	92592.5	55093.7	412843	9810.96	16038.8	8941.58	39802.9	558630	391078	57018	63692.6	199657
Mup1	A2CEL1	3674.66	92132.1	2384.61		3360.69		8447.12	2874.89	12877.3				1061.98	8957.72	2771.25		15754.2					18846.4	16107.7	102782		3777.83		14946.9	175779	180387	27426.4	34154.3	107080
Gp1ba	A2CFB8	76494	89221.4	131489	96106.8	95440.8	84549.5	107603	91399.8	72752.4	82538.4	57714.6	83508.4	86912	101763	94518.3	128821	103484	121466	63477.4	80697.7	70767	61968.2	68245.7	81308.6	68640	68503.9	67424.3	42920.2	116929	101711	110949	95444.3	84304.5
IGHVDJ	A2KTK5	8858.32		20379.1	44524.9		119716	16804.4	20008.7	59240.5		29946	5395.56	5856.78	16552.9	30569.1	33562.7	29791.3	25903.6	38670	8585	38858.8	13660.2		13690.6	7039.91	5428.35		8448.29	21418.4	2645.77	9561.97		3305.21
	A2N494	125915	111096	84032.8	131665	107489	352551	126595	73195.9	84269.6	61763.9	120222	119476	92980.1	164918	147260	143999	106221	162765	124190	83533.9	247210	112305	113574	128773	113232	111251	66185.5	130099	172431	144261	232601	413511	65422.2
	A2NVE9	832549	1183542	2.20623e+06	315549	394961	772379	973233	244652	599271	1.41871e+06	1.11849e+06	409543	3.47844e+06	262805	462204	841598	216144	939941	1.20791e+06	99039.8	1.23172e+06	885264	671356	1.80474e+06	293296	323436	119104	432293	777847	291427	814514	1.24637e+06	344739
Pepd	A2RS23	7949.93	9450.08	3681.99	6571.18	4999.26	5040.71	6677.99	6072.62	4646.43	6222.27	4209.95	2876.43	5311.33	6362.98	6185.88	6248.02	5644.51		5717.47	5061.17	3248.98	5845.56	5070.62	4085.41	4187.17	8168.59	2691.97	4627.64		4827.08	6939.29	9851.77	4388.45
Ckm	A2RTA0	64551.4	72192	44709.8	50518.5	76641.2	34082.8	95048.5	92995.8	50788	117616	100441	58048.1	30008.1	60017.4	65905.8	34753.1	61552.8	16917.8	52029.3	32814.9	64652.3	51660.3	60977	76857.8	47094.3	53323.5	33573.7	69854.4	77396	56068.5	115139	80541.3	57972
Ube2n	A2RTT4	2609.34	3740.26	4575.52	4851.51		5654.22	6559.53	9042.71	8299.68	5309.4	7253.39	4139.83	9073.17	4463.85	9180.36	6045.85	3759.2	3646.91		3272.02	6613.54	4934.1		6094.69	6497	11687.3	8884.18	11590.2	10128.5	2221.06	8348.65		3614.12
Pglyrp2	A2TJ61	258220	228557	286981	273159	282468	268354	240497	398033	296931	358918	434358	368708	276164	216145	280358	222934	274277	238145	229317	182217	330005	271303	345855	342514	420246	444583	211263	419233	366045	312232	243444	282466	336621
Ywhaq	A3KML3	1132.37	6930.69	7768.76	1715.56	6722.69	6563.28	13512.8	1524.55	10625.1	8921.91	7144.75		5519.84	7650.02	8670.55	10297.4	1048.83	14051.6	5657.5	2170.05	6751.78	8843.99		1744.85	8194.02	8083.35	21526.6	13402.4	17791.3	1870.13	8183.7	1314.62	1537.46
Glo1	A5GZX3	6049.61	5279.47	20640.5	11232.1	9175.62	11780	9588.86	11036.7	13043	11792.3	19088.6	8545.29	15268	20989.4	11595.1	15846.1	5123.13		11777.6	8557.63	9315.61	8392.48	6070.92	10255.3	14005.3	20610.7	18176.6	19454.8	14529	3268.65	12603.4	6905.06	4430.78
Itih4	A6X935	6784614	4.58972e+06	5109165	4613981	7454880	5599664	4109521	3.44919e+06	8597563	6.64496e+06	5.82332e+06	11916362	4.11304e+06	5008933	3.71109e+06	4258039	3171772	12414790	13373746	20118288	3.95234e+06	10593500	5085320	3757356	5.31305e+06	4.57122e+06	19162366	3.29595e+06	1.82814e+06	2.56985e+06	2749161	2.54253e+06	4.56661e+06
Treml1	A6XA75			2924.93	5457.21			14318.7								3793.89		4537.06				4987.7					2061.16		11425.6	15160.9	15062.2	5951.15	9531.53	14030.6
Aldh9a1	A7VL18			7644.67			5394.67	4652.86	6940.83	6125.61	8097.7	10097.2		6429.69				1186.59			4670.85					16086.8	12534.8	6728.26
Hbb-bs	A8DUK4	20862016	21543152	19905968	42689452	22701244	27539914	27007964	28150624	33059326	27169704	39707240	17947490	42355368	12149905	50634080	46816548	18145788	14992598	11003850	27763642	24469468	17213886	25246702	19003558	37161352	38489696	38077628	73885072	54612108	13603121	31163940	20752516	13768050
Hbbt1	A8DUL0	4198.47	5480.04	24937.5	9257.7		41295.5	39158.8	75743.4	4909.64	4759.32	3227.02	29082.4	6289.63	54534.5	32412.8	9408.45	4369.07	3640.49	21049.9	18050.8		6233.02	4942.21	9408.67	4523.3	7755.38	12272.1	10607.5	31699.1	29200.2	23674.2	19790.2	14535.8
Hbbt1	A8DUP7	2802.25	1683.12	82343.3	17933.5	6226.76	8616.5	8501.42	451458	13316.3	9035.92	5809.86	5128.99	24612.5	4871.25	303461	16065.7	6271.27	7377.94	4524.16	6816.2	5350.12	7698.25	1.33149e+06	7416.4	253203	411666	17848.1	11392.4	2118.83	2494.68		3370.27
Hbat1	A8DUV1	57884.8	37717.4	38947.5	124813	27014.1	105964	62218.7	37411.8	75338.3	72204.8	26242.7	21186.7	102407	79894.6	143095	132475	19980.3	18651	33153.2	48351.4	27934.9	98623.1	49926.4	39189.5	107196	204913	157948	96249.3	162517	36110.1	139920	58382.6	35886.9
Hbat1	A8DUV3	7.35828e+06	6.16255e+06	7128874	10891612	6859304	8943360	8971255	11295223	9003713	8865575	11788204	5031178	11405030	4.97495e+06	11925341	13093691	4.34551e+06	5391735	3.0967e+06	8332683	4.31304e+06	8061673	10747662	7652031	20186140	15408543	11643827	21661680	15006942	6327037	11574882	6.11503e+06	3.8366e+06
Ywhag	A8IP69	3527.81	496.829	1435.3	5114.3		3786.66	3016.96		868.778	3195.11	3087.74	3716.84					2611.4			1513.94	2918.36	4498.65		2110.35	3129.84	4367.46	4127.43			3417.45
Prdx1	B1AXW5	18999.7	15902.1	13870.4	31348.8	19882.1	18348.7	17634.7	379068	27940.6	16869.3	29258.7	34870.2	18224.8	22981.8	23507.5	20656.4	18219.9	8542.68	16122.1	36554.3	20665.1	11472.9	20535.1	19590.7	31304.3	38644.2	24290.7	37700.8	22657.7	11737.8	19009	18222.3	13462.1
Plxdc2	B1AY85	9896.12	15148.5	10933.4	3560.64	14164.7	7528.56	13038.7		7645.4	9039.21	9684.7		11305	15094.6		7726.41	9604.28	12314.9	8231.07	10764.1	5097.46	8320.56	7633.98	9158.44		9276.24	10804.2	18493.8	10121.1	14657.2		11799.1	11436.6
Prdx4	B1AZS9	12208.6	11965.1	16873.6	19050.2	14899.6	13448.1	18247.2	24091.5	16678.1	11622.7	21918.8	12243.7	19271.1	10747.7	20833.4	14040.2	10354.8		5575.75	10268.1	17494	7718.83	16250.5	19894.5	25623.3	30107.1	23108.4	29626.9	13677.7	13374.9	17104.4	7276.25	5703.23
Hspg2	B1B0C7		3174.4	2233.88	4092.78		2831.79	1922.81			8914.46	2898.78	3305.46	3058.31		8073.79		5624.07		3861.68		9868.03	5429.88			9060.59	17355.2	5899.87		5700.88	3889.59
Sell	B1B506	12413.6	10164.4	8705.19	13564.4	11805.6	12347.5	10842.1	4356.72	10080.4	13005.1	12601.7	4649.89	15744.7	14210.6	14585.6	10465.1	15525.9		11743.7	4230.96	14147.5	5818.59	11569.2	17630.6	12187.5	8858.16	7842.95	7988.36	8220.81	9314.13	18234.6	8307.67	8405.32
HBB1	B1Q450	9112674	7.65983e+06	9909809	17474088	9784736	10102595	13764166	471577	318674	251342	18001858	206113	400200	171073	18484520	16663719	193979	132945	95642.8	92901.2	267199		249010	340554	429672	26854372	521498	954032	559825	8.19581e+06	21046110	7.63255e+06	1.655e+06
Fbln1	B2CQD6	53219.6	64285.3	51019.2	48111.7	49778.9	53622.4	59234.8	34078	39364.1	43846.6	45330.1	30519	53690.4	61766	47870.3	39994.6	60259.9	41710.1	45553.8	50939.4	42886.4	45386.7	56640.1	56718.9	40908.2	39494.1	39234.2	45723.4	73364.2	58568.9	74004.9	58638	65895.7
Calr	B2MWM9	3606.71	6015.09		3239.35	3441.56	3120.14	2338.72		3840.07	3439.91	2898.47			3421.86	2611.16	3445.92	3397.55	3493.47		5505.52	3261.66	5251.98	2586.21		1240.96		6654.05	3590.36			3348.72	3040.94	3071.2
Actb	B2RRX1	381728	481507	324641	459688	446578	441190	487235	322101	466531	403895	374987	390282	340650	321216	379446	473200	357137	446486	461800	1.15152e+06	420866	498094	419749	335502	406271	369927	836793	507069	469414	480822	485289	402513	385845
Hist1h2bm	B2RTK3	3493.01	7262.5	2357.83	11668.4	6700.44		8190.21	5503.19		3693.39	2861.31	4575.48	3537.62	22165.7	3727.98	2486.21	32244.1	8497.18	4448.63	29895.4	5491.44	4468.5	3578.93	8614.4	4149.22	4255.81	30960.5	4365.68	8736.25	6797.51		4227.85	4277.66
Thbs4	B2RTL6	12825.3	26778.3	13750.9	15626.2	15439.2	17404.2	14911.3	17606.2	15304.2	18316.3	24955.7	17927.1	23482	17580.2	25967.7	17466.2	17604.7	29280.9	20280.2	13057.1	15592.8	25696	19470.4	37498.1	23252.8	15959.6	9106.76	20103.3	27341.4	26960.1	35846.8	26113.1	30674.8
Hist2h4	B2RTM0	2193.11	3941.59	1568.05	5919.55	7622.49		9064.5	5196.06	2356.91	3178.95	3691.49	3602.54	2214.41	16269.9		3728.96	18940.9	6075.12	4689.79	23998.8	5822.12	3541.13	3868.44	11024.8	2666.77	4495.71	23218.6	3817.5	4343.69	9870.14	4004.48		3288.01
Psap	B2RUD7	48679.5	58793.8	57441.3	67210.3	52719.9	80326.1	55947.8	65074.9	69585.4	62149.5	98575.5	81447.8	50936.6	71090	49112.4	50551.8	61595.5	78657.7	47459.4	40379.2	98707.6	63500.7	69803.1	46606.5	95381.5	90313	50352.5	50983.9	71676.1	44394.3	66064.9	74728.4	37443.8
Gm4788	B2RUG5	49374.9	58992.4	45158.9	59671.6	35358.6	50496.7	45378.9	53405.7	50844.4	35911.7	35381.7	47826.6	46327.3	70064.4	46938.8	43331.3	55155.5	40205.4	73039	48218.9	47277.1	42627.5	50923.8	49279.8	36465.2	35662.6	23231.3	44879.2	76592.1	57390.4	53562.9	55342.1	70815.3
Xdh	B2RUJ7	8884.41	19889.2	10504.4	10757.8	12155.9	6775.04	7197.63	13838.4	22579.7	8960.56	5547.56	25146.1	9644.54	3549.04	3272.32	16129.5	9502.95		10542.8	12228.8		8830.35	18278.4	3898.56	9063.62	10233.7	20066.7	7695.53	8714.19	6427.64	14517.1	12473.7	7162.85
C4b	B2RWX2	1.48423e+06	1653269	1.1186e+06	1.63261e+06	1.42674e+06	1448895	668296	1.99911e+06	1.50834e+06	1.87055e+06	1639441	1.81387e+06	1.28028e+06	1.11372e+06	1.18063e+06	1257098	1.09537e+06	2.27701e+06	1687436	1.34943e+06	1.41724e+06	1.37861e+06	1504524	1361284	1676264	1.38989e+06	877252	1.38488e+06	1.19092e+06	1.19618e+06	922666	1247875	1899978
Sptb	B2RX08	3292.07	2013	3122.63	7558.09			3432.4		6136.54	1619.82	2198.88		3731.47	1105.55	2017.75	1878.62					5544.81		3218.94	2298.9	4815.64	6497.81	3478.53	11688	6724.8	13667	1557.88	4677.9	2549.1
Mgam	B5THE2	115341	175977	253778	174506	193530	175633	232271	196485	197514	243944	252982	139714	189321	195231	233712	200511	195179	128605	139248	148175	193339	159751	223590	238000	211465	237973	151157	268409	253688	203554	217595	270592	178024
Mup17	B5X0G2	57073.3	206218	45081.3	35241	42442.9	28175.2	41720.5	43629.5	134355	30092	71811.1	12623.5	67571.5	36866.7	41939.7	21045.4	77681.4	39301.1	33505.3	22083	32799.2	92986.6	47175.4	179402	21968.5	29942.5	22929.1	25563.6	278454	160332	36451.6	75607.7	113520
Flna	B7FAU9	2390.51	3879.71	1665.41	9473.51	3629.25		11495	4528.24	5833.66	1582.49	1839.72	3040.38		4489.52	4331.69	2248.57	3775.86	2848.87	1729.61	2625.31	2425.43	1826.04	1686.06	3354.05	2403.4	2870.15	4036.75	9449.03	15873.8	16297.7	6397.78	10033.2	9686.15
Anxa1	B7STB7	8022.47	24431.2	14019.1	11211.3	10463.6	7947.51	7270.13	7132.06	8879.86	7841.72	7534.5		7459.87	10912.9	7416.16	5917.19	11116.9	4754.14	7336.84	10796.8	5633.52	12620.5	10664.3	16445.2	4243.26	2096.5	6726.42	4576.57	18676.9	19122.5	8642.94	7412.64
Ube2v1	B7ZBY7	1857.93	6029.62	764.935	5150.86		4012.32	4265.55	6369.91		742.516	6622.44		3175.66	1777.91	5943.66	5263.54	3404.72				5113.03	3190.82	1587.25	1799.97	2543.67	1593.67	5632.06	10306.7	5658.71	2671.29	8955.07	2940.35
Bpifa2	B7ZCG3	11208.6	18824.8	28884.2	7901.67	17887.4	20988.8	8540.2	11433.6	11673.1	14257	4078.8	4621.89	8367.35	16508.1	16605.4	7226.35	20244.3	14590.8	18686.7	12011.5	11553.3	3211.62	7513.37	21631.6	3116.36	11097	204125	7779.98	6678.13	5801.66	12397.4	15343.4	16316.9
Cfd	B7ZNS9	211486	234176	190208	254726	216911	146245	365424	193855	132304	149106	164690	106596	261866	320396	403561	254116	304583	259337	166944	175453	195750	181105	227641	191586	142745	159204	128288	227939	314731	366875	688370	299317	344866
Bnip1	B8JJI4			5530.61			9012.08		50287.8		24633.2	7067.49		10260.8	3583.56	12122			40053.9			22101			11051.4	7037.78	9354.48		2437.71
Gm20547	B8JJN0	3.84588e+06	3.44223e+06	2264135	3487118	3.14884e+06	2.62784e+06	2526104	2.51644e+06	3094968	3.3991e+06	3.12455e+06	3.73715e+06	3.11311e+06	3.17102e+06	3.46837e+06	1.94568e+06	2.07381e+06	3.41511e+06	3609767	2.34406e+06	2857231	2803890	2953131	2.3418e+06	3.39438e+06	3.55053e+06	1.30648e+06	2.92473e+06	2.39758e+06	2235057	3.15094e+06	2.63687e+06	2.61483e+06
C2	B8JJN2	64060.7	58935.7	55514.4	57107.8	53245.9	58495.9	58199.6	72106.4	74113.8	60748	60337.7	84764.9	59661	43979.2	51379.6	55841.9	60782.2	102387	50986.9	55185.3	55633.1	49863.2	96598.7	51218.7	56349.5	80194.1	34517.3	47633.1	63793.8	51502.9	41148.1	44340.3	65718.7
Ggh	B9EKG3	11178.6	9178.69	11564.3	7134.82	8559.81	9621.1	13846.6	9939.35	5429.1	10443.1	13515.5	6417.46	6661.12	4300.96	3707.7	9608.57	11010.2	18028.5	10095.5	10660.7	11822	7312.24	6027.98	10382	8000.5	7982.51	9128.79	12945	6304.56	8380.42	8895.04	8485.4	7846.27
Igfbp2	D3YU40		23791.1		100930	166917						162829	1.43495e+06			198192		125891	101769	149260	297707		96254.9	144011	113516	143386	118536	229851	127005			10742.1		123066
C7	D3YXF5	306100	533787	385514	374780	361420	330429	480772	194370	347627	344885	289581	280807	408822	458707	502925	313977	434748	286217	322772	289207	320699	355836	468632	387877	303795	361317	197426	486484	892221	607479	878789	684230	699702
C1qtnf3	D3YZ61		1916.38	1200.14	758.086		1062.65	1940.04		1266.95	1823.36	1102.91		2662.16		3119.8	1845.55	1735.18		1251.45			1246.03	1773.78	1510.64	903.637	981.228		1293.6	1677.9	1649.52	1713.14	1444.23	873.887
Ces1b	D3Z5G7	212652	147731	268809	212014	198431	180322	226037	135750	202120	178441	179035	276082	219811	177456	222812	233661	229067	192440	132205	232901	167697	162330	192996	149873	116283	167842	111715	175606	155769	132802	189417	159345	177940
Bin2	D3Z6Q9	561.939	996.561	1298.36	1792.5	929.559	893.791	2844.55		1293.49		1001.01							2707.6						730.88				3474.71	5312.61	5247.21	1811.31	2727.39	3752.55
Ctse	D3Z6T3		31242.6	37293.7	29531.9	596.823	12790.9		5509.19	30585.2	32498.3	569.376	15637.6	524.678		44684.8	33992.7	17668.9	18739.4	31819.4	23979.1	22017.1	24908.9	25578.1			10330.9	15662.2	10418.4	36429	30741.1	6140.81	41743.5	42356.2
Abcb9	D6RFD9	8430523	6.71826e+06	3233953	7.10092e+06	9845315	7640188	7061920	8672285	10300912	7.19904e+06	8890863	9161343	7.58507e+06	8538429	6681485	6.40571e+06	9234309	11920598	11475968	14275596	6.42973e+06	9555538	6817070	5.1529e+06	8591964	6766196	11367486	7794175	6012869	14611111	7029437	9796597	11413137
Mst1	E0CXN0	12077.1	12677.6	14221.2	11575.1	12286.8	14786	11949.3	11573.7	14285.2	14557.5	16615.4	13219	15212.5	11019	9066.76	15817.9	11716.2	16529.9	10304.8	16386.7	18440.1	13238.9	11929.1	12004.9	13679.9	11838.6	15502.8	21641	15235.7	16587.1	14075	19040.1	14379.6
Asl	E0CY49	3890.38	6452.42	3794.6	5869.24		4463.71	1194.43	10951.2	7835.14	7774.39	8564.51	5796.18	3654.01	1336.41	1348.13	1392.93	2677.14		3002.45	4200.25	6728.57	4838.55		4239.71	11869.7	12399.1	5411.81	6657.06		1507.54			2095.38
Sirpa	E0CYM8	4067.95		5377.22	3230.27	3907.46	2981.36	6197.55	5160.67	2200.74	4327.56	4970.19	765.799	2883.71	4365.22	4637.19	4506.3	3857.23		3295.18	4919.01	5349.2	2745.3	4025	3740.63	3904.5	5114.71	2576.07	5174.72	4055.06	3552.91	4410.05	3690.5	3722.49
Pygm	E9PUM3		12615.5	5309.86	5511.78	12740.4	6593.49	4299.4	9699.36	6162.18	10234.2	11660.2	10671.9		4977.29		6361.84	5172.72			13196	12268.6	5466.03	12544.5	8228.34	14229.5	14081.1	16238.4	8867.51	3735.27	4743.26	10667.6	6078.36
Fga	E9PV24	17443046	14638267	8516514	14967496	17901722	13867853	12624731	15466606	15644711	13612083	15907946	16246029	13405343	17283638	13342286	12581961	13366287	21470242	23335004	27025096	11166780	20542352	17551180	13582420	16691802	13731408	23967124	14113822	11902802	28573558	13258413	16334349	27454124
Usp14	E9PYI8	3323.37			3346.89	3792.68	3944.25	4298.95	6796.21			3805.64		3752.47	1880.83		3701.73		1930.9			6471.47	2560.05	2595.32	3210.22	4100.72	7208.92	3654.92	7992.35	5882.92	3017.25	3817.67	1563.41	814.031
Cp	E9PZD8	5558005	4.33784e+06	3728790	4.32354e+06	4.52078e+06	3.96675e+06	3957071	5405827	4.14564e+06	4696353	5059872	5101316	4112504	3.82552e+06	4131595	4936061	3.68601e+06	5.72905e+06	4.8036e+06	3842890	4.15815e+06	3.4463e+06	4419460	3.33029e+06	5.55343e+06	4.53125e+06	3.05875e+06	3.01971e+06	2.59691e+06	2.68904e+06	3447023	2.70583e+06	2.99256e+06
Gm20390	E9PZF0	15142.6	7947.7		10728.1	12312.2	9928.2	7538.75	16055.9	9352.22	7939.2	12537	8188.2	7016.18	8885.03	11723.3	17059.4	9770.46	9523.96	12512.3	13527	17945	11046.4	16896.5	12985	13500.4	11148	14637.5	11014.5	9676.69	10148	12302.6	5177.63	5040.74
Habp2	E9Q092	22993.1	31164.5	24018	25932.5	23910.4	23589.3	18414.4	26847.8	25106.8	23157.4	21839.1	19180.6	27814.1	20148.9	31061.4	27014.1	18278.6	13633	29364.7	21716.8	16894	27639	25011.7	19145.1	23695.7	25190	9018.16	25921.7	18538.2	25919.7	20284.1	23647.1	29071.4
Fcgbp	E9Q0B5	3187	3050.87	3278.65	6124.9	4982.18		6341.39	6068.32	3502.11	4620.31	3555.4	3912.81	3261.37	3291.68	4287.08	3787.62	6216.27					5289.78	4499.86	3521.04	3232.87	3367.36		2959.91	4114.17	7391.53	4768.09	4841.54	3993.86
Adsl	E9Q242		1767.16				1960.29	744.167	1735.02		2034.04	2407.47	1520.87	1584.52	1866.65	2677.96	1022.91	1300.53			864.3	512.257	1655.37	860.395	1519.32	1111.48	1734.73	1735.69	2311.44	2120.21		989.669	1542.37
5430401F13Rik	E9Q328	1111.75		4651.03	1614.88		9416.1	2297.8		2356.61	2938.6			3178.17	2500.91			2347.67		2246.68	8758.88	4754.15	1737.15	1571.11				7040.42	3997.49	5800.21	7738.67	19043.3	7722.13	3728.01
Apob	E9Q414	1.26984e+06	1.06223e+06	982363	858445	973357	923513	659445	957553	877291	736777	798721	1.24204e+06	758945	706454	626370	845360	579030	1391740	1.12534e+06	1.20537e+06	786753	953212	941385	574995	832640	814020	978586	709545	604524	588986	564984	682493	785025
C1s1	E9Q6C2	280999	274585	211866	286682	289249	300881	189542	301350	238285	270379	263137	235792	291468	201341	250326	293213	249475	325249	315799	207690	218516	318118	259595	211424	305797	244452	174055	237408	240189	208076	221179	239107	256678
C6	E9Q6D8	193991	407072	105573	199114	185673	142342	159542	179079	262293	129508	134914	205619	169334	247857	203999	80501.3	312352	151099	167454	153837	165079	269262	224343	365155	125057	144013	118437	153827	421291	335524	276148	188578	304010
Il1rap	E9Q6I2	535265	516490	599785	523822	464208	372900	507127	591138	457511	443797	471344	450507	490605	505185	644796	455028	639556	395800	429719	456892	523417	422214	562518	594347	409267	460995	331922	675665	578583	653547	773724	591445	550310
Dnase1	E9Q797		11718	5995.15	9230.48	16606.8	10021.4	1234.21	17918.7		14582.8	4656.27	6086.5		7152			13338.8		8165.29		10695.5	4618.42		17512.7	7557.75	6518.18	5118.3	7393.1		5946.79	12901.9	8276.58
Dnah11	E9Q7N9	5683.01	12006.9	11005	9191.7	18446.3	13865.1	4909.51	5207.29	9425.87	15065.9	18556.1		20774.2	2783.83	4639.3	17416.6	6532.62	16730.3	10870.2		21471.2	12533.3	1299.02	13378.2	18753.1	13717.6	9985.67	28885.5	16724.4	4207.53		32391.8	11097.1
Cfh	E9Q8I0	2279649	2.06596e+06	1.96429e+06	2.03636e+06	2.48985e+06	2.421e+06	1.68133e+06	1.5985e+06	2.23085e+06	2.12769e+06	1.69107e+06	2627472	2.07869e+06	2.54439e+06	1796067	1.7974e+06	1.77652e+06	3.55843e+06	3.51044e+06	2900231	1.60644e+06	2.65102e+06	1.98622e+06	1.37896e+06	1.86466e+06	1.56846e+06	1.62222e+06	1.22913e+06	1.82578e+06	1.84761e+06	2.41003e+06	1.84727e+06	2.50403e+06
Serpina11	E9QK54	2484.8	2201.17	2806.01	1959.09	2524.75	1615.64	1868.56	1685.6	2213.74	1767.46	1503.03	2657.97	1781.31	2196.19		1875.96	2059.87	1780.89	2416.25	3477.38	1221.3	3173.35	2449.22	2751.04	2108.2	1960.02	4252.63	657.614	2975.53	1818.74	1473.03	1721.5
Brat1	E9QLK3	4492.26	4828.58	4503.03	4565.42	6448.17	14913.1	5198.76	11237.3	5910.02	4352.45	6599.62	6796.86	6932.35	6700.4	8011.91	5111.02	5581.15		6257.9	5351.88	6055.69	5708.83	7437.85	7792.05	8035.15	8068.74	4230.93	10116	6016.73	4344.79	7433.41	7271.06	4884.38
Pi16	E9QNE5	24768.2	21157.1	22423.6	19596.9	25733.2	14595.7	17457.1	16396.7	34429.5	16599.1	24954.9	23452.8	33645.3	19496.2	32983.4	30088.9	28378.6	13608	30173.6	29771.7	13414.5	16454.8	28561.6	20747.4	12543.4	21003.8	19166	29589	20880.7	32537.6	41802.6	24073.7	20881.4
Sbsn	E9QPB2	1624.88	2305.49	14905.5	1496.92	1625.77	639.75	1679.7	4331.09	962.729	3680.69	1552.29		1826.61	1879.99	4803.66	837.611	1523.32		1190.29	566.043	1060.42	4154.38	1900.84	1741.13	1417.61	1778.87	936.05	1436.63	1736.39	5454.3	1228.09	2271.9	2749.77
Cgref1	E9QPK1	10134.9	16830.7	16371.5	14926.1	20160.1	21339.7	15883.4	12934.7	14631.1	22304	24181.7	18332.4	17814.1	12837.2	20366	18682.5	14553.5	17067.9	20824.4	19865.8	19139.4	25842	19935.6	17523.5	26555.8	23950.6	22248.4	21756.5	25341.3	25213.7	13499.3	27838.4	28506.8
Vwf	E9QPU1	109327	90932.6	6427.24	334147	63118.5	70686.3	54632.4	35124.3	38368.6	31506.4	38875.7	76604.7	26249.2	44950.7	73319.9	69893.7	34704.7	44103.1	91827.6	64690.7	24701.8	47017.2	93561.3	42006.1	39744.2	49406.6	47785.5	81534.2	132817	492310	207427	205121	320160
Col18a1	E9QPX1	5667.65	6165.77		5173.89	4234.57	3829.89				5614.69	4179.81	5650.54	4716.23	4010.09	4716.95	4353.44	4523.83	7225.45	5380.58		2034.45	5932.22	5334.06	4508.36	6124.67	4259.05		3312.67		3179.66	3349.16	4309.71	3638.08
Ihh	F6RLD8			3502.41		5894.13			4915.14		2979.15	10627.3	6360.27									4861.07	2493.13	7757.72	6613.72	4566.17	4849.1			3617.37	9983.75			12428.9
Ctss	F6WR04	20533.5	26796.1	18610	13937	20911.1	11946	23645	16326.8		34145.9	12699.2	32076.5	15873.5	17800.4	34929.4	20089	31085.2	24188.2		46089.1	15900	19160.2	16230.6	16612.8	14004.5	25677.9	12620.2	17066.8	26122.3	16579.7	29915	7461.87	24935.7
Crocc2	F6XLV1	80023.3	5.93896e+06	74237.9	34012.8	92091.3	20076.4	53180.9	2.68738e+06	109636	36012.8	22357.6	1.65714e+06	24135	4545849	55325.5	20032.5	7361119	12275.5	27844	1.35306e+06	39240	42466.2	3318991	83707.6	33552.6	1.43991e+06	4.94466e+06	2.55035e+06	79171.9	61192.2	70962.2	26799.3	27036.7
5830473C10Rik	F8VQ07	12580.3	11821.7	15515.8	14049.8	13919.5	13486.6	13086.8	17908.4	18013.7	10926.8	16406.5	15284.6	16547.1	15743.5	19655.1	14666.1	16275.4	10742.8	14994.2	10280.9	22461.7	11255.5	10292.1	12738.8	19186.1	15409.3	10218.6	21494.2	15151.2	16871.8	22545.4	20418.8	16412.5
Ptprg	F8VQD7	10098.2	9653.94	13993.1	11765.4	9374.71	10226	15131.5	10064.3	10723.5	12274.8	10148.4	8309.99	9859.57	13205.4	14406.5	11050.4	9881.46	6436.62	8875.28	6630.1	9267.61	9041.83	11339.2	8581.84	15866.1	11469.2	7569.74	12156	11392.2	11022.1	12269.9	12877.2	10998.1
Ecm1	F8WI14	55097.8	66612.4	42459.4	53751.8	60044.2	51091	61255.1	64987.1	57860.3	67519.4	39771.3	58918.5	52973.8	55458.8	59000.1	59299.3	79886.9	50277.3	64576.3	84929.6	57724.5	84382.8	53586.7	64648.2	51441.6	54055.6	50969.2	49862.2	64213.8	72723.6	85207.9	86870.6	92169
Spp1	F8WIP8	33766.5	6024.19	18974.5	8970.23	11681.9	7829.55	7005.96	9497.21	30899.3	8721.69	11093.3	85467	5921.02	7765.36	15452.8	6849.17	8116.07	1713.81	20444.3	23747.8	10085	16095.4	9538.82	6495.09	15446.5	7651.57	103912	4123.52	749.438	14058.2	7256.03	1228.85	4740.87
Ctsd	F8WIR1	10147.4	9834.55	13131.4	8508.46	12338.2	9949.26	8288.39	9991.79	6176.59	10997.8	8992.55	12182.7	8530.26	11974.3	8471.57	6215.77	9773.08	11448.8	9859.22	12434.3	8905.32	11597.5	10039.3	10920.1	7487.34	6841.12	10004.6	5035.06	8224.25	6980.57	7097.86	10500.2	6146.39
	G0YP42	1.79319e+06	934602	382699	582306	401593	770666	533635	629450	495177	405499	526208	303423	300044	451869	852437	412273	389014	416425	447012	501122	889193	368662	821472	429936	371186	468780	443216	458712	623170	1145500	1.06542e+06	568092	602313
Enpp2	G3UXY9	7769.36	3204.05	9415.06	11007.2	6868.41	11070.8	12425.6	10255.3	11687.5	7597.75	13610.5	1485	10712.1	9126.8	13698	8299.21	8463.12		11860.1	12169.7	8130.37	5337.55	2126.38	4369.73	1924.03	11256.9	3036.83	13852.7	9496.27	7098.26	11767.1	4496.49	14282.9
Psme1	G3UXZ5	3446.34	3704.36	3936.48	6557		7245.56	5954.08	9226.37	5635.07	6269.39	8247.6		5668.01	4407.48	5315.68	5766.22	4316.4		2895	5613.92	4268.87	4112.3	4862.68	4736.44	8068.47	10294.3	9234.32	9340.14	5004.28	3308.14		2776.29
Cp	G3X8Q5	740509	845044	659806	715359	642735	673695	369478	594771	543389	659866	545329	838752	644093	624329	582722	753883	341457	969184	566236	606875	880369	715247	700388	406959	632139	575407	747335	336580	571394	328995	292560	486075	359345
Ctsa	G3X8T3	16705.5	13945.1	4872.28	15720.4	16009.7	14161.7	13788	15868.4	15027	10911.9	14953.8	16451.1	13949.1	15323.2	15973.7	13563.4	15376.5	30220.9	20321.9	18613.4	12376.4	16015.7	14264.3	10643.5	14528.3	13637.5	16513	9728.55	10198.6	10163.6	13565.4	8343.89	11464
Serpina3n	G3X8T9	906410	825487	738046	610026	1.75671e+06	1101988	605129	716974	1.53416e+06	988991	928724	2.38559e+06	602174	929808	386651	710174	395660	3.17609e+06	3512669	10250504	616108	2.73699e+06	876317	628617	759246	660950	8221249	380225	382401	376637	274417	362466	548361
Itih2	G3X977	1.47052e+06	945047	1.0718e+06	1.17066e+06	1.02553e+06	1.36227e+06	1.14027e+06	1.0264e+06	881292	1076082	1.19522e+06	954926	1648531	1265630	1.71712e+06	1.58006e+06	1.47319e+06	1.31112e+06	1.12048e+06	1.10616e+06	1.2597e+06	1.00119e+06	1117478	943609	1149257	1.17976e+06	898554	1.16637e+06	925399	871664	1.69741e+06	1317644	1.01517e+06
Apon	G3X9D6	8515.01	11655.7	4305.23	8283.14	12126.4	12435.4	4204.6	9539.43	10770.1	12614	11916.6	8417.89	8580.54	5474.73	6619.81	9671.94	6731.4	26152.2	18866	12153.5	7982.98	11952.5	9655.09	11021.2	12002.5	13729	14579.6	6827.74	9449.26	7089.49	3501.53	8740.01	7133.19
Acat2	G3XA25	465.802	2764.43		474.903		2688.71	1258.38		2019.71	1840.36	5110.79		323.559	567.046			1268.72						2431.78	2744.26	5211.01	1136.24	757.289	435.407
Cyb5a	G5E850	7186.5	12015.9	7348.34	7871.23	5034.17	12899.2	6982.83	17198.8	18396.4	15508.5	18536.5	13843.1	11674.9		6324.04	8976.17	5136.32	7262.78	5257.18	8740.06	13385.6	7991.96	9141.09	11316.9	18275.2	18596.7	12549.5	12855.4	4823.16	6380.85	10954.6	4268.57	4548.05
Esd	H3BJL6	2219.02					4807.18	5681.88	17462.2	3136.48	3726.9	7342.07		3650.96			5144.07				4908.43	3834.41	4080.16	2780.05		7297.28	6273.86	4893.59	8843.07	4728.88			2963.12
Rbp4	H7BWY6	1.91112e+06	1.43013e+06	1.36276e+06	1.77856e+06	1.29761e+06	1.8254e+06	1.29323e+06	1.79831e+06	1.66734e+06	1740489	2.07651e+06	1.15124e+06	2537924	1.39148e+06	2.21975e+06	2040085	1.99512e+06	1.2632e+06	1366475	544236	2152859	1.30235e+06	2.07807e+06	2160724	2.36079e+06	2.32436e+06	505691	1947843	1.31281e+06	1.34533e+06	1.73437e+06	1.99666e+06	1.54385e+06
F2	H7BX99	3.49356e+06	2886506	3.41021e+06	2.55481e+06	3101761	2725340	2542068	3.28459e+06	3.38286e+06	2.75679e+06	3.59486e+06	3.61518e+06	2603501	2.63892e+06	2.78662e+06	2271256	2.92651e+06	3.56012e+06	2.86459e+06	2.79234e+06	3.04026e+06	2.59691e+06	3.16652e+06	2855150	3515210	3.23644e+06	2.42396e+06	3.06628e+06	2.35308e+06	3.51949e+06	2578528	3.01092e+06	3.08345e+06
Klkb1	H9H9R5	846382	903065	563511	908280	775312	848824	758794	1.05744e+06	682652	774539	907986	650851	1.15187e+06	940347	998023	945281	1.11326e+06	746832	772279	620940	918402	637653	808684	586688	792130	819338	392282	962074	1.197e+06	936309	1.34069e+06	1.06979e+06	966182
Crp	I6L966	45628.3	43693.4	53815.8	30743.7	39930.2	50184.3	67313.9	65355.4	100809	54105.5	58031.6	67149.4	45633.8	57968.1	60175.5	52033.6	62925.6	59655.9	65190.2	54304.6	59323	69033.2	60327	46408.7	56114.2	55085	52665.9	38279.1	34437	32456.9	46869	44070.9	34075.4
Igk	I6L978	3.47137e+06	2.0201e+06	2.94676e+06	2681519	3.61734e+06	4.60216e+06	527496	1.64658e+06	3.29528e+06	2.5223e+06	2453796	3465320	2.70365e+06	299125	2.40338e+06	2674200	3.88964e+06	2.30016e+06	3.107e+06	2584321	3.78871e+06	2.30116e+06	4987033	2842131	2.69895e+06	3.6176e+06	2.18635e+06	2.72081e+06	2961435	4.33563e+06	3.45805e+06	2.63346e+06	2.78172e+06
Igh	I6L985	2746062	2.94647e+06	4.09742e+06	1.97267e+06	1.65861e+06	3.20193e+06	2.30616e+06	1.22941e+06	2.2663e+06	1279066	1.69948e+06	966230	1.53196e+06	1.36951e+06	2.53251e+06	1.70233e+06	1.59624e+06	1.36431e+06	1.75554e+06	873073	4588545	875866	2.11107e+06	2461552	1.51407e+06	1.39068e+06	981893	3.69554e+06	2.88555e+06	2.42973e+06	2731038	2.24817e+06	2459903
	I6L9E1	35353	34431.9	64187.5	162957	38728.1	1.60892e+06	110907	36579.8	34302.7	27630.4	73191.5	61196.4	93602.6	94832.5	56327.4	126137	70936.8	47731.4	107206	28291.1	51355.6	78824.5	171859	48669.2	79182	122162	43424.5	64976.8	90394.9	114896	60270.5	102766	236678
Dbi	M0QWU8	3992.29	2949.72	6123.68	2895.77	3008.49	5358.07	4089.77	2938.51	3803.14	5068.83		2763.02	6608.27	9253.31	5721.13	3619.48		5468.97	3731.01	5178.39	806.212	4982.15	5241.07	7830.94	9938.08	4703.74		6003.9	5071.57		4694.95		4161.5
Napsa	O09043	34296.8	30041.1	29007.2	27364.1	27729.3	33360.9	20993.9	40708.9	21966.9	39124.9	23178.4	24974.9	34816	32290.2	27584.7	26630	28129.3	48166	27948.7	23795	46612.9	27865.2	23675.4	15796.1	26616.3	19792	36279.4	4053.72	22452	17691.9	27010.5	41180.9	45198.6
Psmb1	O09061	30377	38976.8	53185.2	48642.8	40591.1	39295.4	40361.7	45478.5	36935	34064.7	43021.7	32156	37464.7	29700.3	45772.9	32879.8	37133.1		28529.8	37880.2	34102.9	35640.8	46786.1	30303.3	63990.7	68111.6	29489	48901.7	29759.5	31687	29841	29037.7	24341.6
Man2b1	O09159	20016.1	19636.4	14151.9	13086.3	14506.8	11931.2	18029	29751.2	20065.4	13270	18284.6	16323.7	30155.3	18660.5	37984.5	25121	22304.9	17699.4	11554.4	11291.5	20680	13498.6	13556.9	24820.4	20851.7	25642.7	9067.12	26623	20169.7	18990.5	31273	41308	15718.5
Sod3	O09164	29579.5	31767.7	38706.2	31587.3	33377.4	20848.6	32818	25300.2	24360.2	21457.8	25738.9	19669.9	36279.8	39465.2	38693.3	47218.7	40139.5	25033.8	21925.2	25396.8	31480.3	30732	33523.3	27776.8	28132.3	32190.8	16570.6	29963.4	34392.8	25064.5	39937	24654.2	33000.3
Bhmt	O35490		16340.8	25423.5			34827.3		101867	71567.3	4208.08	48432.8	59452.7					21402.7			8783.3	104440	1104.92	6209.98	41275.8	77360.5	57153.4	42551.5	38382.5		34333.8
Ifnar2	O35664	104543	94788.5	110709	105492	99264.1	88114.2	81333.6	132345	95896.5	105616	113689	85287.5	108645	93550.7	144476	112807	107607	145854	107641	87657.5	110916	122965	101339	90242.6	128785	128719	76240.1	118584	67552	97660.7	115983	140321	92934.9
Chil3	O35744		5174.46		3165.02	6486.36	3921.24	4918.81	3903.85	5933.01	2888.75	2956.43	5834.91	7414.48	4328.05		3692.31	4095.14	4437.66	5389.56	31441.7	3458.41	4998.27	5712.56	3303.55	5894.53	1395.82	18004.8	3941.3	2099.3	5657.59	4418.45	3307.04
Snca	O55042	3068.78	3440.27	4663.42	5677.01	3723.21	3352.58	6004.11	3751.1	4806.3	2434.2	7207.47	3512.98	4786.72	2764.09	8537.96	4338.3	4348.57	1078.81	1273.79	2224.48	6287.99	2831.69	5019.82	6750.28	8301.92	10299.8	8149.76	10194.1	9666.12	5325.2	7487.19	2124.87	1231.52
Psmb5	O55234	5270.12	7136.02	7859.12	12774.8	4114.61	6468.3	7268.02	4721.28	9195.58	7285.57	8464.85	7970.71	7875.93	3366.46	5322.38	6493.04	4397.62	3410.09	8692.36	7623.88	4846.79	4314.01	5879.62	5947.5	9398.29	6294.06	6520.81	6644.71	6248.44	4520.11		7481.37	1677.65
Fcn1	O70165	84301.9	85688.1	66032.2	87545.2	73566.5	68928.9	109990	52519.5	75127.6	97703.4	81701.2	54446.3	89302.1	85953.8	147761	109008	100315	64712.4	66304.3	101517	55638.1	73258.5	69611.8	100596	75745.1	81434.2	50392.2	119981	126179	109178	162285	125235	166441
Pgam2	O70250	4348.1	13667.3	8886.4	7442.5	7478.59	4154.41	9203.4		9986.41	6608.9	9273.94	10790	6290.33	13340.4	12759.5	7549.46	4354.07	3966.5	9494.9	548874	4723.68	15911.6	3927.73	5945.85	18988.7	8794.39	10436	9998.89	4469.36	3744.47	15127.9	7935.83	3742.75
Psma3	O70435	12052.6	12019.7	11416	15809.3	12440.6	11508.5	11399.6	16150.1	16044.1	14171.5	17794.7	13259	13196.9	14868.2	18293.9	14158	11065.4	8520.81	7420.72	12338	15673.8	10970.6	12624.1	17515.9	19676.4	18550.8	7121.42	22542	8115.67	7479.05	10597.2	9393.42	5165.44
Pigr	O70570	81010.5	63934.9	76307	67834.5	121987	185235	16908.9	120563	57051.2	62048.8	113292	156852	51198	23118.4	45121.6	70307.2	37065.7	97424.9	82821	43604.9	127500	98830.9	76070.5	43821.8	141065	87973.1	17930.2	8836.45	9524.48	9452.4	26401.3	9554.75	15802.6
H2-D1	O78207	5785.56	9791.59	8056.5	9293.04		14220.3	10091.4	27181.1	15188	17040	11775		14043.2	5442.51	15437.5	15504.4	20502.7	15108.6	8070.64		38609.2			21133.8	7903.43	25503.9	9906.16	28711.9	17449.1	16229.1		22534.5
Clec11a	O88200	7538.46	13793.3	16359.3	15430.8	22840.9	15397.9	13930.3	14762.1	10834	12378.8	13107.7	9151.46	13101.8	20777.7	19205.2	15623.5	21633	24420.1	13541	12028.7	11527.7	16077.5	16121.2	17148.4	8890.61	12570	5191.58	11836.5	22892.5	26484.1	22556	14782.4	16521
Wdr1	O88342			2401.69				3576.6	1876.95	2140.7	1021.18	2725.85	2839.22					2350			5397.88		1278.19		2060.3	1546.15		4811.34			1738.95	2033.35
F5	O88783	105734	115491	113003	106760	102669	91451.7	97484.1	139729	127727	124444	112773	122715	92126.5	101333	102830	91242.8	113862	90305.8	91552.7	88330	125671	96136.3	126444	121240	122530	146366	93193.3	124680	86918.8	104691	95961.6	101800	108289
Idh1	O88844	10199.4	10468.2	10305.7	9859.65	9050.92	18579.1	7025.73	25313.1	13596.5	21885.3	15671.5	15892.9	5309.89	7502.53	6820.93	7686	7090.8	9067.65	8551.1	5252.52	19446.2	8055.46	17614	10048.9	26846.8	14809.5	13273.9	6134.16		4183.39		5359.37	2188.94
F10	O88947	670597	671991	643526	703769	695606	508581	546533	695638	598236	697376	758280	679753	665679	531690	753284	562082	678002	696723	627186	497235	687405	568052	684564	632189	747057	734500	340086	814330	653921	615476	782027	648298	720143
Tcn2	O88968	45844.5	40739.5	59051.7	34695.4	71105.2	36205.4	55804.8	44331.7	38812.7	33966.1	43615.5	42943	42281.3	51960	54789	43625.4	48408.8	45094	37667.5	45188.1	36815.7	39086.4	38826.8	50890.1	43766.9	45135.7	42248.4	38093	35260	35859	60865.4	45370.1	43311.9
Afm	O89020	516052	443434	498136	506432	431912	416398	633391	526084	403245	460377	423561	421149	570338	592362	693707	544329	578937	378364	481083	334677	487299	323340	447255	416723	419465	453926	300348	605859	442520	498884	755007	588847	469867
Coro1a	O89053			7877.08	9022.17		2395.31	7313.32		4472.29	5119.78	2964.06			3515.25		5859.88	3247.24		1489.49	9604.31	2669.37	3832.98					7193.67	3986.61	5151.15	4693.23	4361.38	3257.22
Adh1	P00329	16773.4	18031	22108.2	21191.8	15660.5	16899.9	11399.7	23860.5	24652.4	19380.9	23660.2	13249.3	15087.1	8509.16	6656.63	10745.7	17279.4	10665.9	14181.7	7552.38	21404.5	10270.5	26708.5	13381	41862.4	30172.8	13122.4	29551.1	6897.27	7086.08	2036.67	8721.59	3884.21
Amy1	P00687	52786.2	48099.1	46991.2	49429.8	51926.9	46497.8	49916.3	38821.9	53139.6	64268.2	61143.7	42484.1	38809.3	43868.3	55415.5	51156.4	54878.5	58448.2	55241.1	47244.5	56295.6	43411.8	74154.7	54247.2	71826.2	64673	53007.6	64662.5	59747	59320.5	51799.7	65693	57833.9
Amy2	P00688	11622.3	16819.9	17902.6	20285.9	19064	19860.6	13726.3	34444	18876.1	19652.9	12446.8	45465.4	18983.3	13541.9	15395.2	21962.9	26926.3	21620.1	18433.2	391813	30880.9	21033	24077.1	33077.5	19370.5	15378	81498.3	14101.1	75624.2	24823.3	23728.3	53352.1	21194.8
Ca2	P00920	693542	1.00429e+06	503107	1.05729e+06	743800	885638	1074803	937506	854422	694879	1.03855e+06	1.36224e+06	899547	502167	986588	1.14116e+06	613466	492012	384993	838265	673394	682270	651615	890381	953732	1.4292e+06	1.11723e+06	1.54353e+06	1198727	554806	1.06843e+06	501391	330686
C3	P01027	7.27454e+06	4603344	6.29198e+06	4957079	8977583	6.91626e+06	4531518	6449161	6493116	6674921	5720812	8058630	6316749	7045731	5195110	6243848	4771447	11285187	8884172	13158976	5.293e+06	9894458	4778112	3761107	5.47588e+06	4.95499e+06	8066934	5609013	3.93663e+06	4435394	7205753	5682382	6106652
Jchain	P01592	1.14873e+06	1.01827e+06	1.05924e+06	737884	1.42575e+06	1103328	677265	1.71794e+06	1.72868e+06	1.37451e+06	1.18585e+06	1.23109e+06	1.20622e+06	798722	2101452	847728	2.03531e+06	1786739	870252	1.19857e+06	1.4107e+06	753221	2331894	573652	1.02447e+06	826934	746438	855527	801999	1.30626e+06	1.90512e+06	933075	1.00972e+06
	P01643	52135	22980.3	21412.8	45860.9	100968	46605.8	20426.9	24854.5	23122.2	34692.5	31198	7841.41	40014.2	33048.4	25228.5	26931.1	24061.1	57680.2	39121.8	22826.1	46004	27776.2	57914.1	44436.7	22738	29202.5	18927.8	87587.1	56250.5	33666.8	82259.3	15641	37969.8
	P01654	1.35797e+06	878690	1.14858e+06	1.3177e+06	496438	2.80396e+06	902890	607552	1.98256e+06	1193795	1.46485e+06	1.75262e+06	952143	816954	1.17401e+06	1.63658e+06	2.59967e+06	438259	1.46776e+06	726310	1093191	333534	645743	2.04647e+06	1.57733e+06	637285	822215	361736	1.72149e+06	1.06269e+06	879666	392145	508139
	P01660	302246	292856	570939	765047	756618	1720626	1.24172e+06	503762	486579	673963	267332	322145	633157	964435	831589	1.2604e+06	879764	194283	922482	1018822	805199	458710	477258	1.27279e+06	922415	518479	682083		550802	610911	1.1374e+06	296082	292338
	P01662	133070	215661	120232	110225	142269	136664	54989.9	109191	83007	191429	58445.2	116909	39303.9	90192.1	78061.8	216461	52617.1	37134.1	76069.9	112699	90857.2	52793.6	54439.2	76629.7	115835	103867	89684.7	63117.2	122197	76526.6	129693	44501.6	89907.6
	P01665	912602	153388	1493601	301014	93571.3	223488	149282	186452	609925	184893	88512.9	98155.7	182037	292449	115624	277995	122948	104989	140263	348901	637310	234762	504884	442767	82337.8	377704	232492	169098	446351	312534	472955	106281	330792
	P01667	95743.5		39074.3	55992		74140.5	843459	10855.4	11785.4		1.12166e+06	21320.1			4613.88	23414		11145.2					7886.78	411376	260539	22109.9	772015	505358	69295.9	503182	623366	5363	4935.47
	P01671	81749.1	6380.2	45301.5	17714.7	15867.5	45259.1	14581.4	60314.7	6334.23	12544.6	8959.33		9404.26	2506.57	10037.1	8309.7			28578.1		52870	26178.7	1909.46	24214.5	4140.28	8213.51	24875.7	45744.2	45007.8	71804.5	18100.4	12000.4	24893.1
	P01675	1.13379e+06	4.36362e+06	972537	1260209	1.41005e+06	4779167	3703960	3763156	1.78499e+06	2399565	945782	1159771	1.05187e+06	971470	1.48542e+06	1.68681e+06	1.02132e+06	1.21691e+06	3.46248e+06	866620	988258	1.09563e+06	4419409	879400	877125	1.06862e+06	1.61773e+06	1.38835e+06	3.60676e+06	4.62499e+06	820037	2.02861e+06	2597381
Ighv1-61	P01749	27791.1	7516.56	9210.58	6503.43	17374.9	9542.99	8997.29	6094.48	18845.1	12006.3	7446.5	5479.04	7344.46	5591.19	12369.9	7477.94	7430.13		10249	18041.7	12401.5	9248.65	11358.3	36334	18333	10864.6	7024.26	17287	7931.63	8946.53	10472.7	12952.6
	P01803	37240.2	19465.3	1210.15	6418.9	5204.83	10714.1	4505.19		872.066		7765.66		13887.3		2601.42	806.598	3523.89			7714.7	25238	2892.5	36559.7	4956.93	2095.2		6409.84	14239.1	17019.7	34706.8	4340.88	25374.5	3998.97
Iglc2	P01844	312729	243706	304764	462398	242568	463866	266774	240674	462826	152629	318325	148779	330696	123007	315282	533898	329500	235105	144437	131611	183218	191184	306672	379299	166251	180083	296701	266138	217555	433592	392344	283173	319569
B2m	P01887	2959630	2.67938e+06	3036480	2.96304e+06	2.59909e+06	2.46548e+06	2274684	3.47812e+06	3.64745e+06	4.19887e+06	3.81835e+06	3.07589e+06	2829272	2.87784e+06	2.98466e+06	2.83925e+06	2.42242e+06	2896681	2282187	1015205	4.40257e+06	2.47777e+06	3518269	3238111	4539110	3.89272e+06	1.52446e+06	3.61475e+06	2947345	1.86169e+06	2.08547e+06	3.29835e+06	2.56203e+06
H2-Q10	P01898	3.15334e+06	2256270	2.61313e+06	2858287	2808250	3.06725e+06	1.89027e+06	4982936	3.72399e+06	4.12479e+06	5055509	2.50582e+06	2.73948e+06	1.79744e+06	2.9148e+06	2.81069e+06	2.34747e+06	2652648	2.38915e+06	1.74652e+06	4.78477e+06	3.10409e+06	3.63874e+06	3.83589e+06	5.17915e+06	5.46531e+06	2.04206e+06	4.67033e+06	3.01466e+06	2.9784e+06	2.21285e+06	4715587	3.3299e+06
Hbb-y	P02104	57804.9	101447	86805.4	114694	94842	163833	206792	121990	196081	133660	166081	58920	194565	60083.5	190385	200559	103170	67389.1	47922	86416.4	78263.5	108155	86806.5	152540	198292	221258	148952	427954	267622	65536	241934	109732	47121.3
Pip	P02816	32166.6	6453.69	4335.6	3917.51	9526.61	8500.14	4611.54	38927.9	39047.5	6586.71	3488.24	19600.4	36498.4	9286.57	81057.5	32340.3	14344.4	16980.8	5976.92	2849.57	26656	2100.96	4508.98	39759.7	23171.5	56377.7	5212.43	52931.6	7370.25	23223.8	14425.6	56121.7	18076.2
	P03976	43529.6	41344.4	51506	82219	55900.7	74563.6	44216.6	66494.3	29076.3	57481.6	34716.3	36685.2	33491.2	33857.6	64370.5	79243.9	48932.3	66558.7	48051.8	24970	66027.6	28611.7	56289.8	73568.2	38705.8	102242	44870.3	59168.8	38635.8	27862.5	53014.2	32601.3	46032.6
Fabp4	P04117	6639.3	5775.29	7765.67	6725.39	8193.33	17212.5	7033.11	10271.9	9612.83	14573.1	9785.31	22219	9186.36	23572.6	10169.3	10232.1	9859.51	14841.5	15344.6	13807.7	24157.4	3020	6573.55	7223.37	9877.35	7822.48	9089.88	14274.6		5786.08		4199.27	1005
Mb	P04247	10762.1	26904.9	23171.5	22462.9	23613.2	17323.7	25978.6	8585.64	7729.36	7257.27	35544.7	20844.7	16231	23615.2	12973.7	16999.3	11800.8	15820.4	21082.7	13246.6	25386.6	14056.5	15241.4	7144.83	6720.7	15223.7	12330.3	18611.3	16248.3	3662.01	43397.6	15226.2	11450.2
Slc4a1	P04919	35966.8	18591.7	13910.9	80336.2	9634.47	15963.4	27258.4	25016.1	54378.7	27577.4	17988.5	12012.2	27993.4	15208.5	28397.3	29446.2	8614.08	6867.64	9405.8	8568.64	16409.9	15330.6	16986.2	22906.5	24097.6	45259.1	11481.8	62636.4	37310.7	27696.8	14353.9	44199.9	21577.1
Mup3	P04939	238492	145698	173442	181577	181182	128972	165070	161513	212108	127346	107111	89547.3	112029	121912	191381	111198	82864.6	151776	150105	114644	68453.3	92352.8	194420	127061	95758.5	124292	76134.4	145519	130808	362017	270019	262043	110804
Aldoa	P05064	9726.4	14941.6	24237.2	13894	18116.3	7807.91	24432	10916.2	10274	7820.79	23049.7	8841.45	11484.8	21339.6	13385.4	14719.9	12335.8	9007.97	13387.6	16340.4	13260.9	12126.8	12002.6	11345.5	10134	13960.5	20617.3	16136.8	17032.8	11266.7	38043.7	11170.9	11554.8
Got1	P05201		4531.95	6747.39	6713.78	5035.16	3920.56	2648.99	5430.47	5796.05	6024.73	8138.83	6388.06	3672.07	4710.6	6180.89	3589.71			4694.69	5753.39	6034.62	3109.86	5152.76	3525.26	9824.5	8707.4	8948.82	4623.03	3926.04	1594.01	7736.83		3395.5
Cela2a	P05208	10518.5	17116.5	19220.3	25002.7	23359.3	13041.5	19313.3	19501.1	19896.6	21832	21359.3	27240.1	8481.1	24138.4	17500.4	10233.7	18110.9	40416.6	26122	139882	17089.5	24373.3	32663.8	25853.8	21669	11615.4	147829	14347.6	45734	18924.9	21932.5	35120.9	17740.8
Saa1	P05366	4.64232e+06	2.26238e+06	2.12164e+06	1.07602e+06	6.724e+06	5.66794e+06	1.22127e+06	2326484	9265052	3.52371e+06	3.80708e+06	12093834	918563	1.12841e+06	166001	1.64259e+06	192851	14124181	13509276	34071680	1.26456e+06	11611665	2.88105e+06	1.98957e+06	2.3617e+06	988626	21667698	188924	87121.2	84971.8	42210.2	70006.9	162956
	P06330	24248.7	55022.4	85576.9	47370.2	27578.8	57446.7	20119.4	29361.8	17825.4	19447.9	69496.1	21233	66977.8	19498.1	31875.9	70082.2	23669.4	38298.8	23054.9	28306.5	76494	19187.2	37169.5	56142.4	24775.6	23547.5	36739.2	21521.7	34121.7	23939.1	39127.1	18244.8	18006.2
C5	P06684	684952	879825	429798	728058	540279	631130	662127	601028	596938	619376	589746	608803	732158	856801	749213	632857	751418	657410	708169	413120	513483	538140	670807	637012	526806	538052	262894	559618	661503	660263	806599	581344	865367
Apoa4	P06728	8399873	7.22555e+06	9949153	10869503	11604652	8410542	8957342	12563723	11674669	12764561	12322627	15209424	8.14553e+06	6.9257e+06	11428965	9411823	8774161	10438004	9285386	9836301	9711384	13147127	10612342	11238333	14139560	11432698	10535774	9938573	9461363	11446798	8775011	8892320	9729580
Gpi	P06745	6014.83	43724	7786.05	11227	7259.44	9723.81	4983.97	11540.5	6635.74		5586.03	7743.71	4781.28	2510.63				6302.51		10123.2	7847.79	10894.4	6427.95	4082.6	5330.67	3909.39	9005.75	6124.42	5519.19	4209.34		3018.6	2019.4
Me1	P06801	17623.9	19161.7	22925.6	17192	18849.4	15387.3	14025.3	37304.5	58942.1	45854.5	59338	37636.2	15996.7	11833.3	14273.3	13796.2	15061.4	14280	15786.7	16610.7	25445.1	24912.7	28286.9	36781.8	72136.5	61793.7	36102.7	29119.8	15991.1	8623.29	9073.54	11981.4	10348.6
Ttr	P07309	20923140	15838406	15588691	21727806	16919152	6.982e+06	20033360	13727681	18343516	23200348	25412650	18466524	7124570	13302104	33406028	29409350	5.44892e+06	4.29115e+06	5976851	13730318	22204620	6.21838e+06	6.49551e+06	19451322	6.74921e+06	25758632	12239971	28282962	17665180	17121634	6569592	24837474	4429275
Orm2	P07361	201867	162210	184740	106167	486889	337316	142448	197528	534049	369371	357377	928438	111518	209957	95402.1	149286	60748.2	1.55419e+06	1.39408e+06	2.32437e+06	193834	964495	248484	140182	422414	184743	1.71758e+06	106756	46962	98891.1	24746.6	97517.1	184533
Alb	P07724	143534336	129675496	133986008	159434784	222626304	137205328	135509584	161636464	189074256	129561944	261627488	234584000	199610320	248583216	189678592	198752064	269129952	120616776	131955904	254174944	154739376	106350424	139365920	184689488	245319520	286041248	167777888	317838688	238056960	138184560	378461440	148076448	210860144
Hsp90aa1	P07901	4378.07	3571.77	2331.14	2899.54	2492.75	2099.84	3680.81	7042.65	4489.37	2323.4	3192.08		2564.11	3066.29	3081.31	3136.51	3891.9				3123.91	176.12	2629.97	6393.3	3586.96	6818.52	6661.45	4265.81		2247.07		1550.37
Spta1	P08032	2511.13	725.922	970.075	4836.7			4119.75	1973.54	3020.91	2360.9	2243.92	3825.59	1895.68		1398.93	1352.16					1242.6	1235.26	1398.49	1329.58	2116.5	4804.65	1631.53	6399.41	4183.07	2581.76	1245.33	3237.85	2440.85
Ltf	P08071	17153.8	12273.7	15557.3	18578.4	19238.3	13502.3	16084.5	14382.2	17703.2	14893.3	14033.1	23243.2	9070.89	20573.3	14786.4	20970.9	14489.7	23008.8	27520.2	64617.4	13632.6	25145.9	15615.5	17812.9	18800.3	11709.7	42333.3	15293.3	12695.4	16008.4	16186.9	15703.3	14238.4
Hsp90b1	P08113	17621.8	8152.63	6243.09	10359.3	8187.63	7565.24	10477.5	11564	12889.4	9139.84	10168.5	13594.9	8232.84	7586.16	7847.97	9213.8	10437.7	7408.31	14390.7	19606.6	8091.21	10823.7	12145.2	7868.89	11450.6	11207.4	20347.2	11163.7	8320.87	8949.34	10687.3	9407.79	11670.7
Apoe	P08226	16923684	12157161	10848896	10260447	12891527	19443286	8863623	18326706	17586200	16015222	16638486	27920908	12450080	4.3691e+06	7.19416e+06	9342176	7758047	12713960	12114018	10699786	18522544	18047518	19564984	12287402	21290458	18634534	13184453	20903300	13479475	13750231	6.68099e+06	12632122	12351546
Sod1	P08228	25077.8	30248.4	26575.6	42523.2	28498.2	32596.9	29745.8	52594.6	31681.3	36379.7	45490.7	27484.2	48653.2	28994.5	46156.6	48609.1	22447.4	18609.7	17156.6	34419.4	30741.5	29854.4	27909.7	36310.9	58465.1	64621.1	43140.9	73269.9	51043.7	23347.5	44218.8	27838.8	20336.9
C4bpa	P08607	42807	69988.1	38890.1	48427.4	54699.6	65013.9	39829.3	48556	61731.8	72458.7	61999.7	61563.6	65079.5	52565.5	61134.2	61543.5	45730.1	66550.3	61257.7	51891.6	63056.1	95656.6	81022.7	84948.4	74540.9	63943.3	63483.6	72260.1	96253.4	59197.1	24044.8	71511.8	75406.7
P4hb	P09103	11008	6712.79	3158.48	4501.86	4964.02	4581.63	5416.59	6299.7	5834.82	5708.1	5739.24	8979.9	3182.39	4849.8	4743.13	3785.41	4696.49	6575.39	5872.49	8301.85	3886.64	5937.55	4868.94	2681.95	8768.12	7308.15	22842.7	5678.15	5337.08	7320.03	4748.69	4197.11	4407.25
Pgk1	P09411	3446.3	2930.32	3625.19	4744.88	5327.16	4261.61	5165.48	4366	4647.81	2789.09	4746.33	5587.18	5522.15	4195.23	5726.3	5605.02	2960.26		2169.32	5251.11	4886.6	2997.14	3920.31	5758.84	6594.79	5683.89	5390.09	6901.6	5195.36	2710.86	7583.26	2706.97	3865.74
Ace	P09470	22531.4	26857.3	24494.8	13918.6	26752.1	23398.3	23240.8	21989.2	12913.4	22192.6	21352.2	23399.8	24453.9	26542	32740	22580.3	31738.7	13396.1	19820.9	13167.5	20344	23801.3	27113.6	21298.3	20801.7	25142.1	12947.6	29561.1	42864.8	33362.5	43292.5	30812.3	32782.8
Fth1	P09528				1124.55					1249.97		2369.28	1904.99		1910.07	1450.02		1914.05	922.376	2296.44			1019.58	708.079	1207.25	1348.76	2084.95	1216.82	1680.27		489.349	1487.83	1530.96
Csf1r	P09581	49677.6	57699.2	55238.3	62623.1	45395.9	45294.9	80449.3	55213.2	55384.1	69468.7	54168.7	44792.2	61038.4	60032.6	73300	71320.5	60426.6	25850.3	43343	80225.4	58634.9	58117.9	52074.2	54674	58761.1	79165.9	39574.1	65288.9	79797	63618	67619.6	71616.1	86260.3
Apoa2	P09813	20435636	22585870	29535588	20500382	29590682	20648546	23683372	25375752	18264364	22607772	22900736	34430168	17850200	18009080	19636064	17826370	23082820	30073436	23362444	22043458	22203082	20672714	34725848	30031510	20549380	21163246	19462902	33293232	40901264	25896716	16569079	29000018	30328670
Calm1	P0DP26	4828.87	8157.21	8808.22	7557.83	7084.34	6649.05	14430.4	10697.1	10117.3	6750.39	12220.6	9736.65	6821.83	8110.57	11969.7	8597.23	4607.65			10428.1	10832.3	7949.95		8312.24	8460.07	13078.7	20322.6	17023.5	11611.8	7551.18	12589.1	7348.29	5750.41
Eef1a1	P10126	6342.4	7017.6	16870.1	14896.2	10952	9569.13	9555.19	11199.4	15494.6	25106.8	15112.3	24304.6	1581.5	3660.98	15750.2	8367.8	6711.68	15724.1	17036	16483.1	8556.82	4070.23	7079.11	9372.46	12329.1	14489.8	2650.89	16306.1	9444.59	6431.39	11831.8	12679	26348.4
Nid1	P10493	13771.8	7260.12	4582.9	9892.15	4576.97	6387.38	5781.82	11803.6	10589.5	11817.2	10766.6	10976.9	8613.01		10013	6735.15	4747.05	10604.6	6508.35	10629.8	12688.5	10733.1	7329.49	6980.9	11707.5	10421.8	10833.6	6471.45	6369.44	5109.27	6345.82	5987.05	5279.89
Ctsb	P10605	25113.5	23169.1	18295.6	20245.4	15058	18334.8	19215.7	16728.1	20198.5	22199.3	29384.3	19273.8	10542.2	25497.6	27531.7	14825.2	24385.2	19649.5	19617.2	11575.7	23342.3	25854.8	24156.1	22467.1	28873.5	18045.4	12474.1	20035.8	12097.4	15793.7	50353.8	21138	19580
Txn	P10639	20726.7	25020	20060.7	31466.1	25384.7	28334.6	28457.7	23885.3	20981.9	23387.9	28713.4	14537.9	29013.8	18545.7	26977.7	46955	18840.7	13271		24127.9	23289.9	18574.6	19973.8	28195.5	33558.6	62350.1	31724.7	50871.9	35381.8	14324	35839.7	26294.8	5893.27
Cd14	P10810	4412.03	2910.88	3769.79			2195.75	2902.03		1201.12		3267.51	11140.2			2516.02		3150.72		2621.56	12858.1		3343.6	2799.29	3056.02	4726.95	4923.78	21783					1276.29
Slc3a2	P10852	5841.7	5984.94	2184.17	4982.35	5270.43	4618.18	1027.93	6300.91	7624.33	4651.86	5547.43	1457.95	5069.95	8358.26	7798.42	5000.25	6898.35		7027.36	6150.2		7482.49	4575.2	7204.13	4125.18	6593.22	6133.77	13786.3	5891.73	5239.99	9396.22	4911.16	5586.5
Col1a1	P11087		10606.2	27050.1	9968.78	15464.2	10250.6	10342.5	16297.6		9534.08	10190.2		10257.5	10159.7	16749.4	13936.5	9961.22	10445.9		3107.31	8180.21	6714.1	18847.7	10390.8		12434.1	3973.1	15772.3	8895.94	9423.15	9867.19	2723.64	7973.02
Lpl	P11152	4282.73	4239.07		4179.08	2818.04	3138.21	4083.2	4209.84	3381.1	4053.7	6407.27	3207.71	4084.79	2585.7	2814.52	4031.85	2514.83		2421.48	4838.33	3357.03	3007.93	3463.98	4978.28	3988.99	4549.71	3743.89	5827.08	7804.79	7025.01	2310.97	4775.32	2704.95
Gpx1	P11352	10893	14648.2	24833.1	28210.9	13809.4	18094.4	18896.3	25265.4	18055.4	18098.7	40671.5	10671.2	21196.6	23759	21849.8	22964.1	10011.3	10341.8	8280.41	16224.1	17046.1	15994.1	12523	27286.8	43251.7	30452.3	19374.1	31904.3	13711.6	10148.2	19725.8	12420.2	7218.1
Fabp3	P11404	17374	17236.2	22092.7	18605.6	22995.1	14531.4	16775.1	10976.2	15615.4	10008.2	19506.3	32300.3	28573.1	21614	15095.5	23982.3	11236.9	12601.2	20311.2	16962.5	20448.3	6750.08	14307.8	23712.8	5743.2	11431.4	13541.5	14306.2	18146	6596.66	20980.7	13780.9	8534.94
Lamp1	P11438	8028.36	7190.14	7215.48	7757.84	14415.3	5423.07	5156.97	8921.67	4974.48	10365.6	14698.2	10452.9	6405.94	9155.08	9998.45	10339.2	9743.98	8445.61	6080.21	8304.79	6323.69	10923.8	9090.16	10424.2	16245.8	13936.3	5081.3	5889.01	7526.64	4900.22	6197.85	5859.89
Hsp90ab1	P11499	6049.71	3514.95	9975.68	7837.97	6611.24	3497.18	9679.1	10182	6988.65	7642.21	6423.87	2967.12	5847.29	4275.59	7076.22	7836.12	5941.58	2389.64	5384.04	8960.47	8442.44	6263.67	5657.68	6879.49	8851.21	7449.15	8873.19	7683.21	6254.03	3763.43	4895.12	3467.83	5466.56
Mup2	P11589	319479	1.26506e+06	236283	210769	242972	140259	233801	273866	402304	228704	192525	61081.2	298507	350196	293517	174191	566261	156825	141526	87345.8	244584	612951	406355	1.25521e+06	169531	261476	126380	360503	1623588	1.14909e+06	522416	460566	873247
Apcs	P12246	237876	133375	228095	103158	656858	287191	111641	92035.4	441893	315964	254768	646240	126666	337426	50699.2	180032	38878.5	1.16353e+06	1.06226e+06	1.07837e+06	130540	1.16707e+06	236599	95687.3	211229	159536	1.42378e+06	48964.8	19160.4	37378.2	14213.5	54358.8	78046.3
Pdcd6	P12815	9270.76	6748.25	10970.5	8603.71	6461.76	8427.5	17497.4	5737.01	4037.39	6720.47	6889.54	9170.94	13369.1	11657.7	10293.1	10502.4	22266.5	6066.54	11078	10205.6	19644.9	7343.01	8780.03	8257.19	14127.8	7431.72	11937.4	12055.7	8575.5	18556.7	15938.3	8527.15	4769.43
Gsn	P13020	3004423	3587359	3.78944e+06	4047553	3668455	3.29182e+06	3.11894e+06	3.61813e+06	2842046	3.20368e+06	3.41607e+06	2.28327e+06	4185137	3.60113e+06	4529873	3.45536e+06	4.33775e+06	3.05435e+06	3.52148e+06	2.55935e+06	3.34578e+06	3.46275e+06	4026620	3.46803e+06	2.86518e+06	3.58463e+06	1.80821e+06	3.55463e+06	3696803	3.82226e+06	4.62232e+06	4.17387e+06	3.58172e+06
Icam1	P13597	24443.3	18059.2	30143.2	18287	28054.2	24586.3	23469.3	45323	18326.4	18749.5	20993.5	20827.8	27906.5	18622.4	27067	24584.1	18641.2	24689.3	20073.1	22295.9	15151.4	19160.1	22159.8	12868.7	21553.5	19173.1	15676.9	12543	14828.5	14252.6	23526.5	14994.8	16492
Ca1	P13634	97346.7	98825.7	67118.4	152795	75445.4	157648	137043	170674	125824	119107	163338	80709.9	153434	58358.9	146451	160697	82501.5	59207.6	36961.6	106277	112957	110114	104024	117923	160277	257842	198700	330983	192078	75213.2	219613	94345.6	46564.9
C1qb	P14106	436338	456479	169209	207921	442558	153234	199212	204869	268051	255979	368684	380171	414636	116638	224985	207663	333247	207028	371225	142385	396839	247121	440607	234554	262300	267983	183494	330569	157146	408957	269988	440664	328282
Mdh1	P14152	15997.7	20418.4	22085.6	26110.6	20251.4	20508.9	19279.8	38491.1	16670.9	20847.8	26079.6	35031.3	19410.6	17140.9	16589.8	20272.1	14005.7	20473.8	22136.4	16228.1	30648.2	17419.4	20763.9	19888.1	35014.2	29971	21240.4	27163.7	16886.8	17754.5	16518.7	16154	10258.3
Glul	P15105	3325.28	2516.69	12782.4		7887.83	1482.2	6261.58	7138.55	2840.09	3602.99	4317.14	25954.1	4048.33	18109.3	2348.12		6394.04	3615.53	4160.62	6015	2541.82	3543.72	8040.95	11417.9	29544.5	4023.17	9112.4	1828.52		2115.93			4456.64
Bpgm	P15327	5887.45	13731.1	14165.5	20754.1	8567.33	14582.3	16956	9758.53	14956	17569.2	12512.3	14108.2	15121.4	4539.9	16162.4	11945	6365.34	8735.84	5856.47	4902.01	10998.2	9024.62	8365.3	12894.5	16583.8	16759.9	17790.6	23397.6	20440.7	10655	13597	11358	5322.59
Nme1	P15532	11653.4	12000.8	10867.7	19329.1	19085.1	14608.6	15037	20257.6	15801.2	15593.5	27462.3	39100.5	16125.1	12159.3	17592.6	15213.2	8487.8	14060.1	22445.4	14916.4	23090.5	12072.4	13245.2	13346	21965.4	24407	21906.5	20829.3	20069.5	9589.72	18435.4	12604.7	7788.76
B4galt1	P15535	3205.64	4305.55	3687.41	3813.69	3381.49	5100.27	4068.64	3344.87	3752.17		3008.24	5521.1	3923.71	4791.23	5629.7	2474.84	3627.11	5847.17	6189.33	4530.95	3369.66	7180.24	2797.33	4885.85	4196.66	2157.44	4078.96	3958.39	4882.05	4324.98	4670.96	4363.49	3318.5
Klk1b22	P15948	128470							834260	476846			315140	761390	23102.5	652633	526752		303272			227654			424798	261823	523588		793842	63814.6		75815.5	1.46569e+06
Ca3	P16015		1004.86	5129.94		1535.72	2417.27	3433.95	2035.15		1900.3		5147.36		5959.51			2694.57		2967.9	1840.06	2965.48	1028.56	4019.53	10768.1	6669.04	791.463	5843.53	1071.45	3155.93	1695.83		1694.54	4950.23
Lgals1	P16045			7018.9			5617.19	4933.06	4175.95	3715.47		5081.48	6891.98		8495.62		5079.58	5846.02	4880.99	5106.85	6496.53				5543.62	5206.55	4017.72	6696.27	6870.7		6112.92	4290.61
Lgals3	P16110	9802.96	7665.31	5694.36	8387.83	7986.8	6874.25		8172.1	5571.42	8508.56	6611.56	8088.49	5363.23	3208.79	6857.71	10643.4	5439.29	6045.53	8146.14	9061.88	5317.44	7202.39	6439.66	5180.06	8049.47	5696.95	6956.71	7994.76	4440.32	4095.51	4096.34	4271.56	2868.07
Ldhb	P16125	14338.6	6725.2	5467.64	5376	3127.33	6730.64	5501.01		3075.36	5725.81		3398.96	6091.75	5149.57	5968.34	5059.29	5506.74		3701.64	2337.61	5016.55	3890.57	2314.91	3807.52		1403.31	2391.1	9279.86	1292.09	3297.32	1871.75	2846.76
Lcat	P16301	433800	344294	359372	502043	394908	417125	263088	396125	341267	410747	417743	410716	403510	326076	367642	365096	336469	493772	485548	492817	385721	396249	407607	289048	141973	396841	371245	377492	284732	272238	323644	383630	310200
Enpep	P16406		4037.57	8554.92	6327.66		3677.56		7353.52	5088.14	7785.4	11683.3	6973.3	3875.51	3122.2			3281.78		5400.77	4134.44	5472.12	3401.21	3168.69	5428.34	9074.71	7404.89	3010.59	3840.48	1714.95	878.074		2655.25	1828.9
Ghr	P16882-2	4017.51	4938.17	7242.93	9487.9	8121.06	16303.7	8758.18	2560.04	8629.26	7025.11	9658.25	8507.75	4728.42	3102.77	4954.75	5178.77	7098.4			3276.66	9469.35	5177.96	5258.78	9253.07	8992.63	5591.96		3228.96	3979.28	14069.3	4349.51	7473.58	7320.16
Eno1	P17182	1725.91	3146.84	6135.62	11482.3	7706.81	7631.69	8540.91	16408.5	10307.1	8228.62	9665.1	3914.85	6097.93	5447.22	9464.45	9443.7	5653.51	6943.35	2189.21	37746.4	11319.3	6294.47	7187.67	8818.77	16472.1	12678.9	9537.62	11240.3	4636.17	5101	6457.87	2285.36	6340.7
Selenbp1	P17563	2347.84	3164.11	4241.08	5483.97	3746.89	4179.82	6453.53	4392.45	4011.23	7783.99	5024.57	2872.15	3959.41	4860.97	4359.91	6088.14	3629.77	5144.74	2405.55	2333.65	4575.18	5869.36	5332.32	5383.28	9985.16	6885.27	4795.83	6828.1	6397.01	4272.59	2945.41	2374.61	2303.79
Ppia	P17742	13392.1	11910	15842	16320.4	14984.2	11087.4	18884.1	19496.8	18992.2	21599.1	18527.6	11988.1	20904.6	17023.2	17465.7	18785.5	17301.2	7780.34	7562.54	14195.2	15873.1	14913.9	13969.4	19500.1	24231.1	31049	18330.9	35628.2	22562.5	12694.6	26432.2	11552.8	10981.7
Tpi1	P17751	10920	10459.9	5663.82	10483.5	4778.9	8209.2	13470.7	8795.35	8942.92	6162.59	8562.69	11626.1	7859.38	7797.02	12351.1	9746.66	7325.33	5451.61	6752.14	8824.25	11798.4	6512.51	7144.85	8300.24	6841.48	9677.75	8496.91	7373.48	8740.94	8435.81	11889.1	9821.98	8458.25
Hspa1b	P17879	14873.5	14211.5	12296.7	19270.3		15609.7	13921.8	22778.1	16159.9	16149		3353.96	96430.9	12339.7	14427.5			11194.5			23718.4	44519.9	14854.1	15252.4		2717.62			13461.7	15831.5		9020.91	9479.75
	P18528	34953.3	20084.4	5961.86	40492.2	33581.7	82526.2	26448.3	4408.01	34401.8	24606.3	6338.18	2077.46	152289	13304	19815.6	36821.2	23063	208324	28365.9	23325.1	9157.82	53610.2	21741.5	36260.3	25642.9	20508.5		18107.7	111801		27954	242089	42584.1
Cfl1	P18760	2285.34	1298.06	4471.07		1585.19	1649.46	3561.01	1554.7		1865.52		549.23	4008.08	3576.92	4693.67		3149.08			5970.16	1769.77	1295.36	1475.53	3059.66	3706.27	1941.4	4031.82		5650.09	2965.49		1672.45	4481.52
Gstp1	P19157	6065.45	7085.91	7791.13	5316.11	5806.57	3553.03	7374.16	5899.46	25467.5	4810.05	39663.4	4530.54	5924.48	12199.3	6343.83	4821.34	8090.81	3278.7	4702.03		5084.89		6427.06	5330.75	30885.9	9205.8	3696.98	7929.25	6292.64	2386.17	4134.17	3347.34	3982.35
Hspa5	P20029	37995.6	21763.3	15842.1	19745.8	25808.3	16764.5	18921.3	29708.4	33091.3	25275.9	26262.4	51937.5	15990.1	11221.9	16623.9	23150.8	15100.3	21551.9	23297.1	36576.3	15621.4	16401.4	19099.2	12557.2	27517.4	23727.2	77553	17294.8	13543.7	12868.9	13062.5	18666.9	21088.1
Tmsb4x	P20065-2		5907.21	6222.53			4163.37	3917.94	11153.9	6066.65	4063	3685.62	7392.74	3472.58	6591.17	1769.52	7936.96	7066.15	3484.18	6440.1	11479.9	5462.96		6328.07	7172.74	3061.12			12673.6	2206.22	9518.41	15740.2	14113.7
Plg	P20918	4895886	5223306	2.63428e+06	4525442	4547786	3738435	4.0038e+06	3.97314e+06	3.92811e+06	4.36041e+06	3.79394e+06	3941648	5368542	4625026	5.10748e+06	4.6398e+06	4471116	4747717	4.76319e+06	4807137	3606983	3.96575e+06	4062344	3.861e+06	4.14607e+06	4.39908e+06	2.77187e+06	4234273	3.96733e+06	4.54789e+06	4804114	6316127	7929444
Tpm3	P21107-2				1925.66	1110.09	1486.21	20478.7		1669.58	2029.66			1307.79	1794.19					593.535	967.686				895.23		30149.1	1332.94	1974.28	1770.03	1390.48		1883.58
Eno3	P21550	4534.15	8683.82	6165.71	8161.23	6842.15		7973.52	24613	2545.88		8837.98	9244.08		6496.26	3268.17	7624.08			9025.42	1335.38	5189.16	3672.26				3666.4	34795.7	7165.4	4997.05	1006.88	9727.49	5417.7	3149.06
Gc	P21614	11049876	9693721	7.77992e+06	9431481	10596657	9643153	7621854	10593339	9462206	10368128	10337782	11069227	11749494	8938181	9978655	9600556	9481256	10890304	10382755	10089908	10367052	9971203	10627941	9093924	11506154	10537425	8.37952e+06	9400441	7243198	8349914	9440303	9348649	8.00067e+06
Serpina1b	P22599	29328614	26829004	25319842	25933674	25049804	16331199	23757886	23215188	22793488	18393012	21574088	18584968	16802780	26258918	18888768	25272732	28596940	15491950	21272718	17460138	15175278	20008168	29357364	35021552	13044934	21013536	9271852	26588582	40699668	35767524	32127842	26415786	21118528
Pnp	P23492		20691.9	16481.2	28944	16059.8	14307	9340.03	10900.2	13277.9	18180.2	39663.7	7637.72	20140.7	10846.1	21421.8	17110.2	10065.5		10279.2	22834.6	10706.9	10269.7	8217.96	13111.2	15075.2	20280.2	13246.7	27787.8	15720.7	19932.5	22547.1	10661.7	5469.2
Ces1c	P23953	12863760	8.23192e+06	13436002	11791386	10335657	10999565	11242775	9356223	7799524	11185462	10425953	8820447	12503266	12576727	16550371	18717572	13300445	10130716	12920003	8396268	9760032	7.53375e+06	9697108	8267929	10473487	9605117	5298715	9412198	8300759	8448336	15470890	10039995	8927095
Cat	P24270	6054.57	7537.57	5364.75	10963.6	6869.39	7429.38	8298.45	14812.5	11009	8516.05	14013.6	9720.99	10096.3	3785.83	10048.6	13040.2	4715.13	3806.58	3661.78	8241.41	9128.41	6910.16	6947.47	8263.72	13139.1	17807.6	11389.5	22796.7	13201	6213.38	12749.5	5772.33	3026.16
Gsta4	P24472	13831.1	20774.9	26968	14056.8	10524.8	15428.3	13239.7	16185.4	17587.8	22377.6	16570.5	9673.23	11013.5	33098.1		6281.31	15846.9	16222.6	11438.1		17769.9	10849.8	30747.4	34862.4	66056.9	12543.4	16233.3	8226.29	5553.03	5420.6		6640.35	14067.9
Lta4h	P24527	330.926	1464.61	1966.5	1061.39	1225.67	1503.66	1428.05	1181	738.317			2226.44	1383.16			2571.97			2266.24	3737.21	2105.22	1892.02	850.465	1022.81	571.069	656.412	4819.03	547.034	1566.97	1020.77			379.132
Aldh1a1	P24549	10072	12449.4	9196.92	15682.5	11389.7	17927.9	11268.5	33515.7	22105.2	19344.7	26645.3	11612.1	14243.3	7864.46	14055.8	8103.63	15757.7	11058.4	2577.13	4354.99	14301.2	10471.8	15959.9	17320.9	31542	31366.2	17374.6	21542	3312.61	4789.83	2662.38	1251.51
Tln1	P26039	2820.21	3259.64	5944.23	6039.1	3667.36	3424.31	8595.22	4647.66	4249.55	2432.43	3547.42	4191.24	1651.04	2668.09	4419.62	3218.35	2829.46	2347.99	1996.67	5825.42	3162.27	965.708	3096.16	3101.07	2741.36	1748.12	2504.58	11685.8	13407.1	12880.9	6847.25	7089.34	10855
Msn	P26041	164611	66426.7	127277	102400	274182	77899.1	65961.1	117607	122800	68323.6	151141	357230	101099	128.736	292000	96989.4	87075.7	119161	143550	94400.1	85202	116289	43276.1	100314	96219.1	106330	69588.9	83780.3	287661	96630.3	253332	95101.6	281169
Chga	P26339	8441.98	7700.41	4336.3	3264.8	6212.79	5104.94	4457.43		2615.36	3950.45	5729.81	3350.68	3600.31	6661.44	8431.91	8201.05	6401.29	9034.73	7997.05	5564.46	5591.96	8604.23	5970.89	6231.73	3040.62		4266.54	3291.42	7987.25	6232.12	10961.6	5258.78	5087.44
Marcks	P26645	2374.97	3500.72	4134.28	6295.64	2994.81	5498	2621.72	8991.56	2478.72	3088.5	3312.09	5309.03	6697.11	2805.32	6623.81	10700.2	2588.49	4977.21	3524.54	7078.84	3441.94	3404.39	2565.89	3600.23	8600.09	7625.82	1900.13	2426.1	2744.81	2186.97	6179.83	5741.35	3910.12
Man2a1	P27046	2316.14		3295.61	2352.56	3009.99	2600.7	2719.81	2564.82	782.485	1189.52	3116.97	3507.54		3572.5			3411.94		2036.66				1869.45		2777.46	526.015	2012.8		629.963				394.708
Lipc	P27656	20736.5	12951.8	20423.7	20664.4	16775.9	22516.6	21276.3	18519	8667.59	16058	15939.7	15319.3	16602	14852.9	10537.6	17626.5	23233.7	14470.5	12963.3	4989.6	19941.3	10199.3	16339	11636.2	9427.17	18146.3	5254.22	11641.8	17561.1	17543.3	20470.7	20779.9	17030.3
Pdia3	P27773	6952.67	5293.58	638.99	7597.55	4109.56	1572.16	6937.43	3629.92	4704.65	4170.89	3415.7	4137.23	4077.07	3049.22	4303.84		3312.42	5038.81	4243.8	5205.49	1052.79	6373.43	3436.16	3409	4832.12	4257.12	4059.16	4898.93	7569.1	6747.59	5319.07		4837.55
Il1r2	P27931	8258.03	5239.67	8115.88	3303.13	4328.55	3797.11	8790.72	4347.48	3566.24	5882.62	3902.76		4700.47	9172.87	8457.05	4809.72	8773.39	2863.74		5372.62	8540.62	3073.89	5381.94	3696.94	2257.83	6565.52	6529.63	6034.84	8999.7	10972.8	14177.6	5128.33	6050.87
Mug1	P28665	9608671	13111421	9347785	10021407	7.55521e+06	9701284	9358598	9875066	5960055	6.00064e+06	6035054	4.04625e+06	10534840	11745306	11545948	9708750	12665365	8.1143e+06	7.93323e+06	7.55421e+06	6.42773e+06	7398853	8383034	8776710	5709959	6.24889e+06	3623695	7.03641e+06	13166246	11083235	11850792	8295614	9733732
Mug2	P28666		285072		2398.99		1456.12		2686.89		60445.2	1220.89	142518	1963.13		2727.46	8755.67	943.015		2354.83	2184.24	3198.36	56848.3	1920.99	1418.56	1800.72			3015.25		1782.25	1339.3	3066.34	1659.54
Dpp4	P28843	10635	10725.1	12183.5	13297.6	14772.4	10874.7	6427.98	20186.5	11407.2	18876.5	17209.2	11156.7	11417.8	14597.2	8904.21	9299.25	16920.3	11570.7	11657.6	7636.36	11778.1	15528.4	10534.2	11403.4	19606.5	14149.8	7260.82	6113.53	7332.08	3551.51	5125.58
Vcam1	P29533	20499	20913.9	23785.7	22853.7	23914.5	24405.1	19006.2	21794.2	23375	26484.9	22981.9	24134.9	24202	23105.5	27388.3	29122.6	31263.4	23526.7	24143.5	25985.9	24390.7	27320.3	21727.8	26174	24228	19702.9	19622.3	18458.4	22535	23258.3	25340.7	23466.1	19780.3
Serpina3c	P29621	397233	147460	233512	160037	338745	225523	102512	146689	233058	266661	289317	240457	139442	213377	139487	133565	168423	448226	340814	2428950	116157	424116	261803	163571	126429	153456	1.02541e+06	290160	105459	117262	74564	127537	269398
Ahsg	P29699	17513716	13276548	13369611	14607346	13081894	13367454	10293366	12240775	10472467	10779059	11939718	13633742	13117059	13859383	15592889	13362544	13294583	13114425	13619473	14588501	11627085	11721766	13305405	10433394	12130548	12099368	8861476	9542724	10246261	10277945	12204907	10263837	10656791
Vtn	P29788	1.48259e+06	1694046	1402937	1.30449e+06	1.73385e+06	1.59342e+06	1.34564e+06	791972	1502984	1.27824e+06	1.16242e+06	1518478	1.28145e+06	1.7233e+06	1.47378e+06	1.55795e+06	1.51064e+06	2.46134e+06	1946933	2.99053e+06	1.06355e+06	1.95047e+06	1378708	1.25157e+06	1.12462e+06	1.01923e+06	2.24355e+06	1.15872e+06	1.11135e+06	1388037	1.33766e+06	1.17847e+06	1.54204e+06
Ppic	P30412	3275.07			13594.9	9300.78	8722.83	11526.4		11484.4		8880.05	13248.8	14778.6	10205.2	13639.6	9203.16	8931.09	8998.54	4641.82	12947.8	5820.85	4656.6	12026.4		8597.09	8517.43	8243.82	9719.21	12767.2	15156.4	10070.8		5904.37
Saa4	P31532	2.08463e+06	2.64584e+06	1.27901e+06	1.2834e+06	1.28216e+06	1009497	1.08446e+06	1.30527e+06	1.77415e+06	1.52842e+06	1.10642e+06	1.34639e+06	1.38067e+06	1.26689e+06	949020	1214656	1.09167e+06	1.0813e+06	1.66439e+06	1.54247e+06	1.02144e+06	1.66782e+06	1.95823e+06	1.82593e+06	1.46812e+06	1.26071e+06	948135	792853	1.25391e+06	1.4675e+06	608199	902863	1.76357e+06
S100a9	P31725	9166.74	11210.7	10155.2	8300.17	10722.3	7101.65	11124.9	6137.79	17571.7	16252.3	6338.23	8175.39	5089.61	7091.79	7291.18	10841.3	5163.82	9715.4	18988.1	110843	3498.29	23271.5	9002.53	6471.86	11810.8	4800.36	55526.2	4211.34	5150.7	5701.09	4851.21	9934.58	9806.07
Ceacam1	P31809		3378.51	4055.47	4281.55	3547		3015.56			5149.21			3046.79	3349.39			4165.99	3997.67	4125.83	4227.85	2427.79			3595.09	3054.49	2983.62		7418.93	5098.7	3601.74			4319.42
Serpinc1	P32261	4065420	3954587	3.64205e+06	4193533	4340704	4.35197e+06	3.97313e+06	4.42538e+06	3.59752e+06	4202567	4.82226e+06	2.93178e+06	4630528	4.17549e+06	4.97302e+06	5360055	5154832	4227531	4360539	3.60777e+06	5286728	4.02375e+06	4.37445e+06	3534541	5220046	4.77925e+06	2520071	4447270	3.56334e+06	3.94036e+06	4914602	4.15159e+06	3.81412e+06
Pvalb	P32848	14739.4	31133	25442.5	34647.9	44777.6		81503.3		12814.6	4906.13	79792.8	59756.3	26536.8	34661.4	9694.62	31087.3	22165	27550.4	50537.6	13986.5	21824.1	20979.5	19457.4	9442.89	13647.8	14266.2	5469.49	15117.2	53900.3	8546.82	68899.6	47147.5	31177.4
Proc	P33587	128792	130352	120228	127588	122539	139829	115958	155400	157419	158685	164812	180779	144278	136999	126795	118575	144257	140942	145521	102581	151759	136284	139516	130470	160934	161314	105795	135125	123820	133299	103295	125428	141823
Mif	P34884	5917.59	3938.41		7931.8	4815.03	3632.16	7141.35	1951.59	5807.11	3514.67	11942.4	4266.26	10226.6	4894.99	11727.7	7162.95	6125.08	3905.73		5338.74	7465.6	8195.89	4113.67	8085.38	12510	17172.1	7936.38	11022.7	10178.7	5615.38	13658.9	4285.62	7645.88
Apoc1	P34928	15201378	14063040	12142866	8393214	9424004	9424374	11139276	7.49563e+06	7977033	8675198	5.16618e+06	8290102	8723043	8977460	10154832	10468500	11680091	13849886	14560079	10240953	7495662	14237811	13993634	8322125	6733340	5741794	6082722	5067542	16008409	17087424	10830480	11283692	15002558
Flt4	P35917	40003.7	29608	22285.6	37260.1	28395.4	35112.6	20737.7	35289.3	28023.9	36176.8	41416	32441.4	25693.4	27851.8	32062	27969.3	25580.6	22496.2	28739.2	23495.1	36337.5	26712.5	28274.9	22939.4	40518.6	34872.9	18536.5	24279.4	24568.4	22364.1	24054.6	23389	20089.9
Mbl1	P39039	393960	436386	418765	358346	351527	331749	410593	370863	360546	384584	408998	333295	440364	416931	389157	369726	373748	273146	357636	218406	345301	417919	391181	393838	414644	386936	204632	430354	401273	386387	374230	374676	508622
Tkt	P40142	4934.43	10146.8	8256.48	10937.5	10114.2	10098.4	11913.4	15918.2	13798.8	12806.8	12867.1	14123.1	9067.19	8360.87	8652.06	11067.6	9367.57	10025.3	9916.35	27986.1	9599.77	13709.1	11939.7	11615.8	17102.7	17388.7	29001.2	15662.7	9005.67	6884.85	9905.59	9496.61	8255.99
Mbl2	P41317	439549	323687	710357	558222	447709	456494	443473	630622	448445	677474	641664	451002	474795	432375	549256	565693	500079	371324	393540	254223	638620	349093	392132	491286	657264	635173	151400	687836	452194	471986	508460	741896	555326
Lifr	P42703	180989	359255	156588	192073	117947	150980	182457	115524	114798	114549	99891.1	63823.7	167913	178337	169790	132719	234953	108721	109374	87016.8	117697	126428	164152	208337	86035.7	113031	60891.1	182697	523575	375566	243193	248584	309455
Clec3b	P43025	27844	31066	33488.2	26185.7	8496.68	20269.5	36447.3	19072	30263.4	19792.1	25958.3	18228.5	30706.1	9990	33230.8	25201.5	20413.7	46487.8	29089.4	38560.6	23508.8	11739.2	42133	29458.9	7582.06	26286.3	3338.31	39897.9	41527.5	31014.2	50776.8	45155.4	60664.7
Gpx3	P46412	444095	537300	390546	498371	550983	438653	493314	448177	369986	465759	445064	340804	377516	770695	790632	497986	687495	555314	493258	788010	449315	407086	490153	466479	489494	418026	414046	474069	489826	457199	864870	296292	403923
Gsr	P47791	9376.85	16214.6	10758		9483.28	7602.01	10221.6	10633.3	7191.69		12747.7	10330.3			9842.28		8396.33	10389.9	5805.12	92259.4	9283.67		9230.11	4561.76			12378.7	16505.7			4420.06
Igfbp3	P47878	29431.3	28977.2	35929.1	27445.6	28815.6	23074.9	27219.4	30980	19975.9	28167	27428.9	34183.6	23913.8	23992.4	19976.5	27974.7	31238.9	20165.6	19140.8	47431.4	26686.1	20925.5	27042.3	34231.6	30462.7	21200	20110.1	19433	36612.5	29367.3	36469.9	29263.6	34638.8
Serpind1	P49182	406679	343848	332070	340475	294205	305865	311774	350824	269798	341233	339248	304698	359511	317356	401671	377832	400532	338206	326386	212798	375084	272999	327889	318608	343698	351112	108440	359186	349472	332802	319211	376649	347614
Psma2	P49722	3908.6	3703.55	5618.44	8307.79	9156.72	5474.38	8828.7	12076.5	7391.66	6272.33	6959.98		7348.89	7905.48	10927.2	6863.42	10849.6	15263.2	3328.64		8831.12		7474.72	11697	5380.4	8571.37	8298.51	6285.92	7985.02			3780.16
Ahcy	P50247		8054.61	4513.52	8092.58	5581.69	9327.45	4526.61	10762.2	9823.52		10540.1	6827.32	5187.36			6727.77	4359.54	6066.54		7127.31	3827.92	4973.17	5837.33	5987.56	9231.74	7503.46	8514.89	11400.5	5541.84	4287.97	4654.14	3334.17	3984.26
Camp	P51437	12208.6	11129.8	11527.6		8703.52	14164.7		8233.93	16957.3	5385.55	11155.6		11111.8		10687.3	11533.8	12287.9	12774.2	19151.9	40255.5	14667.9	17186.5	13309.4	18551.7	13606.5	12340	29676.7	14349.2	17574	17011.2	9333.89	22068.7	19491.3
Lum	P51885	316024	327912	315070	349545	345971	263102	383911	259617	264132	259733	302524	316349	367102	392851	460309	419929	404156	375540	307372	277604	340804	317141	368277	277708	321840	325716	175566	342567	395139	408215	592404	385352	388994
Apod	P51910	148750	125209	144597	143994	98188.7	135993	107379	137477	102157	133183	151321	111468	177053	115420	119653	155303	135927	101488	121610	113735	143054	128480	127219	100603	111134	159885	91689.3	179845	159484	147697	190996	184555	136217
Pon1	P52430	1591999	1.25718e+06	1.0524e+06	1.22599e+06	1.15022e+06	1.783e+06	1.04274e+06	1.70798e+06	1.17798e+06	1.60033e+06	1.70704e+06	1.25315e+06	1.54155e+06	1.42625e+06	1576242	1.3942e+06	1.53235e+06	1.48734e+06	1.07766e+06	944471	1.42122e+06	1.04456e+06	1.46804e+06	1.36886e+06	1.76809e+06	1.60133e+06	731222	2.02861e+06	1.37394e+06	1.20584e+06	1.49948e+06	2058447	1.69656e+06
Pkm	P52480	46688.1	69708.9	69457.2	58933.7	70883.9	52894.3	96249.3	53100.6	64709.1	62016.3	70576.1	60515	51936.9	51622.7	68754.6	53038.1	67780.8	41602.3	69768.4	76890.8	57633.6	57486.9	58340.7	64546.7	49047.7	59488.9	82080.8	65134.3	62644.4	68446.1	97558.3	66824.6	50779.4
Pltp	P55065	108443	96323.1	63769.9	105891	102373	136041	114069	178490	157335	210731	248111	118156	149181	104637	133322	126189	117341	133497	105997	98863	198623	155446	148912	146762	253463	250089	76978.6	296186	144770	131125	115851	235942	163158
Cdh5	P55284	4320.92	9223.13	8191.77	9113.51	7530.41	9586.9	10000.7	12700.3	8301.67	10792.9	9821.19	7606.53	9873.43	6381.27	8624.97	11797.5	8604.09	14678.4	7136.54	9102.88	9535.28	9998.64	8193.45	6153.78	10183.5	9972.74	4455.09	13725.1	13172.1	9578.28	11318.9	11641.1	11320.7
Tpm2	P58774-2	5581.54	21943.3	12697.2		9422.52	6182.4	10696.3		10761.5	6603.99	11219.5		4405.83	1402.63		7585.58			7968.81	13642.2		5475.21	7746.93		11044.4	9738.29	3600.54	17415.1	20829.3	8932.61
Lrrn4	P59383			4471.41		5459.63	7326.42	5629.14				4937.9				3184.99			4863.34			3916.72	4573.62	2415.7	4316.18		3821.17	4396.8		6058.34	5847.11
Arf3	P61205		870.622			682.025	1021.81	3248.92		2317.36	1078.37	1436.68		1239.42	784.18	1789.45	1438.51					1278.28				2192.74	1705.93		2862.9	1759.35		898.172	947.197	572.703
Serpina7	P61939	134980	90477.5	61439.8	91635.9	125618	109128	51239.4	191930	150883	168562	187921	209860	117234	69222.2	85503	103582	90370.7	217695	159094	133113	152626	205125	133351	96281.6	159538	133707	74397.7	64984	35465.8	34587.8	74991	62797.1	72395.1
Ywhae	P62259		2495.53		4366.17		1577.69	6718.4				4167.52					1570.99				3000.99	116511	2403.36	2674.97	4936.53	2882.48	5546.68	6329.56	1791.85	2716.5	2105.65			1640.61
Ran	P62827	11725.2	8003.23	4057.88	18228	8035.24	11725.4	7001.52	11662.9	14796.8	8842.95	29186.4	7910.48	4369.39	6935.25	20388.6	14299	5500.73	11674.1	4452.74	7004.05	10198.3	15509.3	10737	10033.3	15207.4	22639.1	13831.7	27523.4	18443.9	8009.54	23543.1	8379.81	6893.03
Cycs	P62897	17694.9	29438.8	20726.5	27332.8	20384.7	14153.6	15579.4	16269.5	21836.2	19420.7	32043.5	23514.1	19128	17637	17658.8	23764.9	14467.3	13176.4	25163.8	26488.6	33544.9	22763.5	19618.9	20271.3	20100	22086.4	18424.8	15522.5	12470.8	10096.6	22068.9	9583.23	10450.6
Pfn1	P62962		15981.6	25300.5	16759.5	22094.6	14000.6	33778.9	22299.3	33699.4	18655.8	25386.7	13211.4	32038.9	17843.4	32191.1	17258.4	20020.1	22663.6	16297.4	26817.9	11670.6	7498.24		16784.3	26563.8	20404.7	18544.5	32260.7	24559.9	21271.2	41911.8	20317.5	17250.9
Hspa8	P63017	28393.7	24310.6	25985.1	37366.4	24846	31393.7	33384.5	43342	33466.8	32559.6	38424.9	30059.6	25941.4	21090.7	28074.8	27422.1	22272.1	23215.3	19151.1	31691.2	34373.7	25426.8	25625.6	28770.3	43072.9	45214.8	48718.6	41166.4	31385.4	25763	25732.7	20621.3	16692
Hspd1	P63038	2496.15	1470.43			4117.15			16439.5	2946.03	2504.84	4270.7	6877.6	1959.94	2100.66	10357.8	2408.21	2070.22		2581.84	8037.59	2098.66	1880.11	2305.2	2287.9	3944.26	3094.89	3966.6	3191.51		1583.09	3468.25		903.976
Ywhaz	P63101	12772.3	15541.5	14949.4	13421.7	8049.39	9779.93	10540.7	6466.87	12499.3	12601.4	10924.5	12288.7	9891.75	15643	13135.8	12659.6	11707	20429.5	12331.3	27502.9	12976.1	11082.6	9878.52	15192	9588.05	6369.21	16154.5	24637.3	26805.9	23798.7	15443.7	15247.2	8106.01
Actc1	P68033	150436	25897.6	48549.8	28179.4	185069	140794	31554.2	208560	20175.1	23483.4	25356.9	48374.7	17908.2	20417.8	26499	29875.4	105614	17105.6	67392.1	434037	21164.8	22102.7	28223.8	130726	28620.6	166023	42657.2	223953	30825.8	74553.5	94691.9	99107	185959
Tuba1a	P68369	5366.93	5498.95	8220.07	6369.82	4841.1	3357.96	6375.64	7764.14	7698.03	3714.43	6467.91	7237.15	3522.95	3248.21	6585.28	3905.11	8722.57		3765.78	5195.89	5613.79	4311.42	4713.72	5297.61	2978.9	5103.33	5994.45	18435.1	5303.28	12946.2	6935.13	7329.97	11394.5
Tubb4b	P68372	4725.84	4242.62	6507.68	4425.21	5469.52	3878.22	11180.9	5378.59	4417.81	3370.38	4490.16	3145.17	3150.15	6077.89	6119.27	1937.78	6863.39	8865.7	2515.99	2338.93	6100.26	3424.74	2463.03	9302.1	6076.57	5248.46	6556.25	8681.83	13353.7	15774.4	7212.41	7013.34	7628.61
Psmb7	P70195	3757.01	10675.5	9987.92	11778.4	9718.19	9807.28	15968.5	6533.44	10010.4	11010.2	9753.79		8703.87	7240.33	10503.5	24590.9	8697.38	6952.33	8357.63	17481.3	22954.7	10527.3	3408.33	11025.3	8466.83	3911.42	18175.3	7413.97	5849.46	6848.39	4193.16	5934.79	5290.79
Selenop	P70274	143011	144959	82401.4	93143.2	147609	119699	151315	119300	131749	96472.9	134825	125326	135969	179778	163185	147633	182784	87104.5	118101	97319.8	142493	99663.6	159177	164510	117906	129588	88243.8	127747	97353.2	107497	174661	107659	94883
Hint1	P70349									24366.7					5212.24	9411.64	9531.23				11718.1	6536.52	63771.8	6190.75			15490.4	13412	19119.9	13004	4554.22		6634.24
F7	P70375	39404.7	45673.7	36310.6	31754.9	32610.6	36468.7	32985.2	34791.1	33801.2	35696.9	27537.9	35535.7	33814.6	34110.7	28815.1	28186.3	26746.9	46351	45746.8	27296.6	23365.8	29776.5	34412.1	25641.7	26878.8	24408.6	18591.9	23779	30525.8	33730.7	21804.8	28508.8	36658.9
Sparcl1	P70663	16221.6	10528.3	15606.3	14105.4	22226.7	13987.1	13942.6	12623.1	10843.1	12715.8	14852.5	10987.1	17304.2	13746.2	17688.1	17920.2	16777.4	16799.5	15144.5	15684.6	11379.1	17752.3	16349.9	12949.4	14180.7	11408.1	11272.1	13361.4	13238.2	13114	22770.9	14570.5	20552.4
Serping1	P97290	1.03662e+06	880125	991507	884970	1.16736e+06	851452	810844	1.23419e+06	1.08834e+06	996076	1.14087e+06	1.41701e+06	915890	888248	912431	757745	1.00447e+06	1.06361e+06	1.21466e+06	1.00385e+06	1.057e+06	1.02682e+06	1.05116e+06	894716	1.13928e+06	964087	1.00691e+06	1.02688e+06	888264	974751	1.01236e+06	982289	1.10058e+06
Serpinf1	P97298	128826	114769	102511	104144	119889	108297	98219.3	153837	137898	124813	145129	147136	112535	114854	127596	108406	117369	130579	104166	74632	147305	112252	131367	108591	143773	142070	67447.1	143073	117175	149168	124716	136459	125668
Nrp1	P97333	12760.9	28028	13242.7	10467.6	14410.8	10676.4	14198.3	9031.11	19409.6	6686.46	7720.19	6533.4	10721.1	19456.4	7646.5	7980.24	7230.68	24879.4	20162.5	25220.1	5548.75	19048.9	14370.4	14604.2	9738.93	5589.61	19225.7	4503.25	14705.6	10971.1	10680.1	4402.45	12501
Sptlc2	P97363	41207564	37212876	18036524	39224740	48333368	42927196	26066020	28678908	45065108	36636528	35306564	45909920	27051936	45873584	32851496	32616410	30129674	45976664	63159764	64921100	34414500	48442728	37734388	35908540	36261560	31564260	59865532	40790784	31481676	64301600	31413368	59587448	82276272
Anpep	P97449	9850.54	8049.99	7862.5	8089.91	11207.1	9977.1	4866.04	15343.5	6977.57	10218.8	7895.65	9034.27	9894.3	8314.4	12139.6	11053.9	8568.09	7138.39	10710.4	8149.56	11551.4	7456.38	7220.43	7996.54	7193.06	8346.56	3191.16	5088.57	5695.29	3508.53	7814.48	7295.06	5691.45
Gclc	P97494		3529.55				4650.74		4189	5915.06	4931.01	5960.08		4264.94			4168.93						2718.05	3428.28	7264.43	6628.69	9010.92		6227.45
Fh	P97807	17404.8	2138.74	3363.95				5547.58	19457.2		37475	5514.81	10213.5		17028.3		12714.4	19232.8				2337.94		19994.3	5149.36	3923.88		19984.3	4394.88
Bmp1	P98063	5280.86	3793.89	5916.94			5591.21	4935.37	4700.38	3250.99	4847.96	3484.77		4376.69			6687.56			4257.16	4224.48	8367.12	4795.55		2590.53	4136.82		3280.14		1572.49	3253.91		4433.97
Masp1	P98064	18459.7	23382.8	19944	26039.8	24225.2	21180.5	15191.5	17194.5	19902.6	19461.4	20682	29533.7	23197.3	17791.9	15499.6	18973	18394	10428.1	26592.2	23786	14705.8	21572.2	29020.6	22981.4	18517.9	23365.3	15408.2	23424.4	24896.8	23402.8	22970.7	29739.1	20234.9
Masp1	P98064-2	55461.8	52469.5	58240.7	54969.4	46486.6	45786	38707.6	32845	55997	54429.7	66475.6	39818.2	53033.8	42706.2	49344.7	47365.4	42895.3	52464.3	47827.8	47057.3	47000.2	50133.6	49179.5	53955.6	58008.5	55246.4	33520.8	47567	57584.4	54617.7	45799.8	65585.9	60113.1
C1qa	P98086	52194.9	41854.5	25216.1	43727.8	50866.6	20206.8	38661.2	34862.7	34689.7	45286.7	52486.6	52773.9	67765.7	29041.1	30353.4	42387.5	69277.7	24593.6	57288.6	26025.9	52303.1	21511.3	47497	32958	46906.1	50406.4	37914.4	47766.4	14210.2	51123.9	37125.4	50636.9	49812.1
Psmb4	P99026	32638.7	30280.7	31706.5	32099	28091.3	24679.9	33495.6	36685.5	33902.3	23385.6	37469.6	25833.5	21619.3	20206.2	35413.9	19571.7	32901.8	15046.8	22761	21231.5	33278.4	17606.8	30269.9	28465.4	38690.2	41661.7	24396.4	28009.2	13996.5	14500.5	21974.5	13980.1	11302.7
Apoa1	Q00623	96964680	83921408	87162320	79492464	46740724	47135976	35438076	102697504	77099368	84260104	73774544	58612432	70020152	64968172	29448460	80936904	54041060	53608380	78661264	64591564	84647384	56945920	96840912	53505136	68366968	79694248	35788252	76297400	90150472	73096328	86953136	93126128	70109760
Serpina1d	Q00897	3.51784e+06	4397821	4.02384e+06	3562784	3.47931e+06	3.30247e+06	2.81211e+06	2722041	3.55372e+06	4.0039e+06	3.17751e+06	2.80254e+06	2.29153e+06	3484103	2949377	2625207	3.89396e+06	3355770	2.92182e+06	2.40524e+06	3.06719e+06	4.07666e+06	3.73842e+06	3.78993e+06	3.06552e+06	3.06813e+06	2.1471e+06	2.72146e+06	5.15953e+06	4718753	3.5062e+06	1.78036e+06	5131696
Serpina1e	Q00898	464634	4270585	240598	328850	292244	319232	551525	188307	345821	152266	125271	6415149	603567	1.185e+06	756409	266881	1.65785e+06	7863778	173640	290037	220034	770353	550482	2483742	145529	196991	5.02172e+06	386358	9654106	8084187	4.13863e+06	742276	4.2593e+06
Egfr	Q01279	259316	563104	233399	283652	263034	185600	286407	206297	214508	153437	104140	181325	227772	433653	287293	144039	389466	242357	183912	295327	125656	375080	230911	424757	108422	120662	135767	143792	548993	552397	458994	322395	501605
Apoh	Q01339	1579455	1.15493e+06	1.03818e+06	983166	1.30761e+06	1307408	968145	981982	1.50227e+06	1.46044e+06	1570198	1565751	1.44179e+06	1.12075e+06	1486418	1.31963e+06	1.22699e+06	1.12125e+06	1.1198e+06	944160	1.49663e+06	1.29486e+06	1.48102e+06	1.11158e+06	1636748	1.53995e+06	820470	1.45955e+06	813759	1.04536e+06	1.19152e+06	1.26926e+06	1.13876e+06
Vcp	Q01853	3780.89	5147.73	5587.29	4882.65	4947.41	5732.41	6448.21	8031.76	6586.15	5571.6	8234.56		8489.44	2995.26	8214.22	8133.52	3478.52	4706.1		6045.7	4622.6	4357.94	5274.98	7399.21	9469.01	13314.8	6705.72	16050	11504.7	5337.84	9034.71	5639.56	3357.34
C1qc	Q02105	171917	135861	101541	99190.6	160457	39678	136689	59392.5	99565.3	120872	157029	153011	118932	65457.3	84029.8	117066	90540.7	74248.4	146749	37598.8	110220	76760.6	186320	102088	132573	157957	46236.1	115034	56148.7	118124	93737.1	106770	156533
Bche	Q03311	35317	33622.3	50900.7	46324.6	35120.4	39701.9	38382.2	35724.7	25630.5	25613.5	35557.1	40632.7	34256.9	54846	43920.7	39777.2	47913.2	32690.1	34858.6	45192.3	39074	29203.2	35264.1	31948.9	31876.2	34335.7	32252.4	26713.5	23899.7	27342.2	32417.1	28678.5	23322.5
Serpina3m	Q03734	69647.9	57803.5	57842	50834.8	107622	83425	33279.6	55317.1	54877	93343.5	81162	59297.5	37178.8	57979.2	36924	44565.6	31103.3	85384.7	159499	410729	47928.5	163909	75426.8	41678.7	52589.5	47252.5	376133	48946.3	32398.9	49874.1	33348.3	43141.1	56889.1
Apoc2	Q05020	1.04408e+06	1.04695e+06	1006687	964094	1.47392e+06	1.25501e+06	823939	1.07896e+06	1.29939e+06	1188185	1.14766e+06	1.07717e+06	1.28225e+06	770196	888573	1.36695e+06	1.34168e+06	1.09548e+06	652887	526945	1.42459e+06	754814	1.46621e+06	989662	1.32622e+06	1.27755e+06	623309	1.57072e+06	1.12139e+06	932502	630853	1.94378e+06	893075
Proz	Q05CL2	97518.6	111181	129391	95020.7	115620	98418.4	76238.3	71473.8	130716	118798	121314	139279	101424	81160.5	72970.8	51062.4	69388.3	113868	112733	95537.7	60019	74203.5	127047	93856.9	78977	89527.4	73489.5	62009.5	111012	101948	71111	69319	66349.2
Scgb1a1	Q06318	18650.4		14998				38511.4	58314.3	20901.6	35793.6	28306.2	46370.6	58153.7	28503.8	39156		43327.4			58614.9	48774.1	23933	31227				36212	64777.6	26414.4	40359.1		33990.2	36063.1
Clu	Q06890	4389705	4295365	3897484	3893692	4390469	3385702	2.82267e+06	4637633	4500986	4211366	3.42754e+06	4285114	3.42917e+06	3.45566e+06	3.08151e+06	3295993	3.56007e+06	4592612	3.89555e+06	3764632	3.81368e+06	4293725	4315817	3.40342e+06	3982802	3.23686e+06	2240836	3.10249e+06	3.38179e+06	3.02752e+06	2.9656e+06	3.28428e+06	4139153
Igfbp5	Q07079		8585.58	2948.11	5715.62	4219.96	5183.4	2360.93		5195.22	7259.86	4779.56		4421.65		2606.49		3578.79		5641.97		7333.42	4378.66	4030.7	3583	3234.4	4750.25		3435.76	4734.99	3922.04	4500.97	5498.65	3002.06
Ambp	Q07456	522710	363366	549754	419905	557416	345687	447659	276806	358381	358441	450954	587176	356157	540159	435240	484625	441389	719389	599298	797980	369349	467779	449800	346506	388259	403618	680999	320133	246103	527499	507827	302365	456086
F13b	Q07968	291707	315329	73658.2	414793	263476	211560	454589	226147	226262	228142	263200	202747	238369	321396	311449	266530	305125	194557	232077	184677	221754	210374	275091	216266	235939	303588	133659	503944	541573	1.45599e+06	470192	666062	1.07553e+06
Pros1	Q08761	13963.9	14021.6	17145.6	12385	17421.1	13864.9	12867.1	25973.4	15622.7	13234	20223.6	23102	13402.5	16313.8	16902.6	13221.2	18552.4	20585	16298.6	17932.6	14471.9	13722.9	14396.3	17095.2	20161.1	13931.5	18993.7	13020.2	10893	15010.8	15197.2	13410.6	15674.8
Fbln1	Q08879-2	3536.43	3706.85	1236.31			4134.52	3577.98		2249.23	2928.91	3314.44		3748.08	3845.12	6822.31	6149.34	6196.1		3455.22	2529.02	3610.73	6941.55	4896.45	4936.76	4264.12	3387.63	3794.63	3548.31	4793.9	3217.54		4586.05	5494.51
Ctbs	Q102J0	16905.7	17158.8	22281.3	22280.7	15453.5	15335.6	13326.7	15478.8	21718.8	20123.8	18943.9	20970.6	16650.9	18195.6	14977.5	17810.7	14076.5	9360.83	25944.6	28829.5	14354.4	22579.8	19763.9	14201.7	18230.4	16274.4	22736.3	14506.7	16764.8	12699	13086.5	13862.1	21978.6
Tnc	Q148T4	5549.13	4545.42		4101.7	3509.63	7089.77	2854.35	7028.99	4445.65	6235.29	5911.88	8577.6	5943.82	4578.2	7853.67	5385.95	4603.6		3785.4	4539.57	6960.08	6656.73	3480.16	6634.13	8076.88	4767.05	6487.82	6581.06	5052.94	4469.77	6759.35	4395.78	7094.68
Mmp19	Q2KHP2	1387.19	3618.62	4539.8			2476.36	1552.9	1925.93	3694.41	728.743	5838.45	2975.87	2815.61			3416.89					7765.49	4243.91	4276.18				3669.81	2942.76				5424.2
	Q31152	51319.2	44860.9	42401.9	54113.4	44026	60408	42290.6	45589.9	46292.9	54755.8	59249.4	45588	54089.2	42753	52549.5	59694.5	48898.6	42239.5	52581.7	39307	65164.1	43726.7	52843.9	42325.4	59911	47668.9	39228.6	49373.2	42693.7	39512.2	56710.6	41625.6	46351.6
MHC integral membrane protein	Q31188	1219294	885502	771452	944006	1.17061e+06	1068656	793694	1.89327e+06	1.7991e+06	2027327	2.12262e+06	1362170	1.21142e+06	660298	1.36416e+06	1.37591e+06	1244741	1.28548e+06	924865	734833	2159623	1.06033e+06	1.31172e+06	1.59464e+06	2.23489e+06	2.16791e+06	822575	1949334	1.40535e+06	1.01299e+06	945801	2.16676e+06	1.41473e+06
Gp5	Q3TA66	1520.66	2667.56	3240.28	3015.55	3194.5	1431.79	5234.34	3047.67	2455.36	2752.97		3505.65		5873.96		1772.68	3673.66	2873.74	2092.16		2992.99	1839.69	1516.36	6454.12	3160.64	2151.16	3697.61	2235.59	3768.13	6746.41			5412.24
Zyx	Q3TCR9	80277	73269.6	32538.8	100595	99710.2	95438.3	31841.8	107216	127899	149207	57627.7	156314	86752.2	60976.8	112320	75816.8	73349.9	96626.8	88049.2	41721.8	108824	119544	95104.7	85709.6	165172	112373	102866	60363.8	42973.7	23825.6	95707.5	100574	88553.9
Ecm1	Q3TDX7	190244	223357	161413	215424	202138	165685	198075	197706	178519	164877	207074	211236	228072	251670	247458	287643	230058	209409	194873	268078	180555	193569	247624	197540	190976	190596	169161	197228	235862	246121	368240	267892	316406
Gsn	Q3TGJ9	103445	21211.5	41317	93737.8	123900	126404	71533.5	89272.9	20825.5	112652	69181.3	106516	24169.6	32714.4	28378.8	186392	254889	52841.8	4461.02	8578.34	143948	279387	120599	75051.3	124160	30973.8	41160	4052.6	220674	46263.7	51781	144857	31211.4
Fgb	Q3TGR2	16766495	13986093	4662146	12038334	19635518	13155199	8996288	10642169	18079874	16919234	14081323	20832234	11181319	14755198	12776021	13571284	12538785	23424512	20213150	22891258	11266696	13793971	17335846	10189316	14118666	12057802	20432386	14152756	10018674	23235866	11242266	12677626	40343180
Myl12b	Q3THE2							7234.44																	2270.04	3495.34	4139.5	3038.84	12198	15201.2	11353.8	7411.96	7322.28	11575.2
Stip1	Q3THQ5		2746.79	613.268	1801.79	927.908			2168.18	1601.16	1911.63	1585.13		1432.87		1719.2	1982.59					1101.05		905.676	1331.9	1653.06	2136.67	1176.4	2950.48	2399.71	1286.08	1629.28
Aldob	Q3TJ66	123727	117647	113087	158376	101893	103743	77917.1	291542	243105	232161	306105	126048	81359.7	40868.8	43608.5	72257.2	101073	67641.2	66745.6	40856.5	206249	82186	173662	154241	404231	358376	92819.5	138102	26449.4	30748.2	15315.6	53166.6	22923.5
Lcp1	Q3TJX0	14606.3	14099.4	14757.3	13450.9	17936.8	16659.8	13255.7	12092.9	16749	12826.1	11512.4	19074.2	10173.9	13339.5	11288.5	11775.9	13339.4	13568	16657.1	41599	13561.9	16319	13493.5	15001.3	13539.6	10974	37199	8531.54	6648.27	11523.8	9295.6	7517.14	4557.23
Psma4	Q3TL95	28913.3	34257.3	30830.9	35675.9	31519.3	21438.7	35344.1	56744.4	37041.3	42830	48724.1	27994.7	34878.3	25213.9	37496.6	38332.1	36175.3	25118.1	26959.7	29282.4	38613	20759.1	30508.7	34264.7	46327	52051.9	34227	35330	18551.6	25546.2	23895.8	23110.2	12693.6
Psma7	Q3TN31	22960.5	26048.9	14383.9	14349	22928.1	15195.8	20104.8	39715.1	23587.1	32915	38816	21038.8	20784.3	24118.3	26856.7	31713.8	23317	20100.7	22772.6	31012	24227.3	19373.1	18344.2	22349.3	30620.8	32636.9	29350.4	21740.6	12152.9	9945.09	23601.5	14755.2	11231.9
Thbs1	Q3TR40	21785.6	15726	22393.4	28523.9	15255.6	7358.08	39845.1	17124.4	19569.7	15900.1	16157.8	27959.3	18042.7	25770.8	31276.3	18201.4	23180.2	16552.5	21752.1	34050.8	39512.9	17070.9	13553.2	15587.7	15763.5	16287.9	12271.7	23364.3	30140.1	23898.2	22648.7	32078.7	41265.3
Psma1	Q3TS44	37798.2	40098.8	32648.1	45015.1	40918.4	45540.4	34497	53674.5	42953.4	43670.3	48190	17019.6	35440.9	33925.5	56020.5	41765.8	34728.5	38543.7	35272	40514.3	39114.6	29650.4	35960.3	40605.3	50716.1	55760.4	41663.7	35321.1	28080.8	17850.4	34932.8	29527.4	18266.2
Psma5	Q3TUI9	20563.6	25669.2	20316.1	25331.7	26302	20881.9	23877.9	38330.3	25067.8	23939.6	31015.9	12936	22826.1	22130.7	24116.2	30114	23031.1	27810	17775.4	22920.1	25037.7	17520.1	22080	24909.5	29982.5	33297.5	21517.2	20395.5	19958.3	12227.8	18389.5	19913.4	8843.91
Adnp2	Q3TV82	14728.2		5888.92		8458.01	10229.3		8166.02	8082.64	9062.96		8774.73	11166.7	8271.28		10327.4			9567.05	7162.69	7913.79	8181.74			4750.62	7209.62		10698.5		4056.8	13781.8	6842.38	3210.76
B3gnt2	Q3TVJ9		1441.7	1969.16	1999.52		1633.71	937.253				1458.82	1156.5	1236.21	1830.3			1138.75			1320.1	1059.83		1449.92	1303.98	868.756	1433.73				1738.52	2579.77	1363.08	1484.74
Dnpep	Q3TVK3	10031.2	3527.48	5512.39	9055.46	11072		13193.1	9785.51	11967.9	11647	9282.26	6812.38	2792.02	4843.9	11658.5		5001.53		5093.38	9919.52	12275.2		5302.59	11779.8	7662.03	5741.12	6709.13	6994.84	12643.4	10681.9	9314.04
Pf4	Q3TVN6	25912.5	38181.4	32796.4	52234.9			49343.3	28203.8	28687.3	23021.6	34377.4	33562.6	51848.6	45791.6	35354.4	48035	45748.5	51630.7	27196.2	39218.5	64238.8	30701.3		26347.8	21069.9	23250.7	21567.2	43949.5	39994.7	40689.3	76649.6	46821.3	61236
Pcyox1	Q3TVT6	25212.6	10195.2	14219.8	16225.7	12550.2	12890.6	18516	17860	12273.8	15480.2	18543	21187.1	11863	14405.6	11820.8	11764.8	11589.7	7786.87	9096.35	13934.6	21960	8352.03	13945	12393	17807.2	19903.8	13318.3	18068.5	9376.06	5904.47	12976.1	15164.8	12428.1
Mthfd1	Q3TW74	4880	2986.11	8835.47	3657.16		4054.05		5921.52	5157.91	7789.4	6759.82	3686.08	4424.1	404.568	3435.25	2940.84	2669.82		3123	6716.27	5119.41	3208.96	3859.28	2949.56	7053.58	6716.58	3621.68	7157.29
Hspa4	Q3U2G2	4126.91	7480.89	5173.48	5018.12	5229.75	8630.18	5764.06	13842.5	7499.98	9680.04	8804	7328.03	8472.03	4308.35	7548.19	7985.36	5031.71		5250.9	6711.27	7553.27	4476.99	5452.77	6492.55	8479.04	12131.5	7948.78	9895.93	5009.38	3192.17	5784.78	5802.63
Blvrb	Q3U6G1	42969.6	41821.5	56579.5	66589.3	45130.4	51652.5	61618	76343.9	83680.6	50827.8	94465.2	38549.7	62558.5	36661.3	76130.7	70918	31994.5	37544.6	18490.8	41687.8	48627.4	36092.8	47935.1	53309.1	85505.6	122134	71325.4	166841	87063.7	61383.1	99944.5	33961.9	21711.5
Pgd	Q3UAG2		4877.53	6821.67	5248.91	8563.93	4402.83	4977.56	8182.6	8682.43	6167.43	8671.1	7854.23	5957.78	5239.6		6290.32		1663.33	8340.23	22720.1	3299.7	5883.58		4135.77	4330.49	9034.63	17798	5983.5		5056.03
Hp	Q3UBS3	4558866	963640	7664588	910058	7870842	5.44052e+06	272917	3281512	10356288	5781196	5481221	1.33928e+06	1.68207e+06	4.9578e+06	957756	128739	2.23885e+06	14574618	14831050	20208966	7851609	15115859	8.08408e+06	4229425	6.98547e+06	4.34455e+06	20307856	5.07225e+06	453654	2139394	653803	2687110	5874677
Gdi2	Q3UC72	6794.24	16196.6	8255.36	3673.78	5429.15	4003.84	6807.87	7213.94	7741.43	7961.37	7473.45	4567.88	4154.86	5629.67	13337.8	7876.05	5016.23			12947.7	2341.09	7271.95	6639.56	4454.4	10121.7	14929.3	8120.39	18344.6	10330	4965.79	6949.67	9048.71	3636.15
Angptl3	Q3UEF5	11660.6	11960.3	9756.98	9842.16	14740.1	11915.5	7327.04	15833.6	11827.4	16135.3	19092.2	13444.4	8152.39	8746.35	10502.4	5329.09	5573.33	8745.01	9789.22	3771.65	12541.2	11962.4	13295.8	17550.3	17811.2	18538.6	1646.74	21975	9066.95	14170.6	6054.23	16098.5	12045.8
Vnn1	Q3UEK0	4310.9	2487.53	1918.58	4555.3	3566.06	4586.99	2181.86	4882.16	4167.86	6831.4	6373.19	4648.97	3773.87	3128.07	3835.72		5803.66	4165.11				3756.19			8962.66	6461.15	2249.54	6025.06				2575.57
Fgg	Q3UER8	17062208	14304710	5.96131e+06	12726428	17537236	13137204	11673456	10170716	19554418	14203239	13234167	19790728	11760652	14355136	10946770	9961117	9976703	18748912	22192374	21028232	10867453	18333060	15472127	9878104	14550781	8869113	19533338	12117685	9169357	18236798	10537114	16879782	35327200
Agt	Q3UTR7	534876	492568	498728	497999	395251	527745	474587	549217	432290	499157	513720	551230	499691	417969	568351	532264	518664	539442	561596	405788	469084	394511	479820	385121	503929	450190	270475	397937	308474	320809	406349	424691	353011
F13a1	Q3V3W7	81208.7	95551.1	12527.5	115597	70039.5	49399	114376	53745.4	56302.5	63654.5	58981.1	46429.1	56332.3	90985	80960.9	67302	69986.8	83601.8	61084.9	55308.3	58395.8	41368.8	60867.6	67691.2	47885.3	84708.3	30428	127579	194241	434431	135841	171123	357400
Isg15	Q4FJR9	9192.86	8286.18	10383.6	14242	8139.87	11929.5	11022.1	11460.7	13551.9	11725.9	17333.4	5875.97	14433.9	5362.85	16340.3	19513.3	7485.81		5680.48	9811.18	7944.28	8549.65	6848	10572.3	17468.5	18976.2	15575.7	23306.7	14228.5	5614.31	11274.5	6988.33	3079.51
Dstn	Q4FK36			1234.79	554.324		681.776	1573.73			508.443	1003.34		559.174	832.372					275.404		1434.63	603.812		428.255				1429.28	1087.54	1675.14		864.636
Acp1	Q4VAI2	13730.2	15356	12437.8	32204.3	14283.4	23735.2	20197.4		25923.3	17005.2	26434.6	13192.6	31106.1		23442	21775.4	12662		1242.39		18728.3	16063.7	17550.7	18667.7	27808.8	21277.9	13797.3	26636.2	23454.2	15427.8	37989.6	16562.2
	Q53VR2	231707	499045	109578	179470	436822	343049	536126	155417	224900	122724	171280	464425	141140	345475	180845	178757	240799	184629	222045	248190	398466	240178	167913	270220	288168	198213	171237	215000	242994	253119	302554	328934	146964
Tfrc	Q542D9	10957.2	13973.8	13037.5	11622.9	8166.52	10142.3	16509.9	11254.2	13735.2	13849.5	12741.5	12802.7	13916.8	18416.3	19280.4	13278	14594.5	6038.02	12719.3	8980.74	11655.9	14161	11994.9	13149	12038.3	13050.1	5907.29	17218.5	17513.9	15167.4	15289.3	15032.3	21312.4
Lhx2	Q543C6	344435	177084	274188		187530	174551	258582	283238		295166	253190	322296	175690	120000	441218	292066	169819	204689	51684	175539	149201	355324	303559	346719	330936	463423	266928	406824	247471	135188	61214.9	137213	131021
Psmb3	Q545G0	3961.92	6848.27		4693.33	6374.75	6179.37	6691.89	10389.3	6597.87	6569.31	6880.42		5338.77	5490.54	5828.49		6907.79	4099.76	4792.62	4208.19	9006.33	4655.68	5178.6	7388.07	8281.67	7384.53	7866.32	5789.01	3068.77	2879.9		3886.91
Ctsz	Q545I6	23495.7	8607.58	8188.02	7864.43	8576.05	8531.56	7760.09	15883.1	2993.69	9500.89	8275.9	11679.8	14058.2	7909.23	11560.8	8598.42	7419.08	9446.29	11434.2	16104.1	10781.7	9765.5	8478.78	7221.29	9758.12	8034.33	16440.6	6884.23	9166.52	10747.4	7375.94	11510.2
Hgfac	Q545J3	141394	104885	147053	114521	127666	124855	143131	133132	149782	189938	147818	127876	108110	129385	134014	127167	119887	85022	120582	91792.6	156409	109327	164646	124860	182895	182181	85023.1	148123	182423	171040	138474	206741	170508
Aicda	Q546Y8	61434	14538.1	36958.7	97023	68856.9	37658.7	50760.3	167151	48805.3	131560	91340.1	57066.3	92780.3	60678.1	102007	121323	114388	13493.3	34359.5	74765.7	130194	82094.8	63158.1	84094.9	80199.5	102999	72588.7	81362.1	27937.5	48856.2	80203.6	38085.9	45875
Gda	Q548F2	18168.2	16728.4	16566	22453.7	19946.1	17436.5	18948.8	22310.1	22234.2	14209.8	22863.5	17025.1	18555.8	13847.8	21878.6	19484.3	15107.3	20882.1	10279.8	27305.4	14324.3	15394.3	11581.6	16577.9	16304.4	29316.9	35141.5	34715.6	24900.1	13856.7	18159.9	9703.01	11008.6
C1ra	Q566I6	76002.2	72817.8	57179.5	58811.7	61839.2	69299.9	56059.6	48559.3	55100.7	52209.4	54932	56328.1	73667.8	57048.2	65418.8	57848.6	90619.2	44505.9	74951.1	47328.5	60250.2	50893.8	61287.1	59354.1	55504.2	48639.3	46021.1	43028.8	55127.8	62681.8	65436.1	130491	53323.8
Igh	Q58E54	2833.5	5686.95	15078.1	30970.7		36913.1	11456.8	18807.4		2966.68	4854.11	895.444	3612.09	15361.4	10154.2	15168.4	6897.47		5404.31	8980.84	7769.08	9371.39		7081.75		2088.74	19941.2	8395.71	2746.03			7200.83	14072.7
IgG1 anti-TS1 VL	Q5F2I0	701564	591704	501416	497219	1.27319e+06	1.18472e+06	454946	425174	396316	282812	263042	257972	540258	336348	458516	991642	571590	705077	559964	696005	945699	1.05142e+06	826987	479783	492962	540772	351150	485039	680068	882361	790554	613958	887918
Mup20	Q5FW60	16420.1	44688.4	21355.5	24559.7	48188.1	14748.2	17728.8	35493.2	25108	22018.3	22844.4	16428	45238.7	27402.9	24816.1	14905	47216.1	49654.7	30481.5	16339.9	20321.5	44800.5	24676.6	50577.8	18945	17014.8	11660.2	15071.6	32836.8	31725.3	28004	15630.1	21561.7
Fam20c	Q5MJS3	4379.93	2524.93	3723.28	7556.58	5527.08	4322.28	4307.59	19551.2	4309.09	3868.03	5217.58		6087.02		5297.24	4372.2	7430.03	8639.69	3598.22	2606.81	4260.49	3969.54	5963.96	5465.14	4202.57	4201.36	2171.84	6677.25	5897.65	4861.83	6619.81	7049.54	4988.45
Serpinf2	Q5ND36	2.01232e+06	1.65843e+06	1.99159e+06	1.81295e+06	2.05666e+06	1807489	1.44956e+06	1.91505e+06	1.51735e+06	1.38735e+06	1661923	2452238	2099611	1.73756e+06	1.80436e+06	1.79294e+06	1.74593e+06	1.77834e+06	1.96706e+06	1.71454e+06	1.17965e+06	1.71082e+06	1.97556e+06	1.35103e+06	1.54816e+06	1.36954e+06	1.54199e+06	1.64093e+06	1.74492e+06	1.89042e+06	1.86055e+06	1.5739e+06	2479740
Rnase4	Q5UCA9	10788	11631.6	15183.1	6833.64	10947.4	8119.85	7870.99	7598.76	12668.1	9688.9	9448.27	10339.7	9778.87	10674.7	7204.32	8704.61	7353.38	18936.5	14742.3	10864.7	7072.96	12701.3	13960.3	6507.18	11985.2	6942.88	9890.08	5992.52	5450.64	6866.16	7157.08	6456.68	7713.2
Orm1	Q60590	1.58247e+06	1.69039e+06	1.50633e+06	1.40371e+06	2.89753e+06	1.88208e+06	1.0351e+06	1.75596e+06	3.01645e+06	2.41398e+06	2.38892e+06	3.6806e+06	1.02067e+06	1.41427e+06	844250	1.2075e+06	1.088e+06	4.27599e+06	4.08153e+06	7892382	1.83166e+06	3.83119e+06	2.05199e+06	1.59878e+06	2415520	1.93583e+06	6.83465e+06	1.56424e+06	910483	1.4952e+06	576323	1.35235e+06	2.05892e+06
Psmb6	Q60692	25187.4	38787.3	22507.6	35522.9	32663.2	30582.5	17893.4	47271.9	18370.8	25720.9	33595.5	16981.2	26002.3		37482.4	20281.8	25408.1		18721.5	29033.9	15137	21695.7	20023.7	23314.9	32484.4	34610.2	20673.2	26725.9	21863.4	14472.8	26157.8	23266	13071.7
Mertk	Q60805	3883.76	9083.74			8443.92	6200.74	16864.2		6062.36	6297.49	9154.76	8037.12	9883.91	16652.3	13192.9	6806.19	12005.1	3959.76		8272.06	9733.18	7012.5	5902.29	6801.78	5557.74	7157.11		10603.9		6466.1	8268.46	7355.83	9648.02
Pla2g7	Q60963	107896	110776	83580.9	96894.3	102168	122764	76024.5	78598.5	87004.6	105451	98804.2	103646	105866	74157.4	119199	102352	104591	93725.6	95216.7	132691	96570.5	105382	120419	87512.4	111557	111866	89736.8	84363.8	67289	77482.8	106868	97606	65518.3
Adipoq	Q60994	209287	280013	263796	249918	224581	218735	369531	210241	201488	225760	247718	204468	340370	431178	427751	446678	360244	306832	315974	263771	208226	285230	297377	253743	222860	232045	163547	276491	293148	290559	503538	384648	278862
Cfi	Q61129	965326	1.02996e+06	590644	973093	746248	730891	370714	538250	761458	1.0313e+06	1.00317e+06	648937	1.11939e+06	668741	1.26117e+06	735598	656100	968972	814655	569206	751106	808669	860545	943423	807770	1.10131e+06	493636	1.01651e+06	847467	829494	995582	884942	1.00921e+06
Prdx2	Q61171	147563	153046	142881	285243	171159	235692	218463	224998	253066	211343	323231	133758	271037	136539	358120	295682	125054	103300	77974.7	185183	236766	151602	175028	219318	304150	560327	319587	543871	289585	129155	282694	153021	81446.8
Apoc4	Q61268	1052572	977037	1223586	841328	958990	1.32354e+06	911642	1.19533e+06	1.08256e+06	1.10661e+06	1.20897e+06	1.3104e+06	827944	447127	682675	969290	757557	1.32474e+06	973692	593223	1.20228e+06	1038016	1.40162e+06	992088	1.19885e+06	1.11402e+06	639904	1.76685e+06	1560935	1.32594e+06	460400	1.81337e+06	1.70819e+06
Cfhr1	Q61406	33601.5	40936.2	35584.7	30503.1	44723.5	37067.8	30210.8	37119	40727.8	24701.2	53211.3	31591.7	34060	41390.1	50242.7	30491.7	41737.3	54203.7	41989.5	24483.4	81331.6	48887.9	44069.3	44303.7	50202.9	38173.8	28196.3	43116	29156.7	38048.6	40633.2	69850.7	50355.4
Msln	Q61468		1334.86		2151.52			1426.42				1301.12							1413.79		1782		1370.79						2848.84	2343.86	1615.26	2474.57	2966.11
	Q61649	56541.2	43947	27886.8	47061	70108.1	23975.8	28595.1	41372.3	34144.5	25010.7	61465.8	17853.6	33518.5	14719	67707.3	37516.7	26171.3	29744.7	17180.6	36214.2	31968.3	41704.5	83505.2	48502.8	40953.3	48269.9	37596	63126.5	61596.8	46916.8	49372.9	19217.8	24316.5
Itih1	Q61702	425206	352775	417489	421609	430490	441486	360230	465586	429957	446340	421747	597397	457309	387464	411576	452107	354598	601753	517651	657287	342523	365088	415311	287199	470786	391978	428835	357835	294232	280084	423467	397088	381620
Itih3	Q61704	1.22643e+06	974147	1.23532e+06	975562	1.4206e+06	1296160	879233	976628	1.23535e+06	1248502	1.06402e+06	1.7451e+06	1.04918e+06	1154944	895283	1.10633e+06	887549	1.60967e+06	1.81354e+06	2.40066e+06	896276	1.43591e+06	1088297	804344	1.09585e+06	951101	2.02458e+06	668031	611232	757311	666093	720610	1.16927e+06
Lbp	Q61805	35091.8	37232.2	35353	9169.54	41996.1	29887.1	22029.7	43016.4	21068.6	40555	38440.7	72397.1	30283.6	30949.2	28183	11222.2	35769.9	55292	57472.9	93377.2	31420	60704.5	45026.5	28373.2	46423.6	36677.7	94811.9	28144.9	20310.1	25197.5	25974	26304.1	17302.7
Pzp	Q61838	44878116	38779952	32077384	33297232	33122742	35189736	28244968	39053332	35272216	33043142	31578076	42401564	34231236	34736952	39418828	35922020	35360508	37631752	34986020	32355084	35067088	32549650	36057336	30860728	31209374	33150152	27124066	35077724	30709986	28262572	38283116	38956028	33407150
Postn	Q62009	2611.74	3888.7	7594.34	6793.93	5072.88	6368.18	9010.11	4253.51	3438.97	5427.27	5489.4	4464.84	3830.79	5476.46	7013.73	3842.03	6509.37	5921.23	3315.19	3185.47	5515.93	4544.11	7196.33	5243.84	5170.39	5028.38	2496.05	9578.49	5608.63	14014.3	12113.9	5216.64	10545.3
Ces3a	Q63880	10616.1	15103.1	7491.04	12604.1	12204.4	15135.7	12599.6	10501.3	9199.09	14088.3	11399.2	13165.8	13950.4	13954.9	12548.1	9498.73	13199.7	17120	14900.6	9618.57	11600.9	18542.1	13964.2	14060.4	11882.4	9400.92	13471.9	11300.3	8279.2	12395.1	10559.3	13059.6	13163.7
Sord	Q64442	46853	67513.4	49670	71297.2	46595.7	69176.1	37288.7	137806	78821.4	92177.9	106835	60653.6	45673.5	24593	23439.9	46086.7	46008.8	15671.8	38668.4	28864.3	66663.8	41010.2	67001.5	73715.2	125156	104264	49517.8	49742.7	25620.4	15416.4	5244.81	25085.2	13253.4
Azgp1	Q64726	856164	997215	797042	898382	847340	926338	708203	857523	817403	924004	948647	916830	1.12784e+06	932785	1.05567e+06	894839	1.12218e+06	670473	746205	667138	1.03894e+06	659266	895638	925779	1.07125e+06	946235	606720	1.00097e+06	814258	854203	922941	797746	743350
Vcl	Q64727	15611.1	12706.6	15320.4	17334.8	19550	12921.7	9482.52	11667.5	15545	13979.7	14505.1	22410.9	12506.6	8940.37	8998.88	12227.6	15239.9	17050.3	11744.6	22956.3	11964.2	11124.4	11315.3	13993.6	12022.5	12745.4	19765	16210.5	12973	14716.5	9326.58	11926.4	9931.77
IGHV	Q683Y7	26559.4	36542.4		33628.3	41861.4	23622.2	8887.45	17460	17337.2		44114.7	7301.87	80174.6	10419.9	27132.6	23863	33557		24999.9	15246.1	18990.2	13239.2	77057.5	20324.4	18814.3	24414.5	14314.4	12003	36097.4	13927.5	29569.1	7105.77	12132.8
A2m	Q6GQT1		6489.53		3654.54		4947.01	4724.92			3428.08	6551.65	4953.99	2361.94	2747.48	3071.46	2981.94	7278.94		6684.35	119480	10030.5	569.692	49111.9			5216.63	328251	6948.23		6145.16	8666.48
Prdx6	Q6GT24	13393	12222.4	16622.3	19731.3	16253.6	17566.2	18329.7	22205	20299.2	17484.8	24441.2	16154.2	19369.8	13374.3	18887.4	20708.9	9861.07	5973.93	8272.64	10584.4	18690.1	15254.7	18655.6	20504.5	30212	32339.3	22496	28496.5	21365.1	13395.1	20557.2	12084.3	11572.9
Tpm4	Q6IRU2			2599.39				7909.93							1831.81	2359.6		2287.87			2174.63			1337.81					12027.4	8094.27	5960.47	3397.9	6563.46	4959.67
Sri	Q6P069	5393.84	4396.56	2804.68	5664.27		5502.25	3517.03	5052.21	4728.53	4627.5	4639.59	2689.12	3431.21	2410.34	7010.24	6214.99	4544.39			7550.6	5337.72	5909.71	2877.65	3789.02	4682.39	5976.11	6821.84	6052.25	6864.21	17105.8		3512.07	2800.86
Igh	Q6PIP8	753735	574393	685081	656164	368662	868250	713686	250917	1.21118e+06	947539	738453	383272	1124501	503432	631346	1.00472e+06	788703	431498	388712	619245	554422	274568	711657	752923	343683	298509	286379	549218	1.37144e+06	292237	363024	687563	539918
Kng2	Q6S9I0	4.80611e+06	3.6959e+06	3396581	3.94513e+06	4.03451e+06	4252428	2864713	2.02021e+06	4.04727e+06	3.93988e+06	3.93882e+06	3306764	4.39299e+06	2.92135e+06	4.5102e+06	3.86315e+06	3424921	3.26551e+06	4.10017e+06	4339997	4.16342e+06	3.75301e+06	3.54251e+06	2.70082e+06	3630191	3.43513e+06	2.44524e+06	3.62173e+06	2.82188e+06	3.32207e+06	3.46601e+06	3.42687e+06	3464009
Fetub	Q6YJU2	946130	936912	863366	734016	704093	1.17829e+06	808269	929469	716547	800749	803242	943362	921687	928857	925672	832551	896385	888034	885359	992510	825299	737844	843110	752140	787404	736943	672791	799335	938091	1.01955e+06	1.09694e+06	971183	1.17921e+06
Daam1	Q6ZQ74	60110.1	42552.4	136550	101830	78579.1	67701.1	53559.1	91929.7	80866.2	60109.7	95364.6	68273.2	84303.7	46051.8	126423	104820	54015.1	35513.1	37089.7	75115.7	47130.8	72749.2	39584.8	119075	68256.7	126764	168275	192237	201013	105862	231032	52645.8	40226.7
Spp2	Q711L0	79702.6	155724	70948	61685.9	68875.6	59296	51124.3	148760	170633	83213.1	85921.4	114673	131620	63871.9	161890	127431	60524.5	67781.4	68171.2	30154.4	139427	54116.9	67186.2	137230	148250	162052	22413.8	192728	140307	137160	69437.9	152091	76295.4
	Q7M084	16035.1	22504.7		24313.3		11633.5		11052.6	18023.1	19119.9	8846.67	18150.4	15848.2	13825.3	10176.2	15475	11082.5		21442	16083.6		14169.8		15680.2			15724.5	10020.9	26393.2	16557	16270.5	18428	19513.5
Kif27	Q7M6Z4	209442	240129	380380	530092	310587	483352	591995	410667	302546	402543	486342	176831	509494	205893	596794	719231	274192	56221.7	214369	348715	418398	519674	379827	41668.1	586663	845811	906756	995313	988519	249877	601613	308313	156683
Actn1	Q7TPR4			1152.38	1432.48			2912.35		1211.79					1213.48	1114.59	351.569	1536.36			2161.98	735.46			973.124	1195.23	967.088		3115.46	2766.64	3713.95	1627.15	2490.4	3293.78
Prap1	Q80XD8	2882.69	2046.25		2779.07	3037.37	2697.48	2169.79		3036.5	2209.42	2095.8			2811.78	4703.28		2516.96		2871.71	3982.95	1261.01	5655.49	2393.08	3233.45	1207.04	1607.52	3540.97	1892.43	2424.6	2819.59		3305.69	4387.92
F12	Q80YC5	326654	288227	354482	265827	323448	341708	360936	289128	347353	363909	346670	243268	317098	383933	366058	238748	376177	242677	232406	279688	393046	275145	383972	434510	397670	337984	226427	352411	312815	425651	408823	272017	342313
Igh	Q80ZI7	202119	606675	476390	289880	260244	491269	572339	211021	404730	185064	393979	277944	316849	291839	281411	331144	450259	365377	186148	384597	524798	254439	265348	545788	291995	258163	172174	297220	564724	336531	263128	305089	328338
Apoa4	Q810I7	563543	567945		500057	793791	693807	1141206	2.68494e+06	470706	618009	994554	2531600	450806	203311	316569	914475	1.07636e+06	771095	20260.9	292049	2.0999e+06	287129	532464	579265	756994	725667	1.81556e+06	2.21697e+06	417344	305832	453184	928743	556036
C8b	Q8BH35	87104.5	171087	85850.2	73475.4	94399	75701.9	91663.4	32188.6	61119.1	49522.1	48974.9	57327	88580.9	119349	80608.6	53572.7	115090	84759.5	95574.9	76123.6	51033.8	96922.9	79761.6	123063	41905.1	48211	42362.9	65257.7	159834	149308	112127	81085.3	129979
Ces2e	Q8BK48	35603.8	21340.7	17394	22679.7	31095	24507.5	22524.3	29182.2	32593.1	28349.8	28781.9	42405.6	23110.9	29852.4	27040.2	19114.7	26676.9	39620.7	38906.9	49858.1	25449.7	39635.6	32991.4	31282.6	34412.8	29655.2	63696.5	24917.3	27167.7	38043.8	30665.9	21596.6	16370.6
Qsox1	Q8BND5	555738	544053	469399	473105	701135	460898	412309	597934	644348	563041	561299	730484	420538	520439	415232	425433	437220	712968	704552	907064	479597	702047	567875	496517	643158	503957	751051	419486	373658	432328	390789	360433	390408
Efemp1	Q8BPB5	28705.5	24862.1	16066.2	24212.8	26461.6	30025.5	30676.6	18549.2	13775.5	26154.2	34234.7	25423.5	26488.8	25435.5	37393.9	24933.5	32016.2	32917.6	30129.2	24998.6	26619.8	26836.6	33995	28882.9	25553.1	27725	19192.6	34743.7	25662.9	30934.5	44982.8	25814.5	28682.1
Tfpi	Q8BSB7	1274.34		1501.13	1330.08	1683.91	1744.47	2521.13		1049.18	1137.63	828.704		1715.01	2707.2	2130.01	2439.09	2583.29		1232.67		1576.05	1536.29	1780.03		1517.87	1360.11	1344.46	780.317	1699.85	1366.02		1319.37	949.053
Pm20d1	Q8C165	9243.52	2910.13	6606.71	4474.41	6057.02	7236.96	6679.55	9098.32	12611.8	4192.81	8100.38	9944.03	4285.08	4767.32	4982.55	4667.06	5517.84	8439.4	5999.22	4687.85	9346.16	6476.36	10432.8	8236.79	8311.36	10595.6	6074.6	15967.9	5659.02	11101	5729.06	8839.37	9117.49
Apoa5	Q8C7G5	24456.9	15472.2	25483.9	15707.5	16674.5	21353.6	16106.9	21877.4	17470.9	19105.6	12656.5	26696.3	12818.7	8270.27	11181.2	9239.35	10819	19585.2	17361.5	41215.5	14784.9	22166.2	13485.9	12278.8	15708.2	18947.5	53425.5	13964.7	6196.7	6382.76		10129	10025.6
Pgp	Q8CHP8		7365.06		9296.54	11248.7	10165.2				8812.48	12800.6		11048.1		14318.9		11546.5			11482.7	8977.61	7985.22	9919.45	11396		17987.1	18230.9	18226.2		7402.81	10753	8532.1
	Q8K1F0	15986.5	18144.4		212118	33521.9	22450.9	23618.4	11068.2	100915	44293.8	14429.1	48829.4	24830.7	18561.4	6060.52	44226.7	15238.7	32387.3	25778.8	28662.4	18057.3	11016	11340.7	27234.9	10794.7	48659.4	13168.5	34939.7	26492	91175	19369.2	10662.3	54452.3
	Q8K1F1	14964.7	28495.2	8803.48	9849.19	24610.4	9982.69	12354.7		63845	77710.1	24134.4	18617.1	31723.9	19520.9	12801.1	65028.6	8641.99	27770.2	21225.6	17347.7	18384.7	16165.2		28090.8	17464.2	105733	9172.18	18282.5	25712.8	104684	21583.7	12193.8	44939.2
	Q8K1F2	317007	193023	325195	226902	590386	286363	245072	96401.9	135232	196466	235626	287368	465258	479636	375436	376204	344223	589494	200112	41699.6	229975	141993	823424	199165	225340	256749	144373	132501	195350	548622	229128	148023	257463
Cst6	Q8K397	25701.8	16159.1	33359.5	22007.2	27655.8	18168.6	27105.4	28253.1	28658.2	26370.6	38005.2	32391.9	25383.5	26887.5	36522.1	55803.1	38397.6	20625.7	23250.8	18415.8	33808	20025.1	38056.1	20588.3	16540.3	37823.4	20201.1	25826.1	31413.2	39843.2	41392.2	23212.7	24208.5
Ces2a	Q8QZR3	58218.2	22740.4	17198.9	19992.9	32258.6	21954	30636.4	22707.3	54011.2	26638.1	29864.2	56679.3	19421	37778.2	22334.4	18624.8	27409.8	36076.4	42376.4	61234.5	16994.8	45825.4	46541	30572	30773.8	27579	37327.5	17971.9	26723.1	35447.7	27113.6	23534.2	13768.9
Oaf	Q8QZR4	10815.3	10289.7	8052.74	4414.1	7006.09	8344.45		7637.49	9121.51	6407.25	6755.36	10962.9	7128.91	11476.8	7582.41	8237.82	3623.56	14431.4	10361		11938	13729.5	8041.5	2667.17	9715.41	8747.88	7395.18	4910.69	4993.88	4800.09		1029.75
Blmh	Q8R016	6845.29	6166.84	4760.25	3861.96		4361.03	5114.33	6786.97	4619.36		6053.37	5462.23		4332.78	7497.98	2459.92	2502.28		1759.66	5326.49	5678.67		4369.83	3859.6	4708.88	6214.19	6259.6	5962.74	2866.98	5718.26	3454.16	1906.86	2219.54
Cfhr2	Q8R0I8	488591	462038	384592	306742	388535	415748	354260	320882	453163	429135	372947	427909	444652	492111	422731	303587	419914	284084	516365	434326	383337	552890	436549	336368	388939	339312	273976	319786	388188	398210	487625	429371	524897
Angptl6	Q8R0Z6		3696.93	3511.4	2108.78	6008.99	2168.84		5795.25	2420.65	2272.28	3849.85	3277.93	2199.55	2180.51		2712.95		2082.8		1443.43	3326.3	3021.2	3997.3	2896.43	4473.95	4467.51						5154.55	3410.69
Serpina10	Q8R121	378425	346574	273133	283305	210324	364235	182824	421774	405778	390634	435318	419776	275388	372602	260977	244960	288968	653111	561995	639101	335292	616398	423624	302636	334505	360611	547148	265367	216061	218576	190501	175771	249204
Mcam	Q8R2Y2	4045.81	2926.49	4425.23	4073.01		2646.03	2787.27	3415.46	2138.8	3101.82	5286.62	4021.6	3954.31	6666.08	5690.47	3624.89	5341.77		4692.23		5555	6041.04	5572.71	4864.27	4698.5	4930.16			5722.33	5661.16	6188.93	4710.89	3802.49
Apom	Q8VC79	993427	976936	919355	551379	1.23118e+06	779349	562530	870922	389029	484405	538818	518064	976566	729725	1000921	718482	1.12319e+06	677787	436980	451096	598251	541458	633664	584767	446824	649776	239381	520532	736738	768353	684113	630801	874125
C8g	Q8VCG4	173103	275261	109905	130319	161289	114940	137892	106257	97900.6	86009.7	91294.7	95101.3	147638	202827	182800	95040.8	264406	121720	141687	70043.8	83727.7	133485	161737	220879	85752.2	90860.4	56722.8	125369	235003	263269	224475	118841	199160
Gpld1	Q8VCU2	1.14619e+06	1.15317e+06	1.09328e+06	998236	938638	1.00943e+06	936702	1.02018e+06	1.00427e+06	937414	992979	738996	1.09208e+06	845945	1.12834e+06	955778	1.11816e+06	960814	940353	749818	1.10097e+06	790589	1.3365e+06	960383	1.00754e+06	1.09936e+06	553993	1.20089e+06	1.16167e+06	994533	994664	1501199	1.28576e+06
Myh9	Q8VDD5	3597.67	7657.86	2027.7	9093.43	645.883	2230.85	8399.99	3135.94	1572.68	4304.77	4458.38	686.192		1153.54	3500.57	5332.43	2824.55	1912.66	10528.5	6908.91	2290.03	4768.2	1192.72	2243.59	3076.67	6037.78	1817.23	12283.5	11665.1	16463.7	6971.46	12800.7	13837.3
Ces2c	Q91WG0	264093	90920.8	164790	132254	153171	126066	128698	103439	180913	112922	120711	254475	109820	108583	105619	121838	109396	58398.2	155366	179094	156217	202715	199902	150864	167205	185002	283315	174043	219806	306884	155721	146058	154964
Masp2	Q91WP0	239423	280699	241807	227774	247958	224202	225901	276393	256897	309002	274140	239055	230496	226858	283848	241678	237140	245620	204645	214656	274301	257237	280308	289182	290443	268886	208010	331124	262733	266331	265439	304029	302235
Serpina6	Q91WQ0	953799	706817	1.36547e+06	1.15738e+06	879206	1.34584e+06	1.12058e+06	995988	693447	1.08104e+06	1.23346e+06	832157	1.20132e+06	1.10997e+06	1.58912e+06	1.44697e+06	1134744	1.21637e+06	1.05331e+06	928039	1.07208e+06	777020	900463	676122	1082118	1.01537e+06	603424	1.14966e+06	682708	776734	1.76226e+06	1.10861e+06	1.08388e+06
Hpx	Q91X72	25962014	25056804	27613420	24651656	35520888	25941214	23303074	23265894	36530584	31494310	29964508	33934564	24874058	23924564	17867904	25127536	23347726	49679772	43856568	59556128	30405352	39777920	33028940	23092728	36078320	31484374	50669144	23764316	17355036	19686956	13636847	21206774	33260972
Lrg1	Q91XL1	4.39908e+06	3.71169e+06	3.32805e+06	2.70274e+06	4.2122e+06	2.81822e+06	1.87321e+06	3.6542e+06	4861981	3.88795e+06	3.02629e+06	5130864	2068843	3.16804e+06	1.40973e+06	2380330	1.84602e+06	5.12978e+06	5231136	9199804	2157024	5.24916e+06	3802256	3.27894e+06	3103510	2.19097e+06	6936295	1.35899e+06	1.29128e+06	1.71163e+06	1.04008e+06	1.30579e+06	2.55005e+06
Dnah8	Q91XQ0	23669.2	30627.8	23710.9	25770	19934.9	23045.6	24659.2	19386	24850.4	12154.5	16077.2	22045.4	26698	34601.4	41601.2	7509.54	29799.7	43035.3	6143.91	38174.6	20083.4	11366	25902.7	17517.3	20357.1	18873.7	17533.5	13520.4	29821	26465.5	18456	6098.12	42176.7
F11	Q91Y47	5014.2	3687.21	5984.74		5873.58	8010.24	5536.63	4187.24	5871.48	6461.01	9742.76	3836.14	10450.4	2720.45	2272.2	6883.66	5598.13	6991.72	5485.97	8223.97	10451.7	4591.91	7691.94	7287.48	9164.49	10016.1	12238.3	9451.25	10296.1	8690.55	6066.59	7500.61	9655.17
Ighg	Q91Z05	187391		37944.1	117733	71343.2	322724	61754.7	33761.7	121712		36144.4	43572.8	122100	32101.2	47458.3	85095	75816.3	305863	105185		74744.6	27791.9	343156	102010	61503.8	74706.5	43490	40976.4	353437	59921.6	137468	1220141
Tf	Q921I1	115508728	81121216	82175568	88993248	92273672	88526976	71882608	120302176	92114112	98952240	106340840	113032968	91921320	70894632	111111432	115288352	96844504	82228728	64505104	85063448	105495400	89085344	94263800	57317040	117093824	113604744	68638840	97545944	83610784	74111056	102724288	86072616	76300208
Ighv1-53	Q924P8	8377	7969.04	4990.88	10145.3	12838.5	22006	15450.6	7292.4	7927.43	10280.8	13499.4	5115.61	24058.7	11367.3	24599.5	16696.7	17558.1	12329.8	12069.8	25572.9	9859.58	10452.9	30622.7	25760.1	14935.7	10081.2	10905	7475.87	8453.66	12496.5	14814.8	11849	10086.8
V165-D-J-C mu	Q924Q0	93352	78991	116249	126287	42806.8	84779.8	54660.1	44229.4	145568	43442	42465.7	52771.4	102986	38499.9	60721.7	66009.2	58811.9		55632	45615.6	56995.3	46272.4	46510.6	66381.4	35310	58736.3	44169.4	37352.4	29455.9	85593.5	39200	44851.7	44390.9
Igh-VJ558	Q99KA4	914872	1.19173e+06	375494	671260	912641	1.59504e+06	342297	893762	669446	1200053	950041	1.00297e+06	697041	912829	1.85669e+06	1.12123e+06	495131	321553	646598	935932	763913	1.01455e+06	857456	732400	878007	831519	558104	633121	312393	739870	2.169e+06	295336	1.84521e+06
Lap3	Q9CPY7	12758.8	17758.9	8208.47	14101	9414.8	14348.1	8057.84	27241.7	29050.2	17586.1	21571.5	12618.1	12981.9	11041.9	9200.63	9790.04	18853.1	14642.7	13389.9	6064.3	16605.4	11331.5	17129.4	24072.9	25117.9	22291.1	7706.21	12610.3	6733.2	7095.9	3313.63	6448.05	4017.22
Cela3b	Q9CQ52	1511.87		3041.49	1722.03	3565.33	2815.27	4477.34		958.891				2792.04	1935.5	3051.48	1703.83	1967.65			13734.9		1493.96	1070.7			1583.95	4969.58		1978.19		1453.82	1694.73	1650.24
Ctrb1	Q9CR35		20941.1	27128.9			22435.5	22064.4	46205.2	7755.26	21236.4	43282.9	39345	5607.61		5494.96	15135.9	45978.8	45123.2	28004	404413	30771.7	30437		34050.3	20217.4	24948.7	193099		41014.9			52633	12551.8
Atic	Q9CWJ9	5733.28	5757.36	4690.75	8613.56		4981.86	3788.04	3959.1	1861.47	4375.83	4776.5			3181.79	11521.5	6062.71					9604.43	4057.13	4610.5	9102.1	4585.89	10065.6	8331.74	12679.9	8860.63	3598.5	8609.04	3610.37	2419.01
	Q9CWS5	14574479	18468784	20204042	29853484	17014894	20375512	27728300	24905736	24396024	20841332	29174848	13308664	28382648	13725845	32310012	27412668	11828992	11759169	7.4383e+06	19379760	18714650	20234702	19069534	25059238	24520396	45322544	33224942	51483468	42108736	18894080	40528148	15938803	8980580
Vasn	Q9CZT5	1271.97	3125.97	6694.78	1777.36	4990.32	4798.65	6134.52	1892.48	1406.32		8651.33	4237.44	8054.06	5968.27	6234.38	3949.06	2156.44		8287.39		5210.85	2943.52	5710.4	5481.57	5693.2	6011.54	3350.78	7108.13	3820.36	6755.17	4066.53	2350.53	8437.78
Obp1a	Q9D3H2		4577.85	5145.28			6311.79	5883.33	2911.48	4045.33	3622.71	4695.1	9206.38		8264.79		4974.22	7991.5	4599.18	2335.69	7525.89	32395.9	3551.59	2467.43	3356.42	1263.7	3746.64	4483.65		5468.67	14823.6	6598.84	6031.87	5054.54
Ctrl	Q9D7P8		14087.1	12823.5				9578.3	9728.79	14652.3			13632.7		12486.8		4267.53	8767.41		7232.19	570589	7262.41	17821.3	19123.2	14752.8	10559.2	8710.22	78767	7998.82	19655.1	6649.32	13944.1	17709.8	7365.8
	Q9D8L4	650017	454676	251580	391884	666711	1.35631e+06	520852	388195	212430	497137	298047	730065	444570	272694	735808	514372	1.28806e+06	308127	463545	388622	623118	456862	482019	382072	222237	404273	268918	442053	906677	387166	599475	432591	260627
Cpn2	Q9DBB9	1.36124e+06	1.501e+06	1.7346e+06	1.56669e+06	1.38451e+06	1.40829e+06	1.17031e+06	2.07121e+06	1.52582e+06	1.73396e+06	1.68594e+06	1.43897e+06	1.55298e+06	1.53217e+06	1.52284e+06	1.5611e+06	1.34156e+06	1639319	1.52023e+06	702251	1.50938e+06	1343957	1.50907e+06	1.45253e+06	1.59638e+06	1.58617e+06	685293	1.70792e+06	1490185	1.55868e+06	1.38882e+06	1749843	1.59953e+06
Ica	Q9DBD0	687608	827995	836088	732872	728508	578356	711494	777729	620856	740381	728427	907687	594411	654780	694562	676865	841804	721696	604886	608239	628847	663916	784473	830506	676521	737422	536518	697404	831764	816363	668849	713020	734439
Erap1	Q9EQH2	2955.79	2313.88		2700.6	2231.3	2789.82	4120.89	6203.37	2559.47	2837.62	2792.47	2671.68	2443.78	4818.65		2605.7			2818.36	4040.96	2907.73	3364.79	3212.19	1520.84	4353.72	6441.22	7007.94			3600.18	4216.55	2583.96	3115.4
Cpb2	Q9JHH6	468797	498296	403675	405464	724074	464315	353025	405527	808510	594172	481576	801133	410534	499740	355549	349717	387514	850999	938606	1.43438e+06	464982	790274	485348	385634	535007	463935	1122280	412438	325282	394552	266847	431174	496197
Cpn1	Q9JJN5	682364	734596	736269	592642	740674	606308	516140	618432	734331	710977	796338	769754	690710	696281	778729	598868	697646	688425	617469	383629	686988	561060	754435	651954	733800	755022	311810	769132	673006	796575	695466	715475	757104
Tmod2	Q9JKK7-3	17950168	21656726	14776446	16465767	12839698	12801290	14006454	13719178	14432628	17170388	457300	176542		13521868	151777		16231281	12164246	257313	20502.8	5.60018e+06	15674015	16920642	18988126		11356448	8.18648e+06	15591004	19745216	4.59072e+06	18767194	14272988	15709925
Psma6	Q9QUM9	13181.6	11161.1	9416.1	12906.7	12900.6	12175.3	12443.8	18335.2	14576.7	14777.8	18194.8	12759.8	12201.3	12157.4	15080.8	15944.7	14470.6	4920.5	11835.4	12666.1	15129.8	6749.27	13662.4	12245.9	15108.5	16303.7	11935.7	13153.3	5439.39	5517.83	10851.4	7638.96	3835.55
Cd5l	Q9QWK4	862611	754316	649548	1.0772e+06	1.08136e+06	1.05031e+06	937222	662681	922753	892951	1.00583e+06	677008	1.04593e+06	640982	912299	912047	737067	745930	774648	813660	1.01667e+06	804058	1190072	741654	912023	978032	518413	711720	756220	731524	779731	796924	1.05026e+06
Actg1	Q9QZ83	26833	24850.1	24217.9	26888.7	26834.5	22638.6	28773.2	24057.6	27988.9	35231.4	30333.7	36307.5	28681.5	34581.4	35320.7	37338.1	30470.5	32245.1	22643.5	60344.2	33510.9	37676.3	31931.6	26169.3	37268.9	29519.3	84071.4	57412.9	35308.1	33985.7	33774	22595.6	22089.2
Plod1	Q9R0E2	3409.44	8092.2	3392.71	5110.25	5752.68	4776.26	3549.77	4712.71	8112.79	4830.36	3459.57	7155.58	4001.39	7957.87	4122.01	3724.88	4254.43	6864.11	2713.66	6679.12	4692.76	5899.01	4880.59	4869.68	4562.84	3586.24	4969.29	3207.71	4123.12	3891.11	3474.78	3563.53	4809.46
Ak1	Q9R0Y5	4166.57	9131.56	12362.5	12072.7	10109.7	3878.52	9334.61				10150.5	11338.8	8167.45	9837.17	6222.61	7961.35	6733.52	4453.65	12080.9	4344.96	6777.4	8009.57	5799.91			4731.59		6918.12	10676.3		11053	11073.6	8608.08
Psmb2	Q9R1P3	16805.6	20229.2	21233.8	18244.3	18739.6	17581	20153.3	22743	18215.6	19190.3	22736.3	18415.8	17599.6	6301.21	16966.6	19192.4	18755.8	18785.9	13369.2	17529.7	17367.5	15077.1	16463.8	19325.5	17849.1	24705.2	16676.8	14742.3	13126.4	12329	12986.6	12865.4	8376.72
Tagln2	Q9WVA4							6727.54	2070.24	2910.98	2590.3	2654.25			2815.43		2373.05	2754.9	1522.38		3764.31	2152.63		2027.41	2629.38	2432.02			7240.45	7614.51	2964.92	3091.21	3610.29	3870.71
Cpq	Q9WVJ3	35808.4	31082	31251.4	40899.2	28154.9	43831.4	43363.1	44551.6	41410.9	43988.9	41622.3	40190.1	49833.8	41524.2	55485.8	46790.5	42221.1	27575.4	41132.7	29245.5	34412.6	32844.4	39151.8	22488.4	38001.7	44997.7	16686.9	47103.6	36151.8	32580.5	47582.1	42338.9	37744.2
Minpp1	Q9Z2L6	3867.88		10511.7		6693.95		6616.05			9401.79	1737.28	9983.29	4196.5	5329.16	6411.7		7008.1		9572.16	9144.18	5873.54	8757.12		8489.61	8059.09	2553.11	8846.59		7105.05	4493.34
	U5LP42	7763.83	6498.68	12385.5	44452.1	10243.5	7176.75	4059.04		5858.97	6482.66				3005.58		6097.75	8391.71		25981.2		5070.51	1799.99	12400.7	5132.58					4991.35	2204.25	5351.64	8378.75
	X5J4I1	100177	41974.5	39018.6	88455.6	26128.6	239975	47258.3	16381.4	24408.5	65706	31195.3	45789.1	22264	49084.7	32395.2	53389.1	39007.9	43926.5	53704.7	97922.5	86660.9	46614.6	60716.9	27665	30735.2	30537.8	22301.3	24659	80540.3	86357.4	72792.3	41783.9	84139
	X5J5C6	3249.72			2725.53	8568.64		5475.85		7005.63	6605.03			1958.33	7396.73	14932.3	1377.8	1038.39		1135.03		5453.47		2099.26							8827.14	10999	1392.97	7241.13
	X5J5N0	543705	372505	547714	678995	294166	1.12904e+06	988367	189870	1.13441e+06	502582	311929	517003	359646	411680	386057	1.24265e+06	706108	588521	456317	411283	922684	205060	609500	481959	387534	682447	401767	490769	1.40059e+06	710494	807502	294257	861162

## Sheet: Proteome_82
Gene names	Protein ID	1_plasma	2_plasma	3_plasma	5_plasma	6_plasma	7_plasma	8_plasma	9_plasma	10_plasma	11_plasma	12_plasma	13_plasma	15_plasma	16_plasma	17_plasma	18_plasma	19_plasma	20_plasma	21_plasma	22_plasma	24_plasma	25_plasma	26_plasma	27_plasma	28_plasma	29_plasma	30_plasma	31_plasma	32_plasma	33_plasma	34_plasma	35_plasma	36_plasma	37_plasma	38_plasma	39_plasma	40_plasma	41_plasma	42_plasma	43_plasma	44_plasma	45_plasma	46_plasma	47_plasma	48_plasma	49_plasma	50_plasma	51_plasma
Rab11b	A0A068BFR3			4961.04						1133.87																	2849.89							13047.3		11514.9			1210.54				8648.74			4415.24
Psmb8	A0A068BIT8	14338.5	15399.6	17203.9	21534.6		12760.5	13469.3	11464.8	14340.3	14171.5	13210.4	15125.2	12116.9	15571.5	17419.7	9078.05	10746	15968.3	12293.5	11650.4	15123.1	11316	9978.08	9537.34	14042	14509		6756.56	10302		9657.48	12584.5	11405.4			17576.4	13244.1	12110.7	7262.63		13475.1	7204.24	10796	9203.43	7929.22		9324.65	9700.48
Epb41	A0A068WAQ5				2377.15			7359.59			1046.96						2220.53									2143.92	4619.19	1459.29	2876.11	2480.79	1955.29			3422.79	1791.8	4009.89			4256.1	3584.37	2944.32	1707.02	2478.93		1385.03		4260.32	2220.56	2241.64
Gm20730	A0A075B5J6		20890.3	2811.22			38541.5	30290.6						49501	9083.98	24616.2				78253.2	13696.2	33905.6	16905	38131.6		52261	23887.9			130375			45628.5	61885.3		46165.6	79556.9	93328.8	73929	51822.3	45904.6	55021.6	26387.6	55296.4	52625.3	40516.2		23493.9	57920.5
Igkv17-127	A0A075B5J9		67407.6	27490.2	106646	36937.4	77645.2	84246.9	76957.8	52156	32566.6		537956	47837.1	12232.3	25837.4	32522.4	498387	141260	22127.9	42968.4	40904	42191.6	23436.8	21068.9	18619.2		6803.05	128321	33703.5	353341	10858.2	11344	18135.2	74057.6	27568.5	108777	54767.3	14925.9	40095.7	31814.4	58151.1	16365.9	36344.2	62698.3	33909	78729	42905.5	32841.5
Igkv9-124	A0A075B5K2	64657.2	68178.9	45804.9	92348.4	58594	82735.9	29520.7	42339.2	38228.5	35923.9	34607.4	59461	36265.9	56644	47659.8	66987.3	46631.2	136231	32307.9	37199.5	67235.9	16521.7	74871.4	49306.4	51470.2	46982.6	55611.8	53122.2	51057.9	72131.3	21712.1	57341.7	84190.7	47211.3	90260.2	170483	130694	34165.9	75644	31803.1	74142.3	35003	76168.8	57316.4	44606.4	75621.8	57893.5	66436.8
Igkv2-112	A0A075B5K5	23556.2	8273.31	57016.4	18741.9			7055.06		21039.9	68310.7		15123.4	33066.5	48810.3	54122.4	98075.5	50476.7	22360.1	55764.2	94713.6	21293.8	224740	23342	17370.2	13464.3		5494.99		11109.5			14244.1	10218.6	11069.1	5578.84	228199	13952.9		9853.17		31450.1		176055	44446.7	41091.8	44426.9	15048.9	19017.9
Igkv14-100	A0A075B5K7	77570.2	45821.8	46679.6	43051.7	111247	47171.3	75056.3	30610.9	21790.1	41619	24544	65775	75697	16806	99721.6	54022.4	59866	72471.8	56765.6	65188.6	57987.4	23308.8	129672	37160.2	93553.3	74417.9	31493.2	33981.7	60052.7	65053	86029.7	65854.4	125208	80726.9	50545	27308	140659	34143.3	81664.3	72174.8	63053.5	47896.6	79202.1	86139.7	62983.6	86792.7	54788.4	61696
Igkv12-98	A0A075B5K9	17864.3	11014.9	33005.5	4312.57	21255.5	19246.4	20836.3		7957.68	13157.7	5830.22	8483.61	4502.08	4498.58	23280.7	25982.6	4514.7		9364.65	4025.39	10934.9	13907.7	6605.94	12171.6	6187.54		6564.06	8138.75	6239.5	11343.4	2303.32	14363	8370.12	19654.5	46565.3	28112.1	43030.8	10286.5	16923.1	34435.8	227465	6962.16	4325.95	6037.22	8577.77	20270.3	6047.25	23443
Igkv4-90	A0A075B5L3	57286.1	15725.8	32830.5	98096.2	25063.7	43421.9	36362.2	57066.7								7314.62			7503.8	39091.4	20644.4			51768.1	174994					14184.2	28245.9					16462.1	16808.9	36816	33195	414777			27785.5		23329	8060.63		7396.22
Igkv12-89	A0A075B5L4	3120.04	5806.85			4080.24	46086.8	12944.8	10130.5	3492.47		2539.15		41284.9	3325.72	6449.56	54669.8	46458.6				26019.5	5651.45	3353.83	7213.02	2882.67	3686.38	2888.94	1816.54	2081.81	21216	85903.1	3399.21	8140.17	14428.3	2116.77	1961.58		2001.19	13854.9			2531.14	2702.06		11860.4	4721.16		9930.35
Igkv4-80	A0A075B5L7	6439.72	44630.3	79675.2	34900.6	26804.4	69030.8	34647.3	98469.9	38110.5	50321.3	36917.7	5340.54	45111.9	30282.3	81881.4	49712.3	52690		132890	34454.8	31523.1	17021	94530.7	19688.7	157524	22575.7		14226.7	15962.1	32603.3	47539.7	103473	38678.7	25195.7	17116.5	92164.6	56417.3	42425.2	32149.1	49782.3	45213.6	82538.8	109353	34057.2	70685.8	65164	107904	40487.9
Igkv4-58	A0A075B5M3	454345	615529	3.47113e+06	3.40246e+06	2107910	1.46274e+06	416773	336988	389010	577282	335806	1.37095e+06	596085	485146	648337	736830	394803	433481	963536	1.49812e+06	1.00123e+06	803063	1.1334e+06	941677	942006	389767	462043	595610	843651	1.39357e+06	889114	627225	638624	723881	784363	1.83242e+06	3155627	506810	1.17545e+06	495185	1.8843e+06	1.06349e+06	2.13155e+06	1.0674e+06	920221	1294893	1.48629e+06	504398
Igkv5-39	A0A075B5M7	1.98677e+06	1.52222e+06	1.79667e+06	2.9314e+06	4051458	1321918	1.6708e+06	2695979	2163172	2.29068e+06	2.95214e+06	2.09046e+06	1.98216e+06	1.37297e+06	2.41914e+06	2.36721e+06	1.48865e+06	3.77974e+06	1.66669e+06	1.36872e+06	3.42586e+06	3.18063e+06	3.15061e+06	1.66433e+06	2.42932e+06	4347545	1.78657e+06	1952910	1.5388e+06	2.84385e+06	14355326	1.3547e+06	1455189	1.56662e+06	1.39554e+06	4.64133e+06	7690337	1998296	2.76326e+06	2105449	3.711e+06	1.37747e+06	3.0881e+06	1.80906e+06	2920270	3.46438e+06	4.12269e+06	1.26249e+06
Igkv12-38	A0A075B5M8	7599.32	13728.6	4225.88	3877.6		5809.16	1915.76		8070.12		718.689				4118.15	20357.4	2207.39	3354.69	6294.65		147440		7554.4	15614.3	5941.14	4584.29		1100.13	6188.91		14578.3	10039.2	12941.6	21367.6	5022.16	17172.4	215570	6263.57	13130.6	1510.26	92176.3	38148.2	8082.79	23808.5	10925.9	11358.6	8735.85	11590.1
Igkv6-29	A0A075B5N2	35749.7	18103.7	72324.2	22558.8	46142.9	47664.9	31920.1	29205	30499.7	2696.67	20828.2	5488.47	21802.6	25076.2	38771.8	28343.3	23742.9		123851	7241.7	138189	6773.88	18403	11341	51806.8	29859.1	19636.6	8276.98	29036.8	18261.9	15822	13618.6	15724.3	7475.39	6436.34	19564.5	22080.2	34465.4	45446.6	15037.1	42042.5	15182.4	51908.7		14760	53102.9	53414.3	11567.9
Igkv8-28	A0A075B5N3	267274	242927	172973	279713	309455	804568	242864	452470	384549	209354	410675	351229	199345	388891	855353	586048	196510	398562	272741	468935	838962	426864	311547	453754	514998	329628	167263	252617	263018	191838	161958	371754	270728	269354	201879	1.54953e+06	388258	240673	275237	178589	1.04559e+06	152788	1.37816e+06	336531	224692	310877	450436	286172
Igkv8-27	A0A075B5N4	69054.7	165972	22973.1	41129	57421.1	98851.3	26146.4	11142.4	26904.7	19469.2	28557.5	28202.9	29145.6	15023.6	33591.7	75665.1	19611.6	42762	78646.8	16770.8	27261.5	33712.3	48475.3	24018.5	24918.6	39460.1	51025.4	12635.3	22724.4	17777.7	38708.7	33870.7	22008.9	30106.6	35607.4	57495	35983.6	53672.6	45945.6	13506.9	26821.9	12530	42581.8	53930.1	26819.8	117524	420110	31286.4
Igkv8-16	A0A075B5N6																																					4542.21						6114.45
Igkv6-13	A0A075B5N7	55012.3	81328	107491	495333	79482.3	485393	125533	173456	122996	34199.2	50544.9	583386	39489.4	23782.7	56259.6	61358.9	33245.2	104872	76426.8	131728	136025	176807	168911	97827	57684.2	29591.6	118222	51499.3	85075.9	134766	94242.8	51923.5	135613	59829.5	173657	194913	205406	85959.6	298464	85300.4	60413.9	100052	85045.3	64870.7	48515.5	134832	68691.9	55457.5
Igkv3-7	A0A075B5N9	136039	123640	53633	64798.4	53972.5	70308.6	120338	56704.5	32701.2	50218.4	43745.1	162843	31433.2	9398.1	62779	52315.3	37522.7	48883.8	114796	46160.2	257118	52073.2	63498.9	657202	27922.9	87896.5	37886	81457.9	46853.7	115140	802707	74576.8	62028.8	125023	145660	1.03148e+06	417595	86069	81816.1	97434.5	262115	142377	521636	41806.1	276656	244841	187196	40873.8
Igkv3-1	A0A075B5P1	23062.6		19099.6		13103.1	14937.4	32474.1		11165.3					4264.49	15734	7554.25	18860.9	14982.3	18517.6	11067.4	106006		7312.69	6990.69	10807.1	22467.1	21077.9	14432.8	7083.75	11208.1	49512.9	14340.8	22702.6	26234.2	74955.7	38818.3	48892	4889.42	49765.3	12166.6	16030.2	16992.3	9163.77	98520.3	22787.1	26354.8	26918.1	31723.2
Ighg1	A0A075B5P4	62864.1	75064.6	46775	42695.2	43769.2	82169.1	24774.9	13937.1	39437.6	26362.1	39905	16774.7	35521.7	25041.4	33005.1	39496.3	14076.9	33773.5	31887.9	24266.4	45431.9	18136.6	28991.8	29570.7	32045.4	26047.5	20921.6	23444.9	23399.1	30193.3	50497.1	47152.7	38510.6	48501.2	45500.4	61484.3	48042.2	31354.3	88314.7	63378.7	77983.3	58371.7	30707.9	81625.3	25851.5	54788.5	73821.8	50960.4
Ighg3	A0A075B5P5	1.42519e+06	691663	968822	895374	483450	6.83123e+06	500946	1.00365e+06	879933	239105	172873	535984	279947	808642	505136	1.0117e+06	875110	715838	494786	1.04328e+06	361648	804764	637966	2182679	908340	1.74601e+06	1.43481e+06	1.79549e+06	455960	2.43853e+06	12914123	1.20372e+06	894750	2.96783e+06	2.21159e+06	2.18424e+06	8576033	1.31574e+06	973977	1.6777e+06	2.05445e+06	1.03812e+06	1.52303e+06	946511	2628191	2853849	748464	1.75586e+06
Ighm	A0A075B5P6	26551122	30169522	19940342	32353128	31267238	43405276	24001362	23822086	29730988	23519974	24885068	39496776	35260328	21007564	34090904	34341904	31356936	33592472	31168040	17898786	27912386	19523040	42986968	19170342	24917476	24055330	14212456	24452372	24987692	22009552	18293656	28230958	31288092	34756432	19735356	49618592	59180492	18843598	29874818	10431124	30943936	35286164	30098284	28738472	26455886	45219744	35740388	19555658
Ighv5-12	A0A075B5Q4	156522	178595	171324	109280	46347	77272.6	25536.9	91144.8	163917	94975.5	129239	77906.8	81187.6	91299.9	58027.5	919545	71533.1	66780.5	173051	77444.4	56596.3	53654.8	111571	122832	63352.6	240676	40763.9	238810	251734	35340.9	119972	102030	61457.5	39940.6	40603.6	214936	186967	109770	205820	42128.5	137481	43807.1	171773	54403.2	220482	112369	41666.3	75430.5
Ighv5-16	A0A075B5R0	32078.3	14469.3	48493.6	22153.3	35497.9	48151.2	14699.7	53479.8	33703.6	23907.6	27125.1		20348.7	28090.6	51236	23295.9	45514.7	28022.2	41532.3	33650.9	123506	25722.5	20312.1	68906.9	71265.7	28546.3	19444.8	41962.2	25223.8	26648.2	29324.1	20928.6	40958.3	25186.5	15242.8	28112.8	49518.2	29618.3	32168.6	19096.5	20787.2	24193.8	47155.7	34484	41163.8	20400.8	26283.1	20254.6
Ighv14-1	A0A075B5R4	41525.1	13598	16693.9	21605.4	33021	29939.5	27848.3	16521.8	23740	17447.5	12811.7	38688.4	13428.9	21288.8	65639.8	30187.2	15415.4	24083	28438.8	14034.9	26120.6	18526.9	41141.8	19702.3	22549.4	28663.9	14452.6	23065.3	35159.8	18521.6	63662.9	23201.4	85915.8	24999.4	18443.1	58974.4	75154.8	67166	24837	55106.8	62364.4	28124.6	54757.5	31461.6	49673.9	52083.3	20414.2	18314.4
Ighv4-1	A0A075B5R5	84805.9	93734.2	72235.4	115157	182452	119425	149311	105692	65769.6	77024.6	64009.7	55001	135151	99338.8	107054	87461.7	106378	116872	64535.7	205101	155136	96358.8	148491	60589	191703	112018	53542.2	96600.1	124251	62407	89143.6	68690.8	150398	111246	96382.2	193546	158889	106946	129307	130824	341905	149476	103402	89404.8	211317	243494	84584.7	102557
Ighv11-1	A0A075B5R6	15373.3	22396.6	5912.38	28078.1	7944.54	10477.1	13906.3	9715.38		9374.58	13568.3	43802.4	20034	6875.8	10375.2	46768.5	13952		5921.63		5104.04	26837	39647.1	21230.5	15751.6	30277.8	4338.13	50886.6	17175.9	12443.8	25192.2	21136.5	58338.6	16193.4	16695	19341.1	8034.68	14599.9	13503.6	5722.09	10719.6	17576.3	20878.4	56037.7	23351.8	28655.4	31684.9	9473.19
Ighv14-2	A0A075B5R7	84608.2	40956.6	50703.7	49876.3	36122.9	66929.3	102860	13059.5	40819.7	117644	19948.9	27747.5	23393.6	21081.7	46910.2	55671.9	41902.8	35383.3	108235	59757.9	61178.3	17923.3	16622	30446.1	17957.2	50787	76135.1	43618.1	22420.9	35166.1	32706.1	80794.9	35245.5	62843.4	42949.6	139753	36011.6	21130.6	55269.9	69878.8	70218.1	70174.4	99083.9	31958	89216.4	120288	80506.4	54292.3
Ighv7-1	A0A075B5S2	139374	63428.3	380685	155220	606573	146189	57377.5	664951	354473	193372	453645	422007	228900	420551	1.1341e+06	545485	136693	369211	263203	169415	534848	740896	265538	238383	810707	127069	110204	148219	194500	49958.7	378535	77313.2	83759.8	78478.7	134309	1.5967e+06	313213	65478.7	56471.1	51220.9	153169	54893.9	2245949	364846	131768	213531	176178	111775
Ighv14-4	A0A075B5S3	20922.2		26620.5		22976.1	71734.1	19789.7	17453	14510.4					87984.8	233940	10805.9	12380.8		44068.4	17039.9	11607	14298.1	13591.2		29655.6	20734.3					16944.2	13255.8		11794.1	10173.7	13195.4	12726.9				52704.5	7489.74	27445.9				14010.2
Ighv7-4	A0A075B5S5	35415.3	61873.2	7587.53	4996.95		7471.63	13876.2		16252.5		5883.91		4120.9	3563.97	8117.21		14824.7		89590.6	8499.93	32476.2	17517.6	66005.3	4810.56	21262.8	2235.42	83409.4	7140.46	5791.47	7194.58	6330.3	10201.6	33527.5	9915.32	3752.16	20747.5	10789.5	7962.02	4465.07		6932.08	5587.75	40175.2	11354.8	8525.95	62237.7	2789.37
Ighv3-1	A0A075B5S6		2870.64	2150.32	5552.27		6782.56	10612.1			5018.89		1927.26	5925.6						28650.5								7852.42			5881.38	7652.19	6136.23			6600.6		15131		6730.24		11904			7142.38				2289.84
Ighv9-4	A0A075B5S9		5142.9		14840		12529.3	4634.05	15318		8634.41		9359.06	12873.9						6510.97	15454.1	11843.5	22525		7650.32	5378.33		6647.88	8157.13	7185.1	11249.4		11601.8	7737.23	10146.8		33271.5	27705.4		9727.56		2398.27	8794.05			13404.5		34287.7
Ighv6-6	A0A075B5T3	41722.8	87712.8	30549.4	50545.2	49371.6	148203	46408.7	69437.8	85925.2	30644.5	61313.2	25585.7	62528.2	53472.4	64498.6	69436.6	100204	129199	34175.6	106364	92203.4	60747.8	130835	96583.4	66174.6	103224	41040.4	31622.2	39470.9	44000.5	31555.2	82879.2	94733.7	74778.9	46747.3	83487.5	138215	74992.2	83815.8	81878.9	50044.9	77080.7	77204.6	68588	78412.2	99650.6	32860.5	50482.2
Ighv1-5	A0A075B5T5	55414.3				8456.34	3955.84	6839.56				1760.42		19032.4							3014.61			18204.2						9869.42			13305.3	6878.81		25410.9	15008.2	18250.9	6365.18	9124.29	5044.89	17403.6				6010.18	3824.55	1547.38	3693.85
Ighv10-3	A0A075B5T6	41999	10798.8	7564.53	23337.5		16647.6	21123.3	10254.7	28331.9	13670.3	8797.05	14447.7	10988.6	31018.4	19291.8	17524.9	18731.9	41405.2	8811.2	42710	25536.8	6353.4	70030.1	35829.8	79136	2.86109e+06		79620.9	33340.2	22427.2	14061.7	16733	30624.2	16259.9	15551.2	35012.7	80824.9	80264.7	25165.3	21128.6	27847.8	18506	33587.4	15269	28049.1	27113.5	14939.5	14266.8
Ighv1-9	A0A075B5T9	64319.9	71932.7	49551.1	63320.8	71488.8	60813.3	50203.8	27383.8	106663	28140.8	103165	25593.8	67019.4	34664.7	31210.8	37178.2	62815.4		54549.5	54036.8	48314.8	37841.2	65288.2	29140.2	43416.3	52080.9	63372.4	55952.8	30647.1	28109.8	34768.3	50641.7	26944.1	31373.6	16357.2	77508.5	117105	42017.9	30940.4	41485.3	57308.7	53397.4	28605	38586.1	40862.1	48979.5	111250	41706.9
Ighv1-19	A0A075B5U5		6589.55												9061.5								3405.96		3408.9		4276.22	8079.28	5621.17				2928.61		5551.48		10150.2	5814.65		6478.12						7110.31	6973.93
Ighv1-20	A0A075B5U6	7098.76	3440.51	6303.71	7702.44	26862.9	9662.87	18980.4		6519.02	6199.35	5586.71		6181.2		45293.2	32788.3	10115.5	78852.3	7296.77	21053.8	9174.9	7077.36	21567.5	12967.8	8014.5	14455.9	5985.76	17361.4	5849.86	10658.4	4481.55	8143.71	7061.99	11702.6	23993.9	19294.7	25903.6	5449.02	6651.72	10744.8	12728.9	5567.29	18172.9	29153.9	26036.9	41286.3	4784.67	10602.4
Ighv1-39	A0A075B5V5	9703.88		6605.65		22642.2	8302.05	7054.03	3291.92				8961.75	16707	6747.01	4915.31	14726.7	12578.3			9396.14	27795.3	13762.2	342.266	8858.34	9369.46	3664.56		3902.65	5306.32	7659.56	4016.51	4642.98		25361.2	5809.22	19601	26305.7	10552.4	15978	12991.6		12516.2	7859.64	12195.3	7119.88	13154.2	14127.2	3706.83
Ighv1-42	A0A075B5V6	2.22834e+06	2.49135e+06	2715195	2.30317e+06	2.51428e+06	3632277	2.13907e+06	3.27014e+06	1.7152e+06	1.59536e+06	2509958	1.34193e+06	2684252	1.70487e+06	2.49211e+06	2.89657e+06	2827872	2633069	2.97378e+06	1.84106e+06	3.403e+06	2.00755e+06	3544853	3.38465e+06	1.76209e+06	1.82875e+06	1.82517e+06	2.01093e+06	2.63464e+06	2.79939e+06	1.40847e+06	2.43719e+06	1.59302e+06	1.71345e+06	1.69069e+06	3977203	6.75903e+06	1.54765e+06	2464985	2.41849e+06	3.48457e+06	2.39543e+06	2.5358e+06	2383785	2.73384e+06	2.46611e+06	1.76039e+06	1.55494e+06
Ighv1-47	A0A075B5V8	3126.85	19899.8	7627.13	23190.7	3381	27654.2	18934	20354.8	6086.57	7476.78	10509.5	5603.55	23099	148759	14010.5	14879.3	36703.4	7840.52	28510.1	11738.3	11136.1	14551	4543.68	10980.1	5999.4	182746	5016.29	7276.69	28458.5	262652	11348.7	14423.6	18911.8	9483.87	10196.5	7648.11	14363.6	172410	13986.6	29282.7	24957.4	5863.22	33725.9	31499	84301	81835.6	16507.2	3153.79
Ighv1-52	A0A075B5W2	23706.3	12112.2	48192.8	26005.4	232364	22856.1	26417.7	36267.8	16974		20303.1	15969	22065.3	29863.9	35330.8	22523.1	15419.2	27090.9	17955.2	10413.6	29960.2	24999.6	16722.3	31408.9	21015.7	29399.8	35698	19710.9	40208	31479.7	24615.1	32610.3	24765.1	27008.4		51092.4	31231.6	40299.9	19558.5	20677	28081.9	21583.5	55348.5	34652.8	30436.9	46838.6	17392.5	25338.3
Ighv1-58	A0A075B5W9	6641.43	8050.61	75364.7	19045.7	25333.5	38578.8	10802.6		27624.6			10417.9	32524	14815.8	9089.94	5010.58	10401.3	7115.87	12937.5	10348.1	25295.2	17394.9	22692.9	11350.8	7035.65	48754.9	5539.44	18533.9	9094.78	8381.41	13196.5	40909.7	47812	12595.1		23847.7	26807.3	9959.07	13751.2	17434.6		20734.9	16059.7	9189.21	7186.4	40288.9	44390.9	11326.9
Ighv1-59	A0A075B5X0									14252.4					25009.6	22218.2						16462.8	25661.3	20912.7		82662.1		16992.5		24961		39480.7		23561.6				13971.1								19124.9	20437.2	25884.5
Ighv1-69	A0A075B5X7	50246.4	36289.1	73521.4	32304.6	40055.3	78147.5	88749	43722.3	40534.3	68951.4	20230.6	52227	39712.1	23932.9	48828.4	56252	31388.4	49383.6	33189.5	30832.3	71788.8	35083.6	59219.9	61913	37956.6	36727.5	29623.6	46341.3	55533.8	44597.5	24217.7	41429	59121.6	67420.2	19686.3	43941.2	53501.3	32808.9	29358.7		33500.8	34502.3	223904	57385.2	47359.9	38101.8	47866	29909.5
Ighv1-74	A0A075B5Y1	46325.2	22769.4	98883.9	42011.5	19960.6	31780.6	78929.6	20767.8	26874.4	15804.1	8837.43	11091.3	18590.1	13739.9	19827.1	48864.2	20137.9	6160.2	49103.1	23959.2	27164.8	28051.9	321352	85801.7	32476	20168	13466	18562.7	17211.1	71047.8	15262.8	43056.3	23502.1	69516.4	26303.7	64966.3	200098	16808.9	53659.8	50056.5	49277.3	47458.4	18780.1	38941.2	51399.3	55368	17104.1	33862.2
Ighv1-80	A0A075B5Y3	26163.2	22932.2	18198.1	20326.9	20287.6	30678.3	23149.5			17890.4		31773.5	15129.2	21874.2	18064	14386			13970.2	17942.2	25667	18239.2	35498.3	27982.8	29243.1	22576.5	20040.9	39588.7	25400.5	14919.7	15974.6	22701.4	29450.2	25718	17422.8	28002.9	26797.6	18515.3		23177.2		24181		46418.5	24686.7	19017.6	19068.2	25494.1
Iglv2	A0A075B664	7097.24	9578.28				14406.9		5712.9		5728.66	12472.2			9171.43	8699.22	16343.2	9063.74				6919.31	6518.4	7598.65	7926.73	5526.2	11641.5	11886.7	9173.02	23425.3	11125.8	12297.7		7714.48	8048.75	12813.3	12206.1	11338	17482.9	12853	10891.4	11964.9	8667.17	22115.6		10272.3	5741.01	8708.58	12139.6
Ighv1-78	A0A075B674	211818	77376.8	198381	105850	225546	1712825	131218	166358	219905	118026	81313.7	100968	119222	57247.8	35556.2	89043.1	45741.2	91376	45650.2	68066.8	168397	98351.1	214358	125687	111505	15499.9	55161.5	225456	76010.6	67139.4	188858	164140	149567	119024	96698	243351	249278	178907	126913	130361	107376	144281	306289	124904	56513.2	87360.1	68770.7	95897.6
Igkv4-53	A0A075B677	7646.04	7419.5	26088.8	742544	245609	104858	38514.5	18474.2	7533.1	10338.1	13663	13563.9	14902.9	7284.97	24250	15407	46068.3	163035	10600.3	43485.8	33879.8	20236.9	14622.3	50529.3	13250.1	194811	30606.9	11343.3	21146.9	49381.4	16704.9	23637.5	29594.8	10050.6	21576.1	181956	40065.5	25611.7	18403.6	13037	19329.2	423411	37819.6	23440.8	21219.2	14574.3	24224.2	25613
Ighv2-3	A0A075B696	22858.7		21779.7		24792.9		12721.3		6909.87				4671.65	6832.35	10979.3	14355.7	13388.7		8966.44		7394.69	9582.89	16566.7	16727.3	10366.1	7715.28	8738.74						22114.5							27601							4941
Igkv19-93	A0A075B6D5	85571.3	216514	55278.8	156751	97732.8	226535	296251	354587	42546.7	252186	262105	164221	101232	323970	393489	94482.1	148648	94461.2	323477	107011	169212	224298	268198	108436	171329	123308	102656	210044	100027	214714	274890	152101	32703.9	175682	169044	237172	117614	177457	227876	55433.7	154482	83365.2	431515	181219	277326	182785	103868	111089
Lyz2	A0A077S2U6	48013.7	67263	52745.1	56917	42933.1	40833.2	50339.3	37406	42585.2	37933.1	28079.4	43452	42503.6	55784.2	39266.8	43883.1	49090.6	37979.6	36759	51959.3	39016.9	37868.5	64994	69583.5	35174.9	37776.9	36781.1	52384.7	62876	42092.8	49868.1	42167.1	61153.9	63175	32113.2	65710.9	105989	45200.1	42361.6	52881.8	78128.2	72004.6	49291.5	56552.7	52585.9	62860.8	60986	35738.5
Ighv13-2	A0A087WPN7	17792.8	5221.29	6732.1	13232.9	8333.39	17061.5	6112.8	3572.12	7271.84	34203.8	6417.76		24881.6	13518.6	16603.1	6443.29	5457.6	13750.5	16799.5	7146.17	17762.7	4966.45	6018.62	9835.93	11753.3	12552.1		8498	4482.7	3540.05	5297.89	7256.83	6341.15	18730.3	7592.02	14005.3	20055.2	3985.24	20288.8	4663.04	9500.02	10746.7	8302.92	20213.2	6468.39	19622.8	6026.34	5667.6
Fn1	A0A087WSN6	7.15359e+06	5939254	5.64761e+06	6.13845e+06	6236227	6.03969e+06	4941442	5.13474e+06	6402401	6.90105e+06	5323698	7.25432e+06	5.39937e+06	5.50096e+06	4.65367e+06	5425912	4838450	6.73247e+06	8001589	7320031	5037605	6.36527e+06	5798852	4518497	5.31152e+06	5441586	6.35157e+06	4222376	5.86325e+06	5.92816e+06	7.05168e+06	5184186	4810800	4262451	5.40771e+06	4566707	3.4053e+06	5276187	4410390	4.41058e+06	5.49313e+06	5165795	4326375	4.89114e+06	4.92227e+06	5469952	4833704	9315435
Jmjd1c	A0A0A0MQ98			686265	1.00738e+06	1.7157e+06	997893	1.34933e+06			900486	2024642	2.39937e+06	1.16908e+06	2.47589e+06			85843.9	1.00739e+06		563722	280136					1.79116e+06	873111		1.9829e+06		1.07555e+06	1260643							824731	583579	1.91797e+06	1.41611e+06
Serpina1a	A0A0A0MQA3	17419288	21614678	12970891	12888114	7696196	13927752	9236169	12299713	10472446	11671444	8766272	9277588	15465642	13403609	16740624	13808631	18397212	8532171	12185380	11652550	13116190	17142546	19666706	19628184	9070262	11449112	7.14712e+06	17217908	16382915	19994302	13408834	14948370	15079156	19344070	15444268	26989280	12727647	12175672	28611492	19471124	25317958	20577072	17450604	20085408	20671052	23384154	20130916	16644505
Tuba4a	A0A0A0MQA5							3415.46		1111.96												4801.26							1840.75		3689.64		7199.92	13494	6783.07	10476.4			6691.84	6457.32	1862.42	2830.24	5802.23			8629.06
Gapdh	A0A0A0MQF6	33278	32996	40455.7	52271.5	49128	33599.3	52170.7	43026.1	43563	30618.8	70500.2	45409.4	37659.7	39817.2	52953.5	48112.4	27509	18258.6	29141.2	35700.7	38170.5	32481.6	35348.5	36671	60564.6	62859.6	42902.4	71270.8	47340.6	71039.4	33278.1	59616.7	85663.5	44607.8	45202.2	71215	72141	99223.1	56337.6	50226.9	44468.8	28066.2	68096.5	40470.8	54720.1	61769.3	41287.2	40036.2
Eif5a	A0A0A0MQM0	6228.16	19868.3	7587.34	10446.4	7116.79	12585.3	8376.51	8472.36	7007.68	5296.49	11381.7	8868.24	16033.9	8151.32	8967.26	7126.75	8713.29	5496.68	7977.9	5014.59	5403.51	4202.26	4691.18	11721.4	11221.5	12081.4	7974.65	14939.4	18991.8	5998.05	10947	6099.33	11089.4	9420.53	10172.5	5821.47	7389.32	16224.2	10136.7	13452.8	6806.42	5509.96	10218.6	6173.87	14216.9	11672.7	10126.1	6020.46
Gm8797	A0A0A6YW67	8508.37	11794.2	14393.3	18207.3	4425.53	17059.8	11965.9	19371.9	17821	25782.5	16120.3	10565.3	14665	9436.42	12601.7	13867.8	10605.1	11664		20836.2	10320	9092.83	10923.8	6187.26	11910.1	22691.2	20964.6	21256.1	16604.9	8084.82	5467.99	12878.5	11298	12533.2	13455.5	19439.3	10430.2	27199.7	12675	5818.76	14709.8	11441.6	12740.6	12450.4	10849.4	15215	15588.3	10792.7
Ighv1-11	A0A0A6YWI9	24159	18492	10273.4	128312	25600.5	19588.8	17935.8	4312.66	24592.1				18556.9		10332.1	5179.5	7385.96		11223.9	26556.4		23161.7			13335.9	26945.8		24778.9	13401	181346	21963.2			49912		29559.1	62157.8	14403.1	12299.1	8166.62			29368.2	29512.7	77435	25808.9	41566.3	21125.4
Ighv1-15	A0A0A6YXA5	646832	764351	719461	1.55032e+06	491661	642680	420343	617575	762732	806723	1.42575e+06	187224	527527	985434	367906	1.15547e+06	413069	619380	661105	455998	934838	469483	722368	1.02547e+06	300531	557292	387821	1.15646e+06	369228	599416	358054	524323	295567	856865	271897	872328	1.00291e+06	323511	548812	653288	454142	368609	530637	1041053	344338	525261	463516	321400
Ighv1-18	A0A0A6YXN4	34058.7	10582	17249.9	21310.1	27468.5	26658.7	11905.3	14955.5	9558.72	16205.5	10941.2		4389.5	13422	13686.7	28263.2	11312.4	19897.7	10675.6	13033.8	18103.9	13883.8	35916.1	54391.3	11840.5	17398.5	19296.3	31103	31042.8	20358.1	17685.9	27975.1	12034.8	10264.5	14556.4	22896.8	39160.9	14380.9	25417.2	20620.3	25747.8	7937.67	30993.7	14801.6	23919.1	39493.6	19329.6
Ighv1-62-2	A0A0A6YXZ4	3601.05	40813.9	16822.5		20609		7346.57			29017.5	6777.07			4449.12			585372		2181.42				1648.93		3294.27	23291.5		172125	19755.8				7646.67				13695.8						5544.29		12163.1		5826.04
Ncam1	A0A0A6YY47	4175.31	2922.11	3624.35	3158.3	3002	2684.72	2888.1	5395.32	3201.77	2581.55	3381.44	2389.6	3204.95	3434.18	5109.68	3671.67	3015.65	5812.46	2909.35	2908.47	3762.61	3265.84	3543.29	3329.07	2219.82	3386.87	2128.14	4031.11	4793.08	3286.4	4239.73	3754.14	4870.92	5459.64	3661.78	5974.29	4963.85	3337.08	3473.45	4893.01	5465.95	5074.59	3779.04	4181.59	5343.53	3448.49	3724.65	3593.28
Igkv2-137	A0A0B4J1H6	55162.9	45935.9	69689.8	46409.5	57850.2	54479.2	33877	101647	43336.1	26115.8	53364.2	82987.4	44725.8	33145.5	71315.8	193624	113104	50176.1	29791.2	300575	131342	44603	69562.3	91116.3	50646.6	57552.1	33364.2	80745.2	31827	53081.5	37435.1	57105.6	62944.6	92950.6	104647	198716	154266	84223.8	66791.5	70326.5	122222	75915.7	85526.6	82509.5	102044	83642.2	32305.7	48596
Igkv1-135	A0A0B4J1H7	249399	435972	225756	193677	185968	421636	168088	210975	101406	221278	635472	306820	266619	129715	289425	440024	304446	152808	219003	210177	397777	256462	419946	433054	295156	232405	141786	1.6818e+06	321346	532810	312100	405675	252144	282189	158539	438090	643979	150541	324893	222549	284772	210478	373425	416026	224800	520298	256397	515913
Igkv16-104	A0A0B4J1I1	37510.3	50743.8	79243.4	92741.4	41267.6	88823.6	119001	91554.5	38559.4	35210.6	26623.4	36718.2	35225.2	36039.8	61116.2	86089	114452	123619	60878.2	48857.6	88285.1	100503	56422.7	51406.5	35981.9	520306	34524.4	70817.7	365554	714323	41365.9	50336.4	109536	80417.2	69942.7	143847	150321	53474	102241	60879.6	136338	51394.3	74683.8	74150.4	101303	290690	96275.2	74418.4
Igkv4-68	A0A0B4J1I7	4619.89				8944.85	43461.5	9070.25					4778.99	6333.4		10086		5775.33				11653.2	8710.24	5437.4	4618.47	2828.75	8187.12							10174.3	6536.76		13433.7	58512.7		7936.47	13098.7	24220	13391.4	9873.73		7871.28			16262.9
Igkv4-55	A0A0B4J1I9	883493	720096	355069	655876	1.33938e+06	599298	1210910	690258	231596	877061	1.48334e+06	161395	3.72976e+06	1.25047e+06	1.72243e+06	634558	1.52278e+06	2.82244e+06	847013	483720	1.24456e+06	826225	4918573	605587	347535	1.17405e+06	1.05025e+06	530391	629550	633124	1329196	2.40408e+06	957715	656394	676988	1.9909e+06	3.7217e+06	699385	859831	258014	2.31641e+06	733232	847576	1.45176e+06	2.5065e+06	1.17112e+06	2.02419e+06	692829
Igkv4-50	A0A0B4J1J0	12592.7		24266.5		16907.6	45475.7	26974	12552.4	14955.5	16554	8729.36				485361	26330.9						5638.14	25252.4		13289.9		25196.6				12962.5	14263.6		12552.9		91370.3	47048.3	8113.9		6429.48		9899.24	6543.7	27703.5	19513.9	37536.7
Igkv5-43	A0A0B4J1J2	40708.4	30004.6	50716.4	90544.8	44524.3	111769	80504.5	11705.7	23452.3	32271.7	19348.9	17904.5	31900.1	16936	24256.1	48650.2	50137.7	31411.6	28724.6	46643.4	47649.2	368237	137209	53898.3	32036.1	38140.5	21874.2	19661.5	62242.2	44006.1	69458.6	52940.5	39833.6	40054.9	23675.7	110402	103349	103296	58847.7	144245	96916.1	54801.2	446801	70540.2	42059.5	40822.9	48530.6	66617
Ighv9-3	A0A0B4J1J5		6399.6	7394.81	10485		9657.34	11731.1	16874.1	12485.2	9029.69	6019.8	9115.71	8395.82	13374.8	8464.82	11596.6	8306.21	10551	13094.5		12440.9	34327.6	9380.6	8501.86	10202.5	6827.23			12243.6	9810.98		9756.17	8669.68	7779.58	10875.7	23690.1	17322.6	7314.92	8446.3		14072.6			9630.2	13167.8	16811	15350.5	7546.33
Ighv10-1	A0A0B4J1J6	67130	48542.5	28187.1	64358.2	30656.7	106734	47180.9	14857.8	31250.4	30432	23699.6	25881	42511.9	20126	72535.2	160175	25471.9	30621.9	23839.9	17851	81586.5	28263.4	53443.7	50570.6	79825.4	80973	30914.2	26072.5	46643.2	33022.3	42064.1	36449	21801	36999	25094.8	58254.6	67737.5	30477.5	32107.6	15434.4	32992.6	11485.1	180670	40071.3	29621.9	39838	47346.7	83408.1
Ighv1-82	A0A0B4J1J7	133389	175935	162217	136345	147376	145548	88465.2	61970.3	161465	97869.1	224328	54264.5	150030	175847	113569	129930	87532.4	254772	118580	180800	155120	140255	152965	164659	135185	101959	112512	75364.4	196649	97930.1	384812	607410	107470	105301	205254	609742	201482	136036	585241	317395	260874	96525.6	461804	234821	247998	222028	166373	100627
Iglv3	A0A0B4J1K5	38683.3	32159.4	22043.7	53693.4	42705	185793	57792.5	17217.9	22532.6	13083.9	26103.4	20791.5	225832	53407.2	46517.4	33348.1	56393.5	2488.35	11113.9	21277.6	57790	17741.1	78709	66985.7	13541.2	15830	24305.5	12472.8	23576.2	11099.4	6121.01	6578.08	27705.6	57510	9295.08	35998.8	18197.7	28648.2	50593.1	7982.82	71108	24014.5	10885.3	22896.6	9143.33	17714.5	8359.34	34202.3
Ighv1-76	A0A0B4J1N0	79923.1	608836	457256	42077.4	101875	363039	575177	46659.3	56420.1	1762558	50785	157178	110605	59750.5	165526	120724	120588	89007.5	1178800	72261.1	204696	143443	155032	442564	58297.8	155380	38247.7	36766	20533.8	60957.8	156636	192968	394912	220292	79877.6	5.32455e+06	201898	54254.6	153906	55058.4	111378	106632	135801	84843.1	61858.7	630609	90232	86035.4
Klk1	A0A0B6VSQ6	6529.09							20642.5	12096.4			18467	19069.1		24940.4	10522.5	1734.69	10265.3			8704.42			24262.5	7951.49	15671.4		47320.5	94873.8	38933.8	11340.3		20677.2		7047.41			20283.2	4072.51		125119				15786.1			26057.5
	A0A0D5ZY64	11437.6	32028			22598.7	8700.94	15549.8							22789.1	17224.1		13060.8				23496.6	32402.3	16532.2	18012				4726.81		16591.5		23724.4	20737.1	22986.1	29407	64161	53791.2			22149.6	41173.6	11011	23941.2	8118.73	23943.3		38904.6	23968.9
Adgre5	A0A0D9SEG8	7548.17	7868.63	9550.39	8087.55	7118.54	6012.11	8414.99	6544.48	3900.13	6166.75	6194.87	3864.31	10115	5697.96	6600.63	9215.63	6355.13	6465.16	8342.93	5496.9	5647.65	5326.73	6079.8	5714.58	4095.06	5487.36	6440.07	4758.64	5121.61	7079.51	6590.6	7236.39	6864.58	8221.13	8728.54	10078.5	9099.44	4953.87	7805.64	6205.43	5375.75	7505.59	5525.25	9721.02	7029.72	6818.36	6520.07	3951.44
HC	A0A0E4B366	18592.7	42685.6	11076.6	22426.2	14818.5	44540.7	17429.2	30617.1	31956.4	29116.2	16021.1	12796	43190.1	20265.9	16105.7	32417.3	27457.6	114724	36099.8	14506.9	20177.8	32453.4	27425.5	23581.1	54385.7	22602.2	32589.3	20707.1	22126.2	218015	9701.12	11026.3	27991.3	27334.2	30259.9	81454	28049.6	48763.6	24498.1	11228.8	20168.9	8775.36	12038.9	36553.2	35248.1	26194.4	19136.6	14895.7
	A0A0F7DDK0							3118.92																										9411.11		5448.31					1755.51		2401.6
HC	A0A0F7R1P3	10417366	10098028	9510564	9401550	8446054	9234848	12216341	4.13413e+06	4.20639e+06	7629212	3926890	4.13847e+06	8435997	3.17449e+06	4561740	7876957	12027974	6.38758e+06	6.55198e+06	5211143	9281881	11572091	8083482	8195029	6984002	11967738	4.41547e+06	6.94817e+06	9437131	13336517	6.44532e+06	7691502	5.07319e+06	7204188	5.02929e+06	24889210	9118443	6.58199e+06	9431823	16118179	15153717	4362626	8202129	10865295	7256022	12333272	8426613	8103397
Rap1a	A0A0G2JDL9	3696.81	4943.36		7335.48		2102.95	14671.6	11673.9	6043.19	1808.11	5940.89	5745.85	6361.75	4136.82	7474.28	6177.47	7690.44		1968.56	7403.58	5719.06	5125.03	4506.55	5546.41	7075.6	5729.97	8282.73	7726.22	5946.98	8213.58	3664.97	7095.09	14241.2	10664.6	12816.3	8184.8	3295.92	10608.6	7907.7		4293.39		6997.76	4502.66	9955.9		5333.35	5587.38
Antxr2	A0A0G2JE26			3169.43		4059.54			2835.34	3071.74		3423.22		5805.11		5603.49		5162.37		3040.15					4589.69		4105.04		5387.04	3606.89		4005.65	5812.57	6391.24				7610.16	3865.06		4405.63		4646.07	5966.84		6436.73		5052.19
Aldh2	A0A0G2JEU1																																	1905.95		1329.33
Mccc1	A0A0G2JF64	11256.6	12172.6		13960.9		19260.5	20667.6	15183.9	11582	17530.3	11713.6	11333	21127.9	7541.34	19466.8		12623.6	19715.3	10326.1	88587.5	16415.7	13568.8	11906.3	15003.5	12438.4	14519.7		20659	20699.9	21573.8	11407.6	14911.3	10529.9	8043.21	12620.7	14292.7	9965.45	15447.6	24542.3	10657.2	12991.9	9625.41	6889.73	15086	11015	20165.1	13284.2	25910.3
S100a4	A0A0G2JGD2		4451.47	6723.84	965.748	4836.77	1843.98	3449.39	8517.51	1606.12	2342.99	1408.19		1078.41	1285.77	857.689	3100.97	1242.76		2563.5	3434.84		824.398		994.391	3853.21	3829.25		1665.29	1070.9	3786.14	2845.42	729.771	2932.85	1272.22	4267.83	1776.2	5524.58	3806.69	2542.47	3791.03	9341.33	3287.57		1363.47	2941.02	908.853	2811.95	3901.45
Iglc3	A0A0G2JGQ8	17663.6	16091	41191.2	24079	24768.7	46841.8	19352.4	16549.7	45905.6	8531.05	19382.4	24649.8	61844.9	23142.2	23073.7	18001.7	25365.4	25739.8	12666.8	9200.85	26642.3	25086	19319.5	19323.4	12663	16919.3	30492.5	55642.9	137531	68590.7	27941.9	15452.7	18166.8	28052.8	26633.8	38242.7	25950.3	19254.7	22555.4	24003.4	37561.9	150089	38902.2	36300.5	19936.7	26451.1	14016.5	25706.9
Pdgfra	A0A0J9YV87	3168.71	4625.59	3889.06	2715.12			3498.68	2087.39	2402.33	5120.19	1887.96		3216.61	7714.94	2781.98	4480.84	3676.73	4789.58	1645.61		2962.11	2641.14	4184.07	3189.89		1818.66	1655.89	2982.2		4476.82	3417.66	4379.89	2972.77	4480.68	3330.63	2766.87	4585.23		4450.25	2829.47	3908.8	3596.41	4167.14	2370.08	3171.66	2537.18	3055.96	3669.07
Mgam	A0A0J9YVE6	25986.9	46134	41930.6	45452.3	40414.8	45667.2	45629.6	33893.8	41847.2	56868.2	50202.8	30018.9	34795.6	44950.8	50324.4	48063.5	43561.6	37919.9	34415.1	35539.1	39737.3	44404.2	48881	56314.6	51293	53090.8	31032.1	57713.5	61396.5	67785.4	57834.1	55866.7	62796.9	61651.2	62587.2	64263.1	40649.7	52709.6	67997.5	48590.8	65447.1	57775.5	53740.6	74973.8	57983.4	62479.9	71053.8	59148.7
H2afj	A0A0N4SV66		10831.8		19960.1			6086.79							14628.8			24512.5			22019.7	3573.31						55751.1		2628.7	1			15286.8		73370.4		3490.81		6055.14	9492.46	7570.82
Mmrn1	A0A0N4SVL8	842.292		506.069	1719.14			2350.58				978.501						1253.81	979.746	1188.75		661.237			609.317						1428.69		3675.17	4170.17		3249.43				2284.36	734.088	2231.54	2331.5		3650.94	1344.98		1856.97
Scrn1	A0A0N4SVR0	4026.37						4575.5	2967.48			4437.5		3752.8	3841.31	4568.03		6270.6			1682.84	3449.27		3992.38	2410.93	4098.42	4553.61	3482.25	3686.32	5688.27		4720.87	4831.31	7252.28	4328.93		4276.48	3373.51	7369.08		4561.93	4716.43		7088.17		9169.53
Gm7298	A0A0N4SVU1	794849	1.67153e+06	794578	1.15407e+06	734119	1.13806e+06	767370	1.22394e+06	691206	693497	629686	552893	1.3558e+06	1.05262e+06	1.19331e+06	1.01401e+06	1.00339e+06	382092	720365	800586	923328	746259	822883	835874	651645	713043	479312	967134	892474	1.12705e+06	684117	1.0735e+06	1.44661e+06	941054	1.15092e+06	1.26572e+06	608132	879839	1.13469e+06	686782	771298	550718	1.03328e+06	1.20377e+06	1.07574e+06	1.05674e+06	910131	892626
Rarres2	A0A0N4SVV4	3791.13	3915.48	3448.67	2651.33		3907.72	565.179	4098.38		3010.69	3019.46	2746.99	3678.65	3524.51		2946.48	2841.01	2483.37	2729.96		3630.06	2259.12	2948.56	2361.02	3266.54	2926.84	2461.07	3298.17	2431.26	2165.39	2210.9	2990.57	1759.05	3112.66	2751.05	7835.93	2300	3089.53	2730.07	2103.8	943.55	2955.48	4313	2247.05	3470.34	2030.67	2354.02	3220.82
Cdh1	A0A0R4IZW5	5054.79	7258.39	16815.6	9995.57		5934.29	7059.75		4935.37	6548.74	8311.47	6593.01	8955.1	5923.38	13546.9		4397.27		6606.47	7067.33	6988.24	7918.17	7537.63	4269.76	6484.96	5790.21	2935.11	3703.87	11344.9	6149.51	8220.78	12512.5	8044.6	7745.93		14183.7	15538.1	10373.1	3666.73	9591.86	6344.53	7003.89	19308.4	12691.3	9619.13	18984.5	12684.3	14045.5
Capns1	A0A0R4IZW8			2657.48			1307.71	2167.04				943.467	2283.55				2097.73					2391.58		2994.03				5575.76	2477.93		2025.76		2666.22					3439.56	3257.6	3008.09	1713.73		1842.69
Clec4f	A0A0R4IZZ5	3612.46	2302.56		6237.66	2735.5	2214.37	4731.96	2430.49	5382.47	4005.69	4335.83	3360.09	4749.71	5031.94	3099.67	1666.94	3480.75	5337.6	1570.78		3502.07	4415.49		3592.05	4881.51	7929.17	2846.3	4156.27	3501.28	2743.84	4539	3543.81	3244.31	4502.07	2657.86	6593.86	6273.45	5091.33	4702.03	3947.63	3059.74	4505.37	3059.87	3537.8	1946.3	2405.53	4462.79	3008.52
C9	A0A0R4J032	491976	751775	290816	437802	488833	338150	242993	564090	543080	486887	529544	542273	381039	425151	404572	337311	480359	507593	381600	265652	469443	503411	669923	781086	614584	507814	251783	363434	563161	431987	429744	293573	335297	499394	283423	445778	626564	490251	747741	594543	666816	584483	423804	364903	447341	509682	534050	384909
Kng1	A0A0R4J038	14816493	10936467	9858780	10811417	10525992	12117829	10051844	10958611	11207196	12514328	11087357	10344833	12288852	12075658	11498655	11420257	10953562	10826466	14525018	11668808	11434288	10853161	11541991	10039762	11144593	10604483	8.30586e+06	10513753	10304452	11577599	11063193	11588235	10602294	10654560	10094612	12059386	11016215	10709233	10139784	9984197	11593283	10806534	12396177	11356773	9717846	12054475	11235974	12839287
Hrg	A0A0R4J039	1.50056e+06	2.00449e+06	2267449	1.63699e+06	1.70611e+06	2.21419e+06	1.76969e+06	2.23239e+06	1.85003e+06	1992008	2.4444e+06	2.35493e+06	2.14105e+06	1.62424e+06	1132546	1698665	1.56862e+06	1.49617e+06	2.1213e+06	2.01494e+06	2.36119e+06	1420536	2666835	1.82764e+06	1.97769e+06	2.49827e+06	1.56779e+06	1.91525e+06	1.10561e+06	2.03305e+06	1.68322e+06	1217079	1.58078e+06	1.29268e+06	1.28007e+06	1.52702e+06	1.91998e+06	2198088	2.02021e+06	1.4444e+06	1.59542e+06	1.63964e+06	1.74556e+06	1.01945e+06	1415256	1.5387e+06	1.3912e+06	1.92749e+06
Hagh	A0A0R4J052	2835.74			7082.9	2442.59	3682.44		4525.77	4266.16	6997.35	4470.24		3528.5	2023.42		4748.97	1599.4			7210.97				2408.96	5105.98	5375.65	4625.76	3564.79		3911.34		4608.8	2161.45		7156.11	6305.7	2008.09	10038.2	3685.91	2463.8		3161.11	6340.49	9851.64	5195.62	1920.94	5450.44
Tgfbr3	A0A0R4J097	1058.46		2506.85	2195.02		2040.15			1779.76	1901.22				1509.24			1836.27		2565.7	3780.45				2208.76			2808.23	1099.32		1348.28	1970.61	2795.86			1747.13	2512.35	2260.56		2419.62	2219.39	3936.48	2248.64	1424.62	1636.01	1625.76	2647.54	2048.78	1989.02
Fgl1	A0A0R4J0E1	39750.4	33297.4	26212	28541.2	46744.1	35909.5	29422.1	36638.9	43179.8	36787	34171.1	57285.4	24164.1	38883.3	21169	22372.8	8265.27	52717.9	57503.4	76377.7	24179	62295.5	41969.8	29207.1	53000	36389.1	68302.6	5007.82	13457.6	5188.59	22602.6	10743.5	6396.28	6536.56	5734.05	3172.11	3438.17	6455.48		9746.47	13109.3	8166.11	5729.01	7088.85	10325.2	3522.58	8681.23	7944.74
Gnptg	A0A0R4J0H5	6608.16	4714.12	3981.49	5498.14	3778.98	5299.45	3418.71	4191.15	4918.87	5692.72	8745.79	5376.76	5964.9	4238.15	10388.7	5929.91	5144.83	5944.01	4454.7	5447.81	6634.44	5863.89	5031.98	4777.67	6747.47	12807	3792.83	3843.04	4181.02	5096.98	5942.72	3391.46	3378.5	4139.53	3418.72	2578.29	4209.36	11371.2	5450.97	4382.28	4970.42	3951.16	5570.34	3340.04	4305.87	6416.02	3049.63	5849.51
Serpina3k	A0A0R4J0I1	11110254	21668446	10290092	10925734	12841062	8065628	8717614	7.6947e+06	10452208	9594949	6827585	6.58779e+06	8477802	13859871	9963954	7830626	16418934	8635727	9841544	17725670	6595200	13867441	13041396	17722376	5.72013e+06	7560463	13083334	10699214	12853199	12215905	10243477	9202046	10770772	18868690	9499596	19403376	15789670	7.88274e+06	24017840	19193650	21365350	23451012	12711291	15206494	10946739	22456358	18889952	9337382
Lrp1	A0A0R4J0I9	5313.64	6063.74	5708.25	4894.66	5899.74	4638.36	3943.94	6073.08	3590.92	3643.67	4164.98	6175.33	5404.73	3473.6		6992.24	4321.35		4372.72	4830.48	4226.46	3358.69	5563.8	5710.44	5846.46	5130.3	3120.76	4937.52	6211.3	6473.84	5213.31	4736.26	6718.68	4534.93	6361.55	3683.23	6457.85	5971.93	4691.81	5559.2	5226.53	3705.97	6174.33	7552.65	4515.81	7161.47	5072.25	5606.16
Apof	A0A0R4J0M4	15490.3	15729.1	11968.4	10826.6	15720.6	10652.7	7775.76	9588.63	17002	14401.4	13153.8	9076.08	7606.23	9603.5	8746.34	7610.76	8440.5	20998.6	18444.7	19677.6	10777.1	21159.3	14849.8	14178.4	17227	11458.2	20086.5	6917.22	7879.58	6166.71	11004.9	6142.1	6540.12	4842.54	6823.01	7018.88	8720.76	6717.99	7489.09	7283.17	7404.13	8691.59	6056.14	7934.79	9559.09	5771.6	10173.6	13273.3
Colec11	A0A0R4J0M6	19824.6	24345.9	27123.5	19541.3	18369.6	21130.2	10937.4	19923.9	23517.6	19964.2	25484.5	23624.3	19547.9	14992.9	22600.9	17429.7	16310.3	18230.8	15756.5	12065	19298.9	18856.8	29125.4	19455	24904.4	25630.6	10986.6	13281.3	16119.2	15747.1	17427	16763.9	13938	18725.2	13028.2	17475.7	18424.3	18183	17860.8	10042	14700	10545.5	15011.2	20668.4	14598.7	20569.3	19442.2	19898.3
Loxl1	A0A0R4J0Q4	9603.79	9247.04	7643.4	9391.09	8786.59	7477.36	6490.23	10893.3	6823.54	9545.18	10113.6	2226.39	4212.21	10246.7	9798.07		12658.2	5660.81	7816.55	5114.75	10190.2	4319.97	9641.9	9593.08	8491.35	7947.65	7070.79	8942.05	9007.59	10490.1	10708.8	8932.81	8972.28	11474.6	9229.47	12778.8	15145.3	7804.13	11333.7	7108.77	10594.4	12644.8	10483.6	8694.07	10027.5	9377.96	8893.72	12148.4
Igfals	A0A0R4J0S2	93621.6	107010	102462	92032.9	84418.7	89521.5	115234	109628	77314.9	86017.6	90195.8	73794.2	83583.8	65220.3	92323.4	83815.2	90826.7	78928.6	78233.5	50881.7	86243.4	53500.3	84518.9	79558.7	91024.4	98838.6	22189.2	95491.7	116309	115601	117142	108255	111038	156592	113098	108841	79858.6	110330	105437	99784.7	115804	119403	113446	109194	113002	103322	111682	124859
Serpina1c	A0A0R4J0X5	533238	413135	1.03971e+06	444523	310525	459284	521985	489606	576640	633624	281875	1.11786e+06	373716	838052	693940	663322	294693	400107	596891	1.62582e+06	426958	360947	622418	543276	398711	1.37941e+06	276903	497026	491807	283788	188960	677244	183698	155835	674816	687595	591783	495458	460467	738469	957232	1.02516e+06	597798	456544	779180	732135	547513	324134
Apeh	A0A0R4J107	1881.47	2937.61		3424.26		3146.34	3307.17	4799.87	3631.38	2658.14	3437.6	1400.38	4131.85		7058.24	5029.76	2114.51			2364.77	1786.76	2699.32	2666.43	5384.25	4921.57	5958.32	6242.19	6650.38	3364.1	3952.81	2301.33	2901.91	1369.03	3357.42	3975.65	2318.57	2920.72	7268.69	5083.91			1780.47	3323.61	2964.89	3058.63	3130.64	3091.39	2319.5
Btd	A0A0R4J131	25924.7	25484.9	21034.6	42906.1	23593.1	7397.6	20657	19274.4	32746	20779.2	38419.3	12229.2	21686.2	24689.1	34562.2	12424.1	10413.9	18168.2	25747.4	25510.6	28994.3	11189.8	22037.9	21155.4	26824.5	14384.3	18897.7	25496.7	20570.2	17968.3	31707.2	26735.2	29319	8924.88	20272.6	27429	21648.5	11658.6	25703.9	23859.2	31922.4	23926.5	26757.2	14893.4	11542.9	33383.7	31534.5	34438.4
Apoc3	A0A0R4J1N3	2.63615e+06	3297546	3.05283e+06	2.1668e+06	2.46653e+06	2.24697e+06	2558595	2355399	1.96519e+06	1.84591e+06	2799085	2488893	2.00259e+06	1.93516e+06	2.1651e+06	1115509	1.3146e+06	3.38336e+06	2.05979e+06	2.35054e+06	2.20564e+06	2.67165e+06	1993629	2564245	2.36101e+06	1.58666e+06	1.37169e+06	3144607	3.34404e+06	3.07892e+06	3.91229e+06	3.93029e+06	2.40616e+06	2.73392e+06	4002349	3.58939e+06	1.22291e+06	2.38772e+06	4.19457e+06	2.43503e+06	4882327	3.87933e+06	2.17284e+06	3.50689e+06	2905002	3.11081e+06	4.00107e+06	5745306
Ank1	A0A0R4J1N7	3493.07	1204.2	663.276	8022.86	1204.64		3550.83	1620.22	4374.37	4470.65	3129.26	8901.43	1661.06	1054.08	3572.57	953.979	1049.88				7474.59		2367.53	2116.89	4312.04	8045.74	2389.86	3783.42	3162.87	7169.19	2247.98	3900.96	5535.05	4625.64	6399.49	3893.04	2231.45	10068.9	5344.69	4959.28	2727.19	3266.83	2027.65	3816.1	2904.21	5209.51	2639.09
Prg4	A0A0R4J207	46534.6	15483.3	33139.9	26706.5	42524.9	31864.1	23601.2	31348.2	73616.4	38099	38498.7	68433.7	17672	16913.7	17834.7	18081.9	11209.8	74509.4	80457.3	94158.5	36767.7	62447.9	33317.7	14723.9	39496.7	31408.7	66294.8	8561.54	13980.9	1185.89	25348.6	8872.7			1626.33	5273.54	8913.02	13256.5	2825.1	7184.15		10231.1		4837.04	10155.6	6182.57	5255.79	3574.07
Psmb9	A0A0R4J256	11323.7	9238.61	14397.1	12506.5	11202.6	11770.9	8831.03	13178.1	13092.8	11191.4	15311.8	10202.6	10496.1		13905.8	10800.2	10450.7		9529.53	14669.7	11776.9	8623.99	10599.8	10017.2	15349.3	13685.8	10517.4	7066.35	8573.52	6233.52	6310.8		9446.09		9168.53		15404.2	7651.05		7139.46	7306.42	5727.32	10740.9	7222.19	9302.19	7007.71	5805.99
Igkv12-44	A0A140T8M2	496306	658625	239864	552839	857991	1.13892e+06	663912	307464	323496	222236	214257	465512	620798	494105	344570	530910	529290	717055	722829	522314	524428	366622	532078	413129	337656	573934	373986	352903	361591	428484	358127	489485	711222	1.68825e+06	340650	1.5739e+06	4798592	556680	473759	409124	555290	726334	411123	711245	531039	636234	1.10909e+06	310578
Igkv8-19	A0A140T8M4	35023	29853.6	16204.6	23015.6	38103.8	24858.2	47376.9		11726.5	18655.3	16460.2	19474.3	13395	46980.4	42815.5	26968.8	18924.3	15683.3	24938.8	27417.4	40607.3	48486.7	12630.8	35283.3	16478.5	25715.5	24068.5	65353.9	43121.5	39666.9	12324.5	41573.9	44559.1	129794	17303.4	61442.6	37715.2	30992.6	36797.7	58723.2	345035	19086.4		49099	12818.8	30749.2	22364.7	31285.7
Igkv6-15	A0A140T8M5	159399	65553.9	51156.4	86408	60347.5	115811	59901.2	75968.2	313300	36500.3	80747.9	37483.4	53311.1	51955.1	89488.6	68861.3	72103.3	85890	59224.3	149817	62502.5	137251	220133	135123	97084.6	35139.1	97611.2	52209.1	99055.8	91922.6	54616.5	72497.3	101415	80481.5	68547.5	142813	150297	74467.3	98493.5	71853.1	87952.9	101634	79376.6	92863.4	73301	86560.9	78950.3	55596.5
Igkv9-120	A0A140T8N0	52628.1	54504.4	28479	61047	44286.6	96812	40742.6	17721.4	34065.4	37070.6	34862.1	35898.2	60048.2	145260	55754.4	74675.3	34000.9	172395	34427.6	28926.4	150343	36770.2	55453.9	37527.5	51585	38630.6	38388.1	87994.6	83677.5	133958	25723.3	63087.6	34392.3	74146.2	45184.5	134857	200059	41024.9	209137	35187.7	25455.8	99190.4	87032.6	52490.9	52913.2	64991	45268.9	55485.7
Igkv5-48	A0A140T8N2	280145	180055	105807	187389	389425	469514	214592	112191	154192	111876	96379	73829.9	155135	61552.6	119492	194699	83282	127363	164946	136133	184903	227449	303340	49581	125628	454550	155278	71726.3	150356	154839	217232	103754	888579	113645	193339	445205	319403	273508	356871	253648	174621	162114	254417	142026	205309	378945	176527	129898
Igkv13-84	A0A140T8N3	276610	112898	96988.5	278035	200510	418615	180381	154659	740079	133491	69576.7	159346	123781	70650.4	174380	502777	233082	132715	183563	111928	186849	335665	188668	281736	305575	150784	206959	237318	103259	152543	262291	205643	92063.9	91504.2	120338	341992	391353	128554	280948	1.02213e+06	209437	124837	254158	190292	157449	251609	170770	415647
Igkv6-23	A0A140T8N5	14044.1		29498.4	19305.2	84511.2	47343.4	43717.1	23543.7	57386.5	23167.5	16078.8		29940.8	26232.2		28133.3	31655.4	33719.6	32488.6	26364.2	33322.5	82631.9	24707.7	55725.8	17812	724957	22161.5	45551.9	34581.6	60088.1	43763.3	41040.9	37702.1	15921.9	26038.1	66659.4	47039	27974.8	65351.8	51239.9	28908.1	50042	13867.9	70306.8	95720	64411.2	5687.98	5838.42
Igkv9-123	A0A140T8N8		25351.6																		13979.9	26102.6				9583.52	13820.3	15027.9	13752.2		20210.4			124644		51610.3	99816.4	78619.1	34692.9	26682.9	16729.4	43268	12161.5	40924.5	18263.6		17602.1	51959.6	9838.69
Igkv6-32	A0A140T8N9	79983.9	72015.7	31639.9	85415	54317.5	128578	90286.5	57145.6	73343.3	26838.4	56501.3	25847.6	51237.2	71165	36458.2	59926.7	44341.6	56388.8	71711.5	74792.3	116025	55470.8	122893	120280	37933.2	43966.7	54334.2	56417.4	104281	123503	52400.8	179736	121573	89166.4	41343.1	126095	132842	43606.6	93481.7	40905.9	90609.7	41910.9	79309.8	127932	82444.3	72076	134398	68594.6
Igkv6-14	A0A140T8P1	173092	215721	102248	209123	503577	1.37923e+06	236674	113950	167203	156653	107095	130051	116611	88878.6	200439	223951	94809.3		177052	89991	348932	221008	551599	187109	92024.1	3.16163e+06	92821.6	539239	99152.8	315627	149733	87025.9	128736	162620	197570	326730	759083	86652.5	227619	342920	453803	149340	202593	276807	156070	252161	151891	275323
Igkv15-103	A0A140T8P3	77083.4	81920	253147	199272	112635	118165	114370	110449	27688.8	108055	28193.5	61581.3	44127.2	47121.9	65219.2	67176.5	177826	13219.9	100817	132819	82203.2	50393.4	101180	155696	123177	63281.2	23695	55497.8	79035.6	66903.8	89246.6	79670.5	107210	96746.6	94232.4	177326	242227	70586.1	130888	189948	177255	157271	81769.8	109657	119478	117038	136399	40552.3
Igkv8-24	A0A140T8P5	811816	224615	234087	754510	384861	357000	230298	255674	181147	182781	178717	405425	279096	235559	205195	337100	293088	492769	436419	166439	485862	219613	257886	216739	172824	314071	207979	152029	212244	292155	194200	200638	199314	194851	154340	742026	433877	135081	763977	489456	338946	454211	213749	236569	510417	439581	638446	2.44475e+06
Igkv12-46	A0A140T8P6	177446	349674	185371	116072	192454	120006	255364	63295	106518	61364.8	60111.8	96408.4	101085	89468.6	93150.7	89015	69891.4	119586	112109	135373	166739	74857.5	167039	182143	85490.8	90954.1	132933	105692	167035	109319	80479.7	138562	237979	1.80612e+06	74648	500422	584080	91217.1	194499	82177.8	356622	122666	159672	202513	166342	171068	98147.7	260026
Igkv14-111	A0A140T8P9	375424	104904	261039	333905	267178	494710	318790	180635	174428	106040	207027	111114	220233	206134	365850	252540	167114	236265	324529	217055	361590	203888	367142	349640	175006	261769	109240	266987	306279	202960	235031	273742	234992	349489	133085	391090	641686	272585	332930	418969	418054	224645	457836	422287	195524	326132	203577	482439
Igkv12-41	A0A140T8Q1	267909	207581	41767	14761.5	75347.5	23201.4	26943.1	43857.4	22588.6	12780.3	22177.2	49949.4	14229.9	2833.52	2097.55	301848	19091.2	21886.8	37699.6	13055.9	40721.3	10484.8	67344.7				8910.96	111521	19031.3	18167.9	101796	12902.4	14097.3		16678.4	120710	49722	169838	64095.3	17461	60825.7	38402.5	248878	28282	26931.9	24633.9	16614.7	19689.2
Igkv6-17	A0A140T8Q3	280123	486305	227261	251454	326493	394544	352595	216176	233318	185749	191272	124917	317409	173400	299796	599688	190164	804172	520357	216220	514583	158886	268752	323716	210131	778423	525800	509284	298544	2685350	195440	484837	287124	244419	255607	596665	529316	364974	576674	250426	450613	424662	385137	335188	624598	559450	598847	307168
Islr	A0A146E664	1101.15	1929.26	4490.67	2382.79	4766.93		3442.59	3570.19	4344.22	2494.36	2373.02			3439.42	4934.11		3249.71		2013.21		2824.99	911.963	2780.58	3204.09	2926.96	2601.02		3908.29	3751.49	3333.98	5535.05	2549.63	3424.48	7553.38	3751.98	3568.18	4486.55	3977.46	1616.31	3228.99	4014.97	3953	4794.73		3255.9	2692.92	3980.55	4625.29
Fap	A0A172Q394		1627.24			4083.27	2358.99				1.65283e+06			1532.2						2224.17			2.6261e+06			1.93968e+06				1835.6			1.33027e+06			2.5076e+06		1.01039e+06	561256			4491.7	2.08673e+06			1.01379e+06		1.23138e+06
Taldo1	A0A1B0GR11	6290.41	1459.05		6250.31		8152.65		5950.57	9582.19	5698.72	7310.25				5000.04	5956.82	4497.22	7186.7	9048.42	13259.9		6063.47	5643.17	5833.97	6894.63	8379.28	11195.5	6143.28		5089.4	3954.92						6418.74	7586.02					4281.77		4503.72			4122.15
Ftl1	A0A1B0GR60	4078.59	4772.28		4488.05	10088.6	3858.55		4940.06	3440.55	4941.12	4988.88	5743.47	6430.32	6378.13	6966.54	5266.01	5282.45	7618.58	7661.93	9953.35		4350.58	4420.63	613.424	4114.25	5263.09	5249.18		4822.13	3114.29	3653.21	6362.01	6532.68	5711.52	2800.57	7856.13	4405.34	3491.35	3313.57	4223.19	5685.93	2685.98	6956.44	5255.5	5137.32	4826.26	3874.97	3366.84
Ldha	A0A1B0GSR9	32458.5	32117.7	20707.8	36954.2	37554.7	46901	30955.5	58347.1	35917.3	36504.4	44478.6	38519.9	25719.8	25729.3	30572	30662.3	22849.7	26819	27653.8	31786.2	41513.1	28450.8	35201.4	29615.1	61351.2	43944.6	35214.4	37269.7	46979.6	28976.8	19740.7	24933.8	39596	23048.1	28681.2	25367.5	52071.2	45677.5	29238.8	24427.7	19733.9	22306.6	30715.3	19086.2	24545.2	24970.9	24412.6	19805.8
Nucb1	A0A1C7CYU3	6488.46	9314.33	9615.82	7214.2	8786.86	4673.85	5779.91	6800.96	6532.2	7486.43	5052.02	6796.46	7261.79	6881.09	8701.69	6926.37	7756.23	6279.75	9322.53	13176	4539.85	11511.9	8971.08	7545.07	8061.74	7717.64	11935.2	4110.14	4597.37	5393.89	6660.17	6754.67	5428.62	6692.06	4920.38	7555.15	10372.2	4063.92	4636.76	6256.39	4343.22	6817.78	7787.52	6848.79	7675.86	5978.71	6452.02	4336.48
Ifi47	A0A1L1SQM2																																	1363.86
Neo1	A0A1L1SRD6	2107.74		2000.07		1920.73			1593.21									2616.18							1837.74			1343.26	2317.51	1907.95	1928.9				1884.1			2411.26			2217.99	2767.22	2329.86				2156.98		1598.44
Nkpd1	A0A1L1SVH6	12184.6	17260.4	13322.4	14757.9	10070	10531.1	8480.9	8056.94	8393.04	13728.4	7030.88	9508.39	10660.1	6752.53	10319.3	15901.3	6610.43	20261.7	13113.7	16250.8	6722.4	16488.9	11029.2	8199.41	9084.46	7200.35	5226.23	8124.78	13301	20749.9	21185	18402.9	12323.5	13918.5	18827.5	19920.9	14997.3	7997.52	24975	13416.6	5862.85	11043.3	13534	21473	11528.5	17250.9	27043.5	18567.4
Klna6	A0A1R3UCH5	29260.4							168679	101828			89880.7	83590.8	8839.43	182102	129314	2003.6				48218.7			101929	70036.6	132196		288511	313479	354897	169367		290989		7950.56			204051	16352.6		200666		17399.8		113155			257275
Klk1b26	A0A1R3UDC2	15858.9							324250	258130			158063	418574	14302.8	308646	315990		184269			87418.2		609.452	326077	113721	258190		852542	1.43973e+06	1.14003e+06	377871	16656.1	561986		28735.9			392251	38545.8		1.1809e+06		48437		373333	2497.35		774017
Klna3	A0A1R3UFA0	45579.2				1906.49			263489	225145			156498	337271	13433.1	307120	198931	1933.21	87761.3			101698		2820.61	270968	120663	242602		1.02577e+06	1.48933e+06	978462	262172	7700.98	403030		16746.7			381485	34235.4		626233		43746.9		356649	6065.85		690041
Uba1	A0A1S6GWH5	3388.8			5216.46		4301.59				5979.89	2590.08		8086.24		4622.76	5138.94				538.993		3283.25		2954.23	5069.82	4812.61	4959.49	3006.88	3569.91	2303.71	2846.57	11709.3	5623.23	3964.74	6208.17	2836.02	3424.82	8102.93	3812.98	3591.72	1789.58	587.866	4560	5936.96	2016.16	4325.77	6391.57	2035
Myl6	A0A1W2P6F6				6347.56			10903.3	1460.95																			2873.12	1548.57	2624.97		5114.25	26080.2	48238.9		14354.4	8149.6	2882.64	9350.61	12129.4	3187.33	4449.18	12383.2			15161.4	1273.26	5852.26	8299.51
Icosl	A0A1W2P6Q2			1307.22			1987.77	1626.96			3961.57	2987.25		1801.37		4377.5		4547.25				2986.54	2995.39	688.163	3520.56	3335.27	2541.55		3439.08	2390.11		2859.16	3318.23	2420.98	2334.4	1444.17		4950.5					2237.06	2492.38	3967.48	2810.12	3172.64		2071.5
Hist2h3c1	A0A1W2P768				13281.2			12627.7										7888.98		4728.35	24945.4					4666.69		48355.4						18526.2		50299.8		3893.87					3435						3454.27
Man1a	A0A1W2P788	81724.8	85010.8	71634.6	83681.1	80895.8	75539	66707.8	71586.9	72485.6	72716.4	75294.2	73359.2	82839	74390.7	95208.6	85267.7	81907.3	87804.7	81633.8	68865.6	79303.9	74886.3	78049.8	69571.9	88043.1	78425.2	48720.5	64554.2	81574.7	66488.1	76752.5	87830.1	76262.1	72585.1	74184.4	94204.5	68835.6	73917.1	81723.5	69253.5	76310.5	74956.8	77736.9	83117.4	76050.5	72412.6	75811.8	74049
Fbln5	A0A1Y7VJW9	7021.09	8448.46	12928.9	5957.98	8120.46	8811.95	11770.6	7878.57	9593.89	7697.39	5448.62	11369.9	8725.91	10642.9	8303.41	8994.59	9244.94	9511.54	7437.14	4384.6	8729.9	6993.24	8465.32	8631.67	6505.05	6002.01	5203.55	6855.2	6819.87	7333.17	7210.29	8473.06	8118.81	10083.1	8513.46	11767.7	7810.27	6612.87		8665.16		10333.8	7567.89	9884.01	8333.09	8255.42	8985.89	8242.21
Rock2	A0A1Y7VMN0	19787.7	20635.8	33040.1	27721.3	20865.6	14639.3	19274	24082.3	20492	17157.2	15918.1	20809.8	25039.4		22600.9	21435.9	27126.6	11464.7	3704.88	19350.4	15133.8	14125.8	16457.4	23363.6	17748.2	19212.2	12269.4	23191.3	27397.3	22927.8	32644.4	24781	28581	26236.5	23794.7	32373.4	22601.2	23003.7	17280.9	25616	36708.6	26269.2	37488	27122.5	26417.3	18973.7	25378.4	23845.6
Ctsl	A0A1Y7VP49	5435.2	4379.64		2944.75		4666.59		2721.42	6114.73	6278.8	6990.53			6576.82		6289.32			8694.36	20504.5	4940.12	8490.77	6345.87	4834.72	8228.83	4551.88	11866	3557.83							3555.24		2392.81		3256.51							3706.37	3880.99	5773.82
Gm49391	A0A286YDF0	5229.25	5715.35	9022.57	5648.49	4053.55		9299.25		6671.28	5332.84	3580.66	6147.29	4912.22		6967.81	5138.41	6881.89	4791.78	5237.27	13569.3	7337.16	5151.35	6737.62	4672.53	5779.36	4358.25	11856.7	5305.74	5175.11	6862.13	9171.64	6800.44	7285.45	4406.16	7749.54	5736.57	5892.56	5298.8	5965.88	5710.85	6723.15	6930.79	5461.57	5853.66	5943.39	6508.27	6706.06	6115.23
Adgrf5	A0A286YDT5		45099.5	320.448	15059.8	6709.26	16162.7	12741	14296.7				7050.13	18387.3		17722.9	13600.8	17266.6	10557.8	7477.75		6127.93			12491.2	10724.3		3770.67	10991		12031.3	20154.1	14096.6	9853.21						1843.96			15053.5	18029.3		9656.42		11161.8	15503.4
Anxa7	A0A2C9F2D2																									869.462			2150.32										2832.01
AI182371	A0A2I3BQE1	140626	154399	105270	121769	132899	156191	121813	106399	124612	131377	132651	110815	163432	133789	149431	143395	138172	171576	144040	85986.8	145669	134138	146604	135019	140992	231300	49847.7	111513	114807	133410	162598	132991	104192	95537.9	110963	104397	95019.6	131965	128180	140482	141521	134199	117483	120528	136032	123474	136005	143872
Itih4	A0A2K6EDJ7	342388	151754	179361	271379	283387	220043	229687	248603	311959	229054	426723	560436	375449	320933	230428	349038	215710	137263	393269	486650	376583	384594	148783	219247	209254	201833	997002	220152	146988	130565	203343	171664	136960	118006	169224	141356	91496.5	271070	124859	57656.3	133123	144887	134829	129292	123783	139841	116757	169752
Dpep2	A0A2K6EDK8	4383.5	6008.39	8423.47	6002.09	9342.68	8451.01	2149.99	5787.56	959.964	3602.81	4970.5		6107.08	2964.32	15618.7	7671.62	2833.83	10336.2		2728.68	2713.8	7845.67	3011.05	11479.1	2753.38	5465.14		11112.1	6286.26	9088.42	5174.52	5508.4	4089.86	5384.06	6762.75	5018.24	8073.79	8100.8	1617.56	2658.53	2566.9	4891.65	3537.99	2241.45	4402.26	4504.37	1855.53	9066.37
Cela1	A0A2R8VK43	22669.3	38364.8	49574.4	37809.2	45868.4	26032.5	28870.2	21968.7	39401.3	34515.3	30281.2	39056.4	21969.1	25238.7	24832.7	24812.6	26467.1	68005.7	41260.6	328609	23516.7	35746	42205.5	28410.8	31931.5	21509.6	151166	60353.5	33331.1	43448.2	35013.1	47753.8	46244.2	46637.6	46232.5	36794.4	23347	17218.2	77720.6	41975.2	32978.1	20949.6	32591.3	49924.3	50597.1	38270	24042.7	57461.8
LOC100046793	A0A5E3			10099.2			4275.6			6051.39	2017.69			7237.56	6734.38		10287												16992.2	62210.5	5053.09				4753.55		58060.3	15091.7					22744.6	8021.33		78606.2	21893.1
F9	A0JLY3	46149	60723.2	67786.5	52655.2	71933.4	51828.5	45926.5	55005.3	77488.6	71884	83110.3	99292.7	54568.8	61519.9	65772.2	46280.7	67383	51847.3	62883.4	55102.9	79468.4	57894.5	78045.5	90421.4	81387.1	72580.1	44268.2	59405.4	57994.3	51308.8	68349.9	44633	42909.4	54444	36908.7	40407.6	51346	73490.5	46610.3	63694.5	46492.9	62189.2	50105.1	44709.2	51339.6	54469.4	58410.3	51691.4
Ganab	A1A4T2	7337.85	3669.02	5981.01	4384.78	19962.2	3812.37	5069.87	3762.19		4776.45	4881.45		3947.87	5539.74	5329.44	4709.2	4211.2		5373.74	7573.9	3692.75	3817.24	1948.34	5391.46	3883.82	3421.08	4901.62	3930.26	10205.2	5719.74	4753.97	4003.73	3932.8	9408.53	5181.62	6866.43	4808.39	4356.05	5631.82	3822.7	6685.93	6094.08	6199.85	7695.18	6063.34	6185.08	3415.07	4861.68
Igkv10-96	A1A540	216312	323393	78140.4	286448	217444	246757	259295	478285	222594	264526	241764	241875	279340	248595	259169	276749	402753	293903	210445	804435	265360	275103	284027	339833	218728	213385	291527	297352	270933	269828	206908	281370	263500	303049	282042	328238	267970	265222	388667	288081	245397	287248	302039	334188	292576	346704	332380	300314
Dspp	A1L2Z1	1907.59	2745.96	2663.44	2564.76	3068.24	1794.06	2148	1636.83	1826.36	1307.25	1613.76	3269.51	2224.11	2754.07	2745.15	3252.97	3601.13		3005.61	2132.17	1365.18	2310.24	2144.92	2206.6	10431.1	2496.62	1737.02	1582.55	1127.16	2128.28	1122.36	3010.35	9625.09	2609.1	2239.93	2653.06	2583.9	1080.16	844.487				5376.99	4038.57	1660.43	1662.59	1885.13
Tgfbi	A1L353	2129.97	2777.75	3274.44	4162.17		5164.28	2509.1		6335.14	3608.73	2104.08	8813.15	8547.9	2345.9	1512.25	5023.69	4239.97	6365.34	4480.53	5167.86	2716.29	6943.42	6354.25	2394.25	4217.79	2667.87	5926.98	1444.7	3960.62	4438.76	5568.72	5409.46	2567.88	1527.78	4095.41	5353.19	5883.66	3018.74	5235.2	3708.24	4381.89	4243.38	4052.42	4653.58	3362.76	7953.36	4227.27	4561.15
Ywhab	A2A5N2	772.277		1095.27	1682.56			1367.14				1186.83					776.726			1761.13	449.237	1015.05					2148.41	4931.45	1598.13	2946.36	1358.61		6286.52	3392.74		2863.64		2377.53	3316.09					453.251	1102.94
H6pd	A2A7A7	23656.2	11549	15518.5	16381.2	21203.9	19298	16314.9	20434	21131.2	16970.1	23726.5	21039.8	13469.4	15030.3	16969.6	15561.8	14118.3	24930.6	25724.2	46406.6	18766.8	19534.2	16519.5	12806.9	27875.8	19336.5	43043.7	7367.82	7575.53	7922.28	10119.6	8700.4	10322	9304.21	8811.05	10607.4	11507.5	10632.4	7788.27	8327.21	7185.01	6447.23	13989	7611.33	10276.4	6812.85	9232.91	8464.01
C8a	A2A997	135371	307735	97973.4	105316	137783	92033.5	131035	89498.5	79398.6	73685.5	65921.1	73824.1	126777	183857	148710	80426.8	209292	155243	141493	106944	64531.4	173315	119585	220316	54782.7	61557	61076	153538	173008	204970	79415.2	139840	153743	224867	105023	213859	234032	90278	294143	196298	257684	242372	198496	178311	166287	235823	244544	131887
Cfp	A2AE15	62614.8	11127.7	8893.32	63055.5	13841.2	29438.8	28707.9	22760.9	11975	31366.9	12048.8	28929	53324.4	30787.1	9132.88	30140.7	12340.5	33224.1	11262.6	16267.1	23995.4	10171.4	22728.1	30005.6	40471.3	21140.8	766.705	17982.6	24155.6	28356.7	10256.1	8469.3	6890.05	45155.3	15116.8	22836.1	16901.3	11834	8849.89	21555.3	4265.27	7045.95	37636	21356.5	24558.3	29379.3	33868.4	35948.4
Gstm1	A2AE89		8440.21	26371	4558.4	40475.3	11780.8	190648	14669.9	146956	14052.8	31569.9		10364.9	14505.2	11694.4	10613.8	14842.3	16149.9	13046.9	158022	29248.4			18074.1	27184.4	256749	15981.6			73280.2	7712.53	10987.5	6661.38				7497.21								20745.5			4829.31
Gm5938	A2AEN9		4868.52	8266.39	1523.48		3772.65	8698.41	6089.87	3846.72	3898.07		9830.94	4595.92			3279.94	5681.09	4085.76	5266.13		17938.7	3114.51	3810.77	5464.21	2996.72		11580.3	41324.1		3369.25	7012.45	6007.14	9077.74	6699.27	5690.55	6566.2	11196.7	6801.4	6595.06	8681.08	5354.58	10302.1	15402.6	3321.29	4493.94	14982	3963.4	4701.69
Obp1b	A2AEP0		291.499				2290.25	1297.81						639.484							3934.59	6767.53				808.949		2100.48	9003.36	784.928	2689.2	898.235	2641.07	5945.2	3044.97	3659.34			1413.57		3470.22		3514.61	2480.61	3465.64	4179.31		2639.14	518.066
L1cam	A2AFG7		3832.29		3601		2824.36	1010.72		4990.83				3586	2398.72		905.599	3582.53				1192.38		4330.57	2556.81	2127.59	2462.06	1666.46	4364.79	4853.13	1926.82		4024.41	4229.81	5150.62			6700.34	1030.73	9032.85	4110.6		5306.44	4195.89	13119.4	5151.39	5888.48	1110.86
Gm20489	A2AGH5	2781.8	3086.29	4895.88	4056.68	3674.96		3654.38	3460.18	2500.94	3717.5	3187.87		2657.98	5410.81	4255.4		4170.79	2724	4161.93	3095.24	3345.38	2307.96	3295.69	3780.75	2894.84	2682.54	1726.51	2392.86	2607.45	3393.9	3080.61	3125.94	3031.24	4002.1	3262.42		5320.84			2514.36	3972.7	3699.78	4274.24	5055.68	3726.33	2897.13	2609.79	3038.38
Mup4	A2ANT5						12147	2192.88		906.434				4005.68						3946.7	7053.37	5612.68					4156.69		2116.19		5234.88	1400.38	9507.2	9382.37		9819.32	6892.39			6571.35				16455.2	9615.22	14783.9		8261.76	6689.81
Cd44	A2APM1	15090	4229.95			10869.4		14627.2	16056.6	14058.6		24194.7		13764.3	19672.8			10716.4		17956.9	24340.9	13706.3	18580.4	33770	33294.8	20901.7	35429		37833.2		17779.1	17635.5	21009	38635	21178.9	20009.9	20716.1	8977.37	25830		13610.5	18375	41462.2	22684.7	19780.6	30262.2		17841.2
Cst3	A2APX3	17685.1	20103.9	18933.1	23228.8	22121.7	21586.8	13385.4	26080.3	25276	22763.9	13399.5	15306.1	29691.7	15359.4	18328.2	30832.5	20679.4	22812.1	16385.4	21303.9	16679.3	19223.9	20399.5	15223.2	21548.6	24367.7	18950.8	20204.3	15264.1	20036.2	13164.3	18103.7	16240.3	12567.7	25114.2	20305.9	16749.8	22559	17828.6	15067.5	16274.5	11961.1	23043.8	18232	20919.1	29996.2	19554.4	24642.8
Tubb1	A2AQ07							3472.16																							2648.47		4685.01	8622.86		20648.2			4227.02	5255.64		3522.14	2635.61			3866.28
Rsu1	A2AUR7							1136.95	593.932																				871.22				984.291		1008.54					2123.44
Ssrp1	A2AW05	774.93		3966.45				3129.17	2088.02			698.566		850.423	2450.71	1681.54	1938.65	1582.99		1594.51	3920.21	1524.31			1672.43	516.562	91.7294	1973.94	1814.04		2808.69	3412.89			4004.33	2748.13	3013.57		5131.6	3575.32	3744.35	3759.2	4585.12	3836.56	1823.55	1427.66	2548.84	3617.51	5070.85
Pgm2	A2CEK3	3775.23	10234.1	8101.46	11571.3		7637.92	4400.66		5676.77	9037.34	5695.38	2313.87	10287.2	7145.35	7875.44	8877.56	7475.43		8789.78	6706.28	11529.9	8599.52	3125.6	7644.79	8952.96	6400.01	10743.8	8450.09	7346.95	5850.7	7162.35		6705.5		6006.7	6647.13	9456.14		9451.38	10073.5				7696.4	7893.1		9941.4	11045.3
Mup14	A2CEK7	13866.7	295785	14217.5	15736.6	18961.5		24965.6	17315	44217.4	19314.3	8257.62		11862.4	35072.6	15719		44204.9	4858.11			17723.1	92592.5	55093.7	412843	9810.96	16038.8	8941.58	149641	199576	171561	29294.4	16798.8	53507.7	164046	16295.7	153814	146534	39802.9	558630	355168	439257	391078	57018	86074.7	83509.3	312036	406523	63692.6
Mup1	A2CEL1	3674.66	92132.1	2384.61		3360.69		8447.12	2874.89	12877.3				1061.98	8957.72	2771.25		15754.2					18846.4	16107.7	102782		3777.83		61431.2	75387.1	70340.1	13427.7	15699.4	39048.9	105063	14199.6	68251.1	28182.7	14946.9	175779	151883	202455	180387	27426.4	58243.6	58793.1	128891	137203	34154.3
Gp1ba	A2CFB8	76494	89221.4	131489	96106.8	95440.8	84549.5	107603	91399.8	72752.4	82538.4	57714.6	83508.4	86912	101763	94518.3	128821	103484	121466	63477.4	80697.7	70767	61968.2	68245.7	81308.6	68640	68503.9	67424.3	82755.3	116612	123633	74396.7	142011	160693	168678	94509.8	150227	103290	42920.2	116929	92778.5	134128	101711	110949	130218	143523	119849	125404	95444.3
IGHVDJ	A2KTK5	8858.32		20379.1	44524.9		119716	16804.4	20008.7	59240.5		29946	5395.56	5856.78	16552.9	30569.1	33562.7	29791.3	25903.6	38670	8585	38858.8	13660.2		13690.6	7039.91	5428.35		39901.6	2869.54	34079.1	35595.1	21291.2		9393.34	6752.77	5516.85	4731.53	8448.29	21418.4			2645.77	9561.97	7718.14	6419.9	18185.4	14915.3
	A2N494	125915	111096	84032.8	131665	107489	352551	126595	73195.9	84269.6	61763.9	120222	119476	92980.1	164918	147260	143999	106221	162765	124190	83533.9	247210	112305	113574	128773	113232	111251	66185.5	124067	75790.9	70196.9	63014.5	149028	82518.5	126427	62128.9	398263	186335	130099	172431	162335	185918	144261	232601	207804	160985	201274	237548	413511
	A2NVE9	832549	1183542	2.20623e+06	315549	394961	772379	973233	244652	599271	1.41871e+06	1.11849e+06	409543	3.47844e+06	262805	462204	841598	216144	939941	1.20791e+06	99039.8	1.23172e+06	885264	671356	1.80474e+06	293296	323436	119104	390822	2100931	408494	783247	508312	371195	351808	281374	4.57323e+06	1.00459e+06	432293	777847	377906	862821	291427	814514	443927	539434	1.02142e+06	528158	1.24637e+06
Pepd	A2RS23	7949.93	9450.08	3681.99	6571.18	4999.26	5040.71	6677.99	6072.62	4646.43	6222.27	4209.95	2876.43	5311.33	6362.98	6185.88	6248.02	5644.51		5717.47	5061.17	3248.98	5845.56	5070.62	4085.41	4187.17	8168.59	2691.97	10898.1	4550.4	7137.9	4994.75	5116.13	6527.88	4262.27	6940.17	4807.6	7164.67	4627.64		4663.01	4315.97	4827.08	6939.29		5113.04	3248.98	6127.92	9851.77
Ckm	A2RTA0	64551.4	72192	44709.8	50518.5	76641.2	34082.8	95048.5	92995.8	50788	117616	100441	58048.1	30008.1	60017.4	65905.8	34753.1	61552.8	16917.8	52029.3	32814.9	64652.3	51660.3	60977	76857.8	47094.3	53323.5	33573.7	84216.7	69927.2	97312.8	101940	79253.5	95844.3	66288.9	74948.9	144425	130280	69854.4	77396	101048	44675.5	56068.5	115139	73671.8	81315.8	39106.3	41329.3	80541.3
Ube2n	A2RTT4	2609.34	3740.26	4575.52	4851.51		5654.22	6559.53	9042.71	8299.68	5309.4	7253.39	4139.83	9073.17	4463.85	9180.36	6045.85	3759.2	3646.91		3272.02	6613.54	4934.1		6094.69	6497	11687.3	8884.18	13422.4	7431.72	10004.5	3617.67	6141.94	7935.36	7918.82	4760.59	5596.82	6537.72	11590.2	10128.5	5171.12	5031.28	2221.06	8348.65	6208.16	6008.91	5020	5406.26
Pglyrp2	A2TJ61	258220	228557	286981	273159	282468	268354	240497	398033	296931	358918	434358	368708	276164	216145	280358	222934	274277	238145	229317	182217	330005	271303	345855	342514	420246	444583	211263	279883	337895	292859	310445	187335	217600	246214	202898	196634	381403	419233	366045	298482	270671	312232	243444	193502	237119	311483	333187	282466
Ywhaq	A3KML3	1132.37	6930.69	7768.76	1715.56	6722.69	6563.28	13512.8	1524.55	10625.1	8921.91	7144.75		5519.84	7650.02	8670.55	10297.4	1048.83	14051.6	5657.5	2170.05	6751.78	8843.99		1744.85	8194.02	8083.35	21526.6	1684.51	12215.5	1356.35		11213.4	2067.06	11281.5	2707.28	10006.8	1410.71	13402.4	17791.3	1319.35	8958.27	1870.13	8183.7	8885.17	11018.6		7890.19	1314.62
Glo1	A5GZX3	6049.61	5279.47	20640.5	11232.1	9175.62	11780	9588.86	11036.7	13043	11792.3	19088.6	8545.29	15268	20989.4	11595.1	15846.1	5123.13		11777.6	8557.63	9315.61	8392.48	6070.92	10255.3	14005.3	20610.7	18176.6	9906.04	17432.3	12283.4	14095.8	8414.38	10521	10310.2	5322.7		10333.5	19454.8	14529	7364.34		3268.65	12603.4	9310.38	7538.7	16335	9415.2	6905.06
Itih4	A6X935	6784614	4.58972e+06	5109165	4613981	7454880	5599664	4109521	3.44919e+06	8597563	6.64496e+06	5.82332e+06	11916362	4.11304e+06	5008933	3.71109e+06	4258039	3171772	12414790	13373746	20118288	3.95234e+06	10593500	5085320	3757356	5.31305e+06	4.57122e+06	19162366	2.51297e+06	2.96408e+06	2.13953e+06	4.07511e+06	3.37639e+06	2.23181e+06	2591297	2767523	2448440	1816191	3.29595e+06	1.82814e+06	2.37308e+06	2.12363e+06	2.56985e+06	2749161	2505192	2.82406e+06	2.30782e+06	2.40531e+06	2.54253e+06
Treml1	A6XA75			2924.93	5457.21			14318.7								3793.89		4537.06				4987.7					2061.16		3053.26				15006.6	34970.3	8825.4	27105.6	8762.17	3031.57	11425.6	15160.9	8815.65		15062.2	5951.15		9813.03	9603.1	7014.34	9531.53
Aldh9a1	A7VL18			7644.67			5394.67	4652.86	6940.83	6125.61	8097.7	10097.2		6429.69				1186.59			4670.85					16086.8	12534.8	6728.26										7178.25
Hbb-bs	A8DUK4	20862016	21543152	19905968	42689452	22701244	27539914	27007964	28150624	33059326	27169704	39707240	17947490	42355368	12149905	50634080	46816548	18145788	14992598	11003850	27763642	24469468	17213886	25246702	19003558	37161352	38489696	38077628	56653628	39515880	40161024	18033574	33135890	43157236	37099472	19079912	36316508	20657528	73885072	54612108	25268280	17572830	13603121	31163940	35608144	28977586	31398534	31998902	20752516
Hbbt1	A8DUL0	4198.47	5480.04	24937.5	9257.7		41295.5	39158.8	75743.4	4909.64	4759.32	3227.02	29082.4	6289.63	54534.5	32412.8	9408.45	4369.07	3640.49	21049.9	18050.8		6233.02	4942.21	9408.67	4523.3	7755.38	12272.1	19741	14676.3	11735.8	11569.5	10969.3	23812.5	22441.1	41271.2	57854.3	41529.4	10607.5	31699.1	23730	27010	29200.2	23674.2	13668.5	14816.7	5998.35	15837	19790.2
Hbbt1	A8DUP7	2802.25	1683.12	82343.3	17933.5	6226.76	8616.5	8501.42	451458	13316.3	9035.92	5809.86	5128.99	24612.5	4871.25	303461	16065.7	6271.27	7377.94	4524.16	6816.2	5350.12	7698.25	1.33149e+06	7416.4	253203	411666	17848.1	48558.3	1774.83	1179.26	1340.57	3039.94	1015.11	1734.67	2910.11			11392.4	2118.83	2993.94	6368.47	2494.68				773310	2102.55	3370.27
Hbat1	A8DUV1	57884.8	37717.4	38947.5	124813	27014.1	105964	62218.7	37411.8	75338.3	72204.8	26242.7	21186.7	102407	79894.6	143095	132475	19980.3	18651	33153.2	48351.4	27934.9	98623.1	49926.4	39189.5	107196	204913	157948	100439	44263.5	40213.4	73510.7	110944	143066	118472	104497	36404.4	79617.7	96249.3	162517	34259.6	19889.8	36110.1	139920	108087	105121	64545.7	90651.9	58382.6
Hbat1	A8DUV3	7.35828e+06	6.16255e+06	7128874	10891612	6859304	8943360	8971255	11295223	9003713	8865575	11788204	5031178	11405030	4.97495e+06	11925341	13093691	4.34551e+06	5391735	3.0967e+06	8332683	4.31304e+06	8061673	10747662	7652031	20186140	15408543	11643827	16997258	11204639	11343061	7.34363e+06	9204332	12743452	11105012	9671248	10683494	10452767	21661680	15006942	7.05902e+06	5381819	6327037	11574882	10571548	9451633	7800128	11414396	6.11503e+06
Hbbt2	A8DV41							114324				16549.7			14238.9			282859	39165908		11169.7				23528.1	25577.9	33771.3		60317	142360				182648		350509		265106		192220		50338228		246148		73165.7
Ywhag	A8IP69	3527.81	496.829	1435.3	5114.3		3786.66	3016.96		868.778	3195.11	3087.74	3716.84					2611.4			1513.94	2918.36	4498.65		2110.35	3129.84	4367.46	4127.43	4622.79	3371.34				2662.4		4693.4		4611.74			3398.34	3464.02	3417.45				2684.25
Prdx1	B1AXW5	18999.7	15902.1	13870.4	31348.8	19882.1	18348.7	17634.7	379068	27940.6	16869.3	29258.7	34870.2	18224.8	22981.8	23507.5	20656.4	18219.9	8542.68	16122.1	36554.3	20665.1	11472.9	20535.1	19590.7	31304.3	38644.2	24290.7	26002.3	23646.3	19420.7	14586.8	13991	21242.9	21481.2	18245.7	5641.92	21298	37700.8	22657.7	18991	16544.8	11737.8	19009	19093	16472	28038.8	19124.5	18222.3
Plxdc2	B1AY85	9896.12	15148.5	10933.4	3560.64	14164.7	7528.56	13038.7		7645.4	9039.21	9684.7		11305	15094.6		7726.41	9604.28	12314.9	8231.07	10764.1	5097.46	8320.56	7633.98	9158.44		9276.24	10804.2	17053.9	15195.7	11941.6	17673.4	6213.79			14930.8	16528.7	5347.7	18493.8	10121.1	16822.5	5205.7	14657.2		8396.77	9845.46	13396.5	19593.8	11799.1
Prdx4	B1AZS9	12208.6	11965.1	16873.6	19050.2	14899.6	13448.1	18247.2	24091.5	16678.1	11622.7	21918.8	12243.7	19271.1	10747.7	20833.4	14040.2	10354.8		5575.75	10268.1	17494	7718.83	16250.5	19894.5	25623.3	30107.1	23108.4	26888	26418.7	9108.02	15988.6	14563	19828.2	12716.7	10325.2	8495.34	17153.4	29626.9	13677.7	12508.4	6408.71	13374.9	17104.4	9614.45	13680.1	10148	10337	7276.25
Hspg2	B1B0C7		3174.4	2233.88	4092.78		2831.79	1922.81			8914.46	2898.78	3305.46	3058.31		8073.79		5624.07		3861.68		9868.03	5429.88			9060.59	17355.2	5899.87		1727.68	6956.99		4308.15				7451.1	7141.98		5700.88	6391.1	4673.78	3889.59		3700.35	2196.49		3762.93
Sell	B1B506	12413.6	10164.4	8705.19	13564.4	11805.6	12347.5	10842.1	4356.72	10080.4	13005.1	12601.7	4649.89	15744.7	14210.6	14585.6	10465.1	15525.9		11743.7	4230.96	14147.5	5818.59	11569.2	17630.6	12187.5	8858.16	7842.95	12774.4	11876.8	8882.49	10220	13891	12997.9	18256	9111.47	11374.9	19215.8	7988.36	8220.81	12330.8	9255.65	9314.13	18234.6	13848.7	10369.3	11221.7	9982.36	8307.67
HBB1	B1Q450	9112674	7.65983e+06	9909809	17474088	9784736	10102595	13764166	471577	318674	251342	18001858	206113	400200	171073	18484520	16663719	193979	132945	95642.8	92901.2	267199		249010	340554	429672	26854372	521498	740019	15505884	111798	12791850	328814	440672	479471	13368693	168815	372736	954032	559825	278967	5815273	8.19581e+06	21046110	332915	28086.3	11530910	387514	7.63255e+06
Fbln1	B2CQD6	53219.6	64285.3	51019.2	48111.7	49778.9	53622.4	59234.8	34078	39364.1	43846.6	45330.1	30519	53690.4	61766	47870.3	39994.6	60259.9	41710.1	45553.8	50939.4	42886.4	45386.7	56640.1	56718.9	40908.2	39494.1	39234.2	53726.8	63895.3	57174.4	49122.8	58337.5	75962.5	100939	57047.6	82819.5	88304.7	45723.4	73364.2	60368.4	93373.3	58568.9	74004.9	68245.7	63682.2	72773.3	60528.2	58638
Calr	B2MWM9	3606.71	6015.09		3239.35	3441.56	3120.14	2338.72		3840.07	3439.91	2898.47			3421.86	2611.16	3445.92	3397.55	3493.47		5505.52	3261.66	5251.98	2586.21		1240.96		6654.05		4117.96		3366.13	3474.9	2768.34	2373.27	3280.14	3779.06	2742.52	3590.36		2951.06			3348.72	4586.88	4183.2	1334.69	2787.04	3040.94
Itga2b	B2RPR7		1171.75					8135.1								1275.83															9153.37		13304.2	25479.3	8320.42	19288.6		6401.57	14843.6	13296.8		12945	15152.6	6150.57		3195.17		11512.6
Actb	B2RRX1	381728	481507	324641	459688	446578	441190	487235	322101	466531	403895	374987	390282	340650	321216	379446	473200	357137	446486	461800	1.15152e+06	420866	498094	419749	335502	406271	369927	836793	411144	376426	443468	384105	542479	778806	319348	712264	415210	608624	507069	469414	348798	384063	480822	485289	351402	405720	404713	374633	402513
Hist1h2bm	B2RTK3	3493.01	7262.5	2357.83	11668.4	6700.44		8190.21	5503.19		3693.39	2861.31	4575.48	3537.62	22165.7	3727.98	2486.21	32244.1	8497.18	4448.63	29895.4	5491.44	4468.5	3578.93	8614.4	4149.22	4255.81	30960.5	6536.19	6853.34	3941.39	5678.34	4461.26	16188.5	3057.42	30605.7	2394.19	5240.43	4365.68	8736.25	10035.9	10244.5	6797.51		3331.84	3904.45	2478.67	5351.02	4227.85
Thbs4	B2RTL6	12825.3	26778.3	13750.9	15626.2	15439.2	17404.2	14911.3	17606.2	15304.2	18316.3	24955.7	17927.1	23482	17580.2	25967.7	17466.2	17604.7	29280.9	20280.2	13057.1	15592.8	25696	19470.4	37498.1	23252.8	15959.6	9106.76	17882.7	28223	22057.2	24807.3	17781.2	21914.2	23899.4	15749.2	21154.6	50349.5	20103.3	27341.4	21303	33395	26960.1	35846.8	23144.9	25141.4	38633	27175.1	26113.1
Hist2h4	B2RTM0	2193.11	3941.59	1568.05	5919.55	7622.49		9064.5	5196.06	2356.91	3178.95	3691.49	3602.54	2214.41	16269.9		3728.96	18940.9	6075.12	4689.79	23998.8	5822.12	3541.13	3868.44	11024.8	2666.77	4495.71	23218.6	9244.59	6051.5	5235.32		5451.72	41217.4	3355.03	34453.6	2066.69	5269.89	3817.5	4343.69	11203.3	15874	9870.14	4004.48		4070.05		5034.11
Psap	B2RUD7	48679.5	58793.8	57441.3	67210.3	52719.9	80326.1	55947.8	65074.9	69585.4	62149.5	98575.5	81447.8	50936.6	71090	49112.4	50551.8	61595.5	78657.7	47459.4	40379.2	98707.6	63500.7	69803.1	46606.5	95381.5	90313	50352.5	40080	67146.7	85054.8	53595.5	41201.6	40251.6	42786.8	46409.3	51465.3	42266.4	50983.9	71676.1	44443.2	51323	44394.3	66064.9	88549.2	61119.7	64036.7	49338.5	74728.4
Gm4788	B2RUG5	49374.9	58992.4	45158.9	59671.6	35358.6	50496.7	45378.9	53405.7	50844.4	35911.7	35381.7	47826.6	46327.3	70064.4	46938.8	43331.3	55155.5	40205.4	73039	48218.9	47277.1	42627.5	50923.8	49279.8	36465.2	35662.6	23231.3	63632.2	67447.9	65471.4	55723.3	64435.3	52928.3	57326	54041.6	66719.1	32737.7	44879.2	76592.1	72048.4	59259.8	57390.4	53562.9	65038.3	62065.5	70129.3	68078.8	55342.1
Xdh	B2RUJ7	8884.41	19889.2	10504.4	10757.8	12155.9	6775.04	7197.63	13838.4	22579.7	8960.56	5547.56	25146.1	9644.54	3549.04	3272.32	16129.5	9502.95		10542.8	12228.8		8830.35	18278.4	3898.56	9063.62	10233.7	20066.7	7803.58	11046.7	9521.75	8265.56	2986.19		8251.68			14772.5	7695.53	8714.19	6711.42		6427.64	14517.1	10320	8068.69	7799.04	11800.5	12473.7
C4b	B2RWX2	1.48423e+06	1653269	1.1186e+06	1.63261e+06	1.42674e+06	1448895	668296	1.99911e+06	1.50834e+06	1.87055e+06	1639441	1.81387e+06	1.28028e+06	1.11372e+06	1.18063e+06	1257098	1.09537e+06	2.27701e+06	1687436	1.34943e+06	1.41724e+06	1.37861e+06	1504524	1361284	1676264	1.38989e+06	877252	966526	1.11845e+06	957852	1.43078e+06	1.22661e+06	903334	959494	1.16656e+06	1.13738e+06	1.21477e+06	1.38488e+06	1.19092e+06	955334	1.08963e+06	1.19618e+06	922666	1.05447e+06	1132082	1.1956e+06	1.28457e+06	1247875
Sptb	B2RX08	3292.07	2013	3122.63	7558.09			3432.4		6136.54	1619.82	2198.88		3731.47	1105.55	2017.75	1878.62					5544.81		3218.94	2298.9	4815.64	6497.81	3478.53	3072.01	5131.99	7520.31	4035.57	1466.86	6343.31	4834.14	6807.62	3065.79	3167.22	11688	6724.8	4640.44	3785.94	13667	1557.88	4408.22	3842.71	8316.3	4759.4	4677.9
Mgam	B5THE2	115341	175977	253778	174506	193530	175633	232271	196485	197514	243944	252982	139714	189321	195231	233712	200511	195179	128605	139248	148175	193339	159751	223590	238000	211465	237973	151157	266675	246829	250169	227951	248045	275075	300431	286539	310333	234445	268409	253688	229584	234058	203554	217595	305537	254360	270419	296052	270592
Mup17	B5X0G2	57073.3	206218	45081.3	35241	42442.9	28175.2	41720.5	43629.5	134355	30092	71811.1	12623.5	67571.5	36866.7	41939.7	21045.4	77681.4	39301.1	33505.3	22083	32799.2	92986.6	47175.4	179402	21968.5	29942.5	22929.1	83747.3	66198.7	79897.5	53253	89832.5	86951.7	93190.4	108926	75658.4	61554.8	25563.6	278454	130718	135113	160332	36451.6	85625.5	94227.3	175377	153365	75607.7
Flna	B7FAU9	2390.51	3879.71	1665.41	9473.51	3629.25		11495	4528.24	5833.66	1582.49	1839.72	3040.38		4489.52	4331.69	2248.57	3775.86	2848.87	1729.61	2625.31	2425.43	1826.04	1686.06	3354.05	2403.4	2870.15	4036.75	5736.44	2643.68	7799.29	6918.22	17665.1	40825.6	5844.29	25633.9	5486.72	3629.72	9449.03	15873.8	13197.6	11224.2	16297.7	6397.78	5488.74	11274.7	7811.12	8395.31	10033.2
Anxa1	B7STB7	8022.47	24431.2	14019.1	11211.3	10463.6	7947.51	7270.13	7132.06	8879.86	7841.72	7534.5		7459.87	10912.9	7416.16	5917.19	11116.9	4754.14	7336.84	10796.8	5633.52	12620.5	10664.3	16445.2	4243.26	2096.5	6726.42	6584	13061.3	9100.67	10137.3	5653.72	9279.72	13816	6620.09	15071.7	18886.1	4576.57	18676.9	15567.3	26524.5	19122.5	8642.94	12093.2	8325.74	25652.9	14410.8	7412.64
Ube2v1	B7ZBY7	1857.93	6029.62	764.935	5150.86		4012.32	4265.55	6369.91		742.516	6622.44		3175.66	1777.91	5943.66	5263.54	3404.72				5113.03	3190.82	1587.25	1799.97	2543.67	1593.67	5632.06	9423.07	4586.02	5749.26	460.815		8176.95	5706.94	5352.53	4796.36	3878.25	10306.7	5658.71	5783.9		2671.29	8955.07	3259.99			5800.12	2940.35
Bpifa2	B7ZCG3	11208.6	18824.8	28884.2	7901.67	17887.4	20988.8	8540.2	11433.6	11673.1	14257	4078.8	4621.89	8367.35	16508.1	16605.4	7226.35	20244.3	14590.8	18686.7	12011.5	11553.3	3211.62	7513.37	21631.6	3116.36	11097	204125	15840.7	7773.54	4652.88	8880.39	3766.12	3144.71	11376.6	24813.6	8385.01	8054.8	7779.98	6678.13	14413.2	7373.55	5801.66	12397.4	20368.4	13782.2	14850	14957.7	15343.4
Mpp1	B7ZCL8				2458.38			541.745		1338.18	1656.02	1647.22		1202.31		1289.1										2178.68	515.579	383.238	1273.64	2480.56	2416.44			2219.78		2331.77			4159.37		566.387		604.505
Cfd	B7ZNS9	211486	234176	190208	254726	216911	146245	365424	193855	132304	149106	164690	106596	261866	320396	403561	254116	304583	259337	166944	175453	195750	181105	227641	191586	142745	159204	128288	277213	339408	348904	225599	396353	535174	620454	383792	570366	378387	227939	314731	285566	515786	366875	688370	567868	496148	346362	297854	299317
Glycam1	B7ZNZ9		6690.98	5419.79		7157.2		8463.89	6977.52		9174.29	11499.5		6856.4	9223.54	10075.4	13205.2			8405.79		21227.9	6737.32	7349.58		7137.1		18153.1	3914.47					3900.63				3519.47					3095.64		8276.21	5527.63	14582.9	4064.45
Bnip1	B8JJI4			5530.61			9012.08		50287.8		24633.2	7067.49		10260.8	3583.56	12122			40053.9			22101			11051.4	7037.78	9354.48		3529.44	3818.2									2437.71								13411.5
Gm20547	B8JJN0	3.84588e+06	3.44223e+06	2264135	3487118	3.14884e+06	2.62784e+06	2526104	2.51644e+06	3094968	3.3991e+06	3.12455e+06	3.73715e+06	3.11311e+06	3.17102e+06	3.46837e+06	1.94568e+06	2.07381e+06	3.41511e+06	3609767	2.34406e+06	2857231	2803890	2953131	2.3418e+06	3.39438e+06	3.55053e+06	1.30648e+06	2.17918e+06	2.27988e+06	2.21197e+06	3.20525e+06	2.3778e+06	2.24021e+06	2.34324e+06	2.0244e+06	2.81214e+06	2.00806e+06	2.92473e+06	2.39758e+06	2.73085e+06	1.8064e+06	2235057	3.15094e+06	2.88598e+06	2.52664e+06	2.56541e+06	2.40839e+06	2.63687e+06
C2	B8JJN2	64060.7	58935.7	55514.4	57107.8	53245.9	58495.9	58199.6	72106.4	74113.8	60748	60337.7	84764.9	59661	43979.2	51379.6	55841.9	60782.2	102387	50986.9	55185.3	55633.1	49863.2	96598.7	51218.7	56349.5	80194.1	34517.3	41550.6	43780.6	76116.8	51927.5	45304.3	41092.7	59524.7	41163.6	54980.4	86637.5	47633.1	63793.8	48607.9	43448.2	51502.9	41148.1	51451.1	44937.7	43954.7	43510.8	44340.3
Ggh	B9EKG3	11178.6	9178.69	11564.3	7134.82	8559.81	9621.1	13846.6	9939.35	5429.1	10443.1	13515.5	6417.46	6661.12	4300.96	3707.7	9608.57	11010.2	18028.5	10095.5	10660.7	11822	7312.24	6027.98	10382	8000.5	7982.51	9128.79	6305.98	10243.1	6031.85	7943.48	7661.78	7945.45	8760.92	8985.79	12605.7	6845.5	12945	6304.56	6204.87	7051.89	8380.42	8895.04	10149.7	9763.1	1109.52	12275.4	8485.4
Igfbp2	D3YU40		23791.1		100930	166917						162829	1.43495e+06			198192		125891	101769	149260	297707		96254.9	144011	113516	143386	118536	229851		19024.3		102022	102110	153663	151457		120393		127005		66353.4			10742.1		126212
C7	D3YXF5	306100	533787	385514	374780	361420	330429	480772	194370	347627	344885	289581	280807	408822	458707	502925	313977	434748	286217	322772	289207	320699	355836	468632	387877	303795	361317	197426	595771	645034	773828	614142	733949	810618	787366	628964	980290	952522	486484	892221	581833	1.05266e+06	607479	878789	830610	773591	817225	848442	684230
C1qtnf3	D3YZ61		1916.38	1200.14	758.086		1062.65	1940.04		1266.95	1823.36	1102.91		2662.16		3119.8	1845.55	1735.18		1251.45			1246.03	1773.78	1510.64	903.637	981.228		2326.23	2977.51	2377.08	1283.73	1621.57	1299.64	5243.35	1789.99	1159.38	3785.95	1293.6	1677.9	1358.48	2399.72	1649.52	1713.14	1915.88	1564.3		2706.29	1444.23
Chia1	D3Z1S6			5951.68	5874.94			5918.52	5000.94	3818.64	6957.44				6977.39	8458.63		16537.6				8208.73		4065.34	5595.9		4285.68		5964.88	5497.47		5433.48	4005.38		6429.82						6905.6		3026.63	8536.72	10273.6
Ctsc	D3Z220			4503.43		2097.85		2611.81			1804.35		3246.26				1878.26	3110.57	3126.65		7460.1		2444.33	1870.23	1491.86	1951.6		16715.5	1751.57	2180.86		1972.25	3262.89	2345.71	2487.92		3088.56	1447.58					2107.15	4372.04	3185.48	3272.15	2561.12	1452.56
Ces1b	D3Z5G7	212652	147731	268809	212014	198431	180322	226037	135750	202120	178441	179035	276082	219811	177456	222812	233661	229067	192440	132205	232901	167697	162330	192996	149873	116283	167842	111715	168797	165269	179977	234035	244011	215158	133226	237942	144038	200056	175606	155769	163211	965993	132802	189417	183007	175226	177718	146764	159345
Bin2	D3Z6Q9	561.939	996.561	1298.36	1792.5	929.559	893.791	2844.55		1293.49		1001.01							2707.6						730.88				1681.96	748.927	2292.08	1901.17	5333.04	11191.6	1657.43	7270.35	1585.44	1468.07	3474.71	5312.61	2582.9		5247.21	1811.31	1422.92	1895.16	3622.82	2398.52	2727.39
Ctse	D3Z6T3		31242.6	37293.7	29531.9	596.823	12790.9		5509.19	30585.2	32498.3	569.376	15637.6	524.678		44684.8	33992.7	17668.9	18739.4	31819.4	23979.1	22017.1	24908.9	25578.1			10330.9	15662.2	32486.8	358.25	31712.6	27045.6	35557.8	12821.2		28694.8		15247.9	10418.4	36429	53368.6	38372.2	30741.1	6140.81	36242.6	6984.12	34606.1	31618.6	41743.5
Abcb9	D6RFD9	8430523	6.71826e+06	3233953	7.10092e+06	9845315	7640188	7061920	8672285	10300912	7.19904e+06	8890863	9161343	7.58507e+06	8538429	6681485	6.40571e+06	9234309	11920598	11475968	14275596	6.42973e+06	9555538	6817070	5.1529e+06	8591964	6766196	11367486	6.30126e+06	5.9235e+06	6.04246e+06	9491226	6819779	6.76302e+06	7294900	10063142	7.45712e+06	5535216	7794175	6012869	8826442	10185872	14611111	7029437	6.88071e+06	9467605	7.99226e+06	10091811	9796597
Lmo3	E0CXD7		2577.8																						529.973					2665.78	4565.55						6717.66	8173.19		5871.33	2851.12	8016.68	2905.78	1654.16		1317.4		3969.13
Mst1	E0CXN0	12077.1	12677.6	14221.2	11575.1	12286.8	14786	11949.3	11573.7	14285.2	14557.5	16615.4	13219	15212.5	11019	9066.76	15817.9	11716.2	16529.9	10304.8	16386.7	18440.1	13238.9	11929.1	12004.9	13679.9	11838.6	15502.8	10933	17552.5	15263.9	18804.8	11423	12982.1	14720.3	14208.1	16341.5	14724.4	21641	15235.7	12808		16587.1	14075	15029.6	16908.7	12841.8	13020.2	19040.1
Asl	E0CY49	3890.38	6452.42	3794.6	5869.24		4463.71	1194.43	10951.2	7835.14	7774.39	8564.51	5796.18	3654.01	1336.41	1348.13	1392.93	2677.14		3002.45	4200.25	6728.57	4838.55		4239.71	11869.7	12399.1	5411.81	1684.91	10484.8	1249.49	5420.74						11468.7	6657.06				1507.54					2232.23
Sirpa	E0CYM8	4067.95		5377.22	3230.27	3907.46	2981.36	6197.55	5160.67	2200.74	4327.56	4970.19	765.799	2883.71	4365.22	4637.19	4506.3	3857.23		3295.18	4919.01	5349.2	2745.3	4025	3740.63	3904.5	5114.71	2576.07	3259.3	3690.38	4978.63	2875.57	3090.92	5364.47	5058.86	4723.2	6646.19	5567.41	5174.72	4055.06	5294.42	6323.34	3552.91	4410.05	3459.74	4935.13	3552.97	2860.96	3690.5
Sphkap	E9PUC4		7996.48	1486.28	6925.73		2605.69	433.381			3338.38		13428.3					45222.1					6101.2						41014.1		6617.25	5033.23	3893.54		5002.27	3693.93		11319.8			30024.1				6942.57	15012.7		5109.01	4424.45
Pygm	E9PUM3		12615.5	5309.86	5511.78	12740.4	6593.49	4299.4	9699.36	6162.18	10234.2	11660.2	10671.9		4977.29		6361.84	5172.72			13196	12268.6	5466.03	12544.5	8228.34	14229.5	14081.1	16238.4	7511.98	20993.3	3409.05	3995.97	3992.09	14369.1	8757.65	1947.92	7432.52	15114.8	8867.51	3735.27	4192.49	5632.6	4743.26	10667.6	4624.02	5994.45	9479.92	3576.36	6078.36
Fga	E9PV24	17443046	14638267	8516514	14967496	17901722	13867853	12624731	15466606	15644711	13612083	15907946	16246029	13405343	17283638	13342286	12581961	13366287	21470242	23335004	27025096	11166780	20542352	17551180	13582420	16691802	13731408	23967124	12456011	12848181	11976982	26772422	14820134	14386907	13282947	18799734	17219130	12987099	14113822	11902802	20441498	25150044	28573558	13258413	15908268	17715872	17230956	17951458	16334349
Usp14	E9PYI8	3323.37			3346.89	3792.68	3944.25	4298.95	6796.21			3805.64		3752.47	1880.83		3701.73		1930.9			6471.47	2560.05	2595.32	3210.22	4100.72	7208.92	3654.92	6515.44	3897.34	3526.48	2347.07	3005.6	3644.74	4552.58	2833.46		3146.14	7992.35	5882.92	2931.12		3017.25	3817.67	2980.43	2639.66	3201.69	2034.84	1563.41
Cp	E9PZD8	5558005	4.33784e+06	3728790	4.32354e+06	4.52078e+06	3.96675e+06	3957071	5405827	4.14564e+06	4696353	5059872	5101316	4112504	3.82552e+06	4131595	4936061	3.68601e+06	5.72905e+06	4.8036e+06	3842890	4.15815e+06	3.4463e+06	4419460	3.33029e+06	5.55343e+06	4.53125e+06	3.05875e+06	2.37963e+06	2713311	2.84339e+06	2.99614e+06	2.99051e+06	2670574	2.67084e+06	3.03446e+06	2.97752e+06	3601009	3.01971e+06	2.59691e+06	2.49821e+06	2.88248e+06	2.68904e+06	3447023	2.44583e+06	2.70321e+06	2.38347e+06	2941610	2.70583e+06
Gm20390	E9PZF0	15142.6	7947.7		10728.1	12312.2	9928.2	7538.75	16055.9	9352.22	7939.2	12537	8188.2	7016.18	8885.03	11723.3	17059.4	9770.46	9523.96	12512.3	13527	17945	11046.4	16896.5	12985	13500.4	11148	14637.5	13496.5	15056.5	12785.7	7341.84	3530.75	19181	4468.9	4380.65	8038.5	9181.37	11014.5	9676.69	7506.75	5551.19	10148	12302.6	5667.85	9031.23	9909.85	4752.15	5177.63
Habp2	E9Q092	22993.1	31164.5	24018	25932.5	23910.4	23589.3	18414.4	26847.8	25106.8	23157.4	21839.1	19180.6	27814.1	20148.9	31061.4	27014.1	18278.6	13633	29364.7	21716.8	16894	27639	25011.7	19145.1	23695.7	25190	9018.16	13382.7	22054.8	25039.9	23629.4	16147.3	20048.9	10418.4	15990.3	20835.8	25073.4	25921.7	18538.2	24065.6	6729.47	25919.7	20284.1	18393.7	22566.1	14053.9	24982.5	23647.1
Fcgbp	E9Q0B5	3187	3050.87	3278.65	6124.9	4982.18		6341.39	6068.32	3502.11	4620.31	3555.4	3912.81	3261.37	3291.68	4287.08	3787.62	6216.27					5289.78	4499.86	3521.04	3232.87	3367.36		4101.17	5429.2	7045.29	6495.01	4191.91	2186.28	5939.2	4442.53	5753.17	12212.7	2959.91	4114.17	4512.1	9374.24	7391.53	4768.09	4373.19	4580.07	7928.34	3816.91	4841.54
Adsl	E9Q242		1767.16				1960.29	744.167	1735.02		2034.04	2407.47	1520.87	1584.52	1866.65	2677.96	1022.91	1300.53			864.3	512.257	1655.37	860.395	1519.32	1111.48	1734.73	1735.69	2899.05	3291.68	1914.91	1507.12	1217.42	2431.5	1332.71	1080.47		1418.54	2311.44	2120.21	2005.23	1689.89		989.669	1882.16		2398.52		1542.37
Tnxb	E9Q2T3	1327.52					440.638				602.083				606.591									412.565			980.994			414.732									1083.6				1586.35		462.408			1374.19
5430401F13Rik	E9Q328	1111.75		4651.03	1614.88		9416.1	2297.8		2356.61	2938.6			3178.17	2500.91			2347.67		2246.68	8758.88	4754.15	1737.15	1571.11				7040.42	16703.6	12226.1		12102.9	15211.4	20634.7	4852.22	12944.7	6196.62		3997.49	5800.21	7818.02	4902.84	7738.67	19043.3	5499.08	17037.7		6068.17	7722.13
Apob	E9Q414	1.26984e+06	1.06223e+06	982363	858445	973357	923513	659445	957553	877291	736777	798721	1.24204e+06	758945	706454	626370	845360	579030	1391740	1.12534e+06	1.20537e+06	786753	953212	941385	574995	832640	814020	978586	650788	801288	857420	963450	812819	782936	779586	708354	542761	617125	709545	604524	593038	522115	588986	564984	1.00605e+06	864393	478047	630830	682493
C1s1	E9Q6C2	280999	274585	211866	286682	289249	300881	189542	301350	238285	270379	263137	235792	291468	201341	250326	293213	249475	325249	315799	207690	218516	318118	259595	211424	305797	244452	174055	210905	216858	215033	240908	236353	234553	241003	250249	246817	232118	237408	240189	191067	172760	208076	221179	252205	203386	196119	244213	239107
C6	E9Q6D8	193991	407072	105573	199114	185673	142342	159542	179079	262293	129508	134914	205619	169334	247857	203999	80501.3	312352	151099	167454	153837	165079	269262	224343	365155	125057	144013	118437	239730	336741	278461	147004	134769	191208	380355	116179	387313	482422	153827	421291	372763	492925	335524	276148	281205	217773	381604	465138	188578
Il1rap	E9Q6I2	535265	516490	599785	523822	464208	372900	507127	591138	457511	443797	471344	450507	490605	505185	644796	455028	639556	395800	429719	456892	523417	422214	562518	594347	409267	460995	331922	660299	703895	633195	563194	618780	712430	711700	622714	647308	381685	675665	578583	642537	751556	653547	773724	577726	737199	716480	618372	591445
Dnase1	E9Q797		11718	5995.15	9230.48	16606.8	10021.4	1234.21	17918.7		14582.8	4656.27	6086.5		7152			13338.8		8165.29		10695.5	4618.42		17512.7	7557.75	6518.18	5118.3	9860.76			7543.2			5842.41	12085.8		14348.5	7393.1		8457.58	5813.92	5946.79	12901.9	17001.7		13889.2	10205.5	8276.58
Dnah11	E9Q7N9	5683.01	12006.9	11005	9191.7	18446.3	13865.1	4909.51	5207.29	9425.87	15065.9	18556.1		20774.2	2783.83	4639.3	17416.6	6532.62	16730.3	10870.2		21471.2	12533.3	1299.02	13378.2	18753.1	13717.6	9985.67	28907.4	15361.2	17091.2	6527.82	6995.55	6746.9	3929.98	13120.5	2734.78	3019.43	28885.5	16724.4	15885	14622.2	4207.53		10350.9	6490.46	14233.4		32391.8
Cfh	E9Q8I0	2279649	2.06596e+06	1.96429e+06	2.03636e+06	2.48985e+06	2.421e+06	1.68133e+06	1.5985e+06	2.23085e+06	2.12769e+06	1.69107e+06	2627472	2.07869e+06	2.54439e+06	1796067	1.7974e+06	1.77652e+06	3.55843e+06	3.51044e+06	2900231	1.60644e+06	2.65102e+06	1.98622e+06	1.37896e+06	1.86466e+06	1.56846e+06	1.62222e+06	1.39978e+06	1.96399e+06	1.74189e+06	1.81383e+06	1.9986e+06	2.01083e+06	2071670	1.94763e+06	2264286	1.55362e+06	1.22913e+06	1.82578e+06	1.60018e+06	1.72278e+06	1.84761e+06	2.41003e+06	2.37233e+06	2128104	1.80201e+06	2081945	1.84727e+06
Serpina11	E9QK54	2484.8	2201.17	2806.01	1959.09	2524.75	1615.64	1868.56	1685.6	2213.74	1767.46	1503.03	2657.97	1781.31	2196.19		1875.96	2059.87	1780.89	2416.25	3477.38	1221.3	3173.35	2449.22	2751.04	2108.2	1960.02	4252.63	1576.29	2025.67	2199.11	2266.09	1813.37	1651.65	2036.52	1637.68	1400.47	2342.32	657.614	2975.53	1609.74	2053.24	1818.74	1473.03	1994.03	2131.51	2189.88	1619.64	1721.5
Brat1	E9QLK3	4492.26	4828.58	4503.03	4565.42	6448.17	14913.1	5198.76	11237.3	5910.02	4352.45	6599.62	6796.86	6932.35	6700.4	8011.91	5111.02	5581.15		6257.9	5351.88	6055.69	5708.83	7437.85	7792.05	8035.15	8068.74	4230.93	5943.54	4836.81	6707.38	4725.16	6612.14	4491.31	6002.13	6727.1	5378.43	4146.65	10116	6016.73	4904.76	5634.44	4344.79	7433.41	5943.52	5099.51	4449.47	7828	7271.06
Pi16	E9QNE5	24768.2	21157.1	22423.6	19596.9	25733.2	14595.7	17457.1	16396.7	34429.5	16599.1	24954.9	23452.8	33645.3	19496.2	32983.4	30088.9	28378.6	13608	30173.6	29771.7	13414.5	16454.8	28561.6	20747.4	12543.4	21003.8	19166	24301.5	32611.6	15834.3	23794.4	38854	30274.2	32767.9	24972.1	42884.5	36602	29589	20880.7	23150.9	29324.9	32537.6	41802.6	34589.8	47504	29039.3	23005.3	24073.7
Sbsn	E9QPB2	1624.88	2305.49	14905.5	1496.92	1625.77	639.75	1679.7	4331.09	962.729	3680.69	1552.29		1826.61	1879.99	4803.66	837.611	1523.32		1190.29	566.043	1060.42	4154.38	1900.84	1741.13	1417.61	1778.87	936.05	1593	1612.28	1896.85	1606.85	993.433	1256.84	1853.68	1931.39	1994.47	2409.45	1436.63	1736.39	1704.47	2832.15	5454.3	1228.09	2415.25	2454.26	1955.27	1525.41	2271.9
Cgref1	E9QPK1	10134.9	16830.7	16371.5	14926.1	20160.1	21339.7	15883.4	12934.7	14631.1	22304	24181.7	18332.4	17814.1	12837.2	20366	18682.5	14553.5	17067.9	20824.4	19865.8	19139.4	25842	19935.6	17523.5	26555.8	23950.6	22248.4	14703.3	20854.6	21510.3	20427.9	17179.3	19066	7493.94	15129.4	15288.6	22089.6	21756.5	25341.3	14914.9	17574.4	25213.7	13499.3	19205	16638.4	17636.8	18307	27838.4
Vwf	E9QPU1	109327	90932.6	6427.24	334147	63118.5	70686.3	54632.4	35124.3	38368.6	31506.4	38875.7	76604.7	26249.2	44950.7	73319.9	69893.7	34704.7	44103.1	91827.6	64690.7	24701.8	47017.2	93561.3	42006.1	39744.2	49406.6	47785.5	31554.2	66196	73633.5	293158	278719	95436.9	58143	260490	157574	102529	81534.2	132817	322877	306834	492310	207427	104517	206942	274208	259405	205121
Col18a1	E9QPX1	5667.65	6165.77		5173.89	4234.57	3829.89				5614.69	4179.81	5650.54	4716.23	4010.09	4716.95	4353.44	4523.83	7225.45	5380.58		2034.45	5932.22	5334.06	4508.36	6124.67	4259.05		3368.4		2952.79								3312.67		5173.88	4768.56	3179.66	3349.16		3888.91	4433.81		4309.71
Serpina3g	F2Z405		6642.21					4897.78		4748.38					5742.51						154199		10036.4					88855.7	11526.9				3795.76	4877.71	6011.53	2616.91				8970.19		5425.66	5287.3			4723.78			5273.32
Ihh	F6RLD8			3502.41		5894.13			4915.14		2979.15	10627.3	6360.27									4861.07	2493.13	7757.72	6613.72	4566.17	4849.1		7169.4	9308.19	3822.69			1959.1						3617.37		16627.5	9983.75			5398.42	4575.67	4382.53
Ctss	F6WR04	20533.5	26796.1	18610	13937	20911.1	11946	23645	16326.8		34145.9	12699.2	32076.5	15873.5	17800.4	34929.4	20089	31085.2	24188.2		46089.1	15900	19160.2	16230.6	16612.8	14004.5	25677.9	12620.2	21700.2	15860.1	18239.5	13980.1	13799.8	13420.3	27633.3	13260.4	27101.6	34144.1	17066.8	26122.3	14773.7		16579.7	29915	24441	9693.75		23919.7	7461.87
Crocc2	F6XLV1	80023.3	5.93896e+06	74237.9	34012.8	92091.3	20076.4	53180.9	2.68738e+06	109636	36012.8	22357.6	1.65714e+06	24135	4545849	55325.5	20032.5	7361119	12275.5	27844	1.35306e+06	39240	42466.2	3318991	83707.6	33552.6	1.43991e+06	4.94466e+06	27782.4	5125346	31124.6	35616.3	27101.6	48438.3	87831.1	17564.7	29258.7	4.51644e+06	2.55035e+06	79171.9	75151.4	129743	61192.2	70962.2	41540.7	3.37804e+06	66962.2	42093.8	26799.3
5830473C10Rik	F8VQ07	12580.3	11821.7	15515.8	14049.8	13919.5	13486.6	13086.8	17908.4	18013.7	10926.8	16406.5	15284.6	16547.1	15743.5	19655.1	14666.1	16275.4	10742.8	14994.2	10280.9	22461.7	11255.5	10292.1	12738.8	19186.1	15409.3	10218.6	21561	24191.7	22193.3	20111.1	18144.1	20051.9	16423.7	15251.6	17399.4	16124.6	21494.2	15151.2	20269	18463	16871.8	22545.4	17792.4	24895.7	16747.1	19764.3	20418.8
Ptprg	F8VQD7	10098.2	9653.94	13993.1	11765.4	9374.71	10226	15131.5	10064.3	10723.5	12274.8	10148.4	8309.99	9859.57	13205.4	14406.5	11050.4	9881.46	6436.62	8875.28	6630.1	9267.61	9041.83	11339.2	8581.84	15866.1	11469.2	7569.74	13696.7	12534.1	11682.5	11231.1	9062.33	12389.8	12753.6	13607.3	10103.4	14257.7	12156	11392.2	12230.2	11876.7	11022.1	12269.9	14116.1	11971.9	13994.5	11804.3	12877.2
Ecm1	F8WI14	55097.8	66612.4	42459.4	53751.8	60044.2	51091	61255.1	64987.1	57860.3	67519.4	39771.3	58918.5	52973.8	55458.8	59000.1	59299.3	79886.9	50277.3	64576.3	84929.6	57724.5	84382.8	53586.7	64648.2	51441.6	54055.6	50969.2	62745.9	57072.3	85826.7	77085.5	79023.9	60328	49573.6	73478.5	79143	77398.9	49862.2	64213.8	68938.2	69879.8	72723.6	85207.9	63134.1	68416.5	68215	65590.2	86870.6
Spp1	F8WIP8	33766.5	6024.19	18974.5	8970.23	11681.9	7829.55	7005.96	9497.21	30899.3	8721.69	11093.3	85467	5921.02	7765.36	15452.8	6849.17	8116.07	1713.81	20444.3	23747.8	10085	16095.4	9538.82	6495.09	15446.5	7651.57	103912	3900.22	5492.99	407.94	841.523	5830.31	4174.84	6220.62	5355.1	7986.41	5919.59	4123.52	749.438	6688.63	1162.67	14058.2	7256.03	4861.74	5307.71	6160.03	1601.56	1228.85
Ctsd	F8WIR1	10147.4	9834.55	13131.4	8508.46	12338.2	9949.26	8288.39	9991.79	6176.59	10997.8	8992.55	12182.7	8530.26	11974.3	8471.57	6215.77	9773.08	11448.8	9859.22	12434.3	8905.32	11597.5	10039.3	10920.1	7487.34	6841.12	10004.6	7933.63	12830.9	8771.45	8685.21	6127.97	8122.97	13722.2	8290.12	13212	12730.1	5035.06	8224.25	6344.82	16126.9	6980.57	7097.86	8105.78	9457.58	10995.6	7977.72	10500.2
	G0YP42	1.79319e+06	934602	382699	582306	401593	770666	533635	629450	495177	405499	526208	303423	300044	451869	852437	412273	389014	416425	447012	501122	889193	368662	821472	429936	371186	468780	443216	545144	957950	479341	640440	628140	481557	645789	644123	1.02113e+06	1.2257e+06	458712	623170	711356	1.11815e+06	1145500	1.06542e+06	704706	448789	503465	729877	568092
Vdac2	G3UX26																																			2082.97					499.176
Enpp2	G3UXY9	7769.36	3204.05	9415.06	11007.2	6868.41	11070.8	12425.6	10255.3	11687.5	7597.75	13610.5	1485	10712.1	9126.8	13698	8299.21	8463.12		11860.1	12169.7	8130.37	5337.55	2126.38	4369.73	1924.03	11256.9	3036.83	1792.72	13343.1	9014.94	11052.5	3400.17	9164.97	9561.79	2181.85	21751.2	10549.2	13852.7	9496.27	10508.4	10056.8	7098.26	11767.1	18813.8	18698.3	12205.4	3560.88	4496.49
Psme1	G3UXZ5	3446.34	3704.36	3936.48	6557		7245.56	5954.08	9226.37	5635.07	6269.39	8247.6		5668.01	4407.48	5315.68	5766.22	4316.4		2895	5613.92	4268.87	4112.3	4862.68	4736.44	8068.47	10294.3	9234.32	6108.6	6344.17	3406.26	3378.22	5246.11	6645.29	5714.8	4571.6	4132.19	9161.97	9340.14	5004.28	4229.52		3308.14		4602.69	5068.63	4236.4	5004.67	2776.29
Cp	G3X8Q5	740509	845044	659806	715359	642735	673695	369478	594771	543389	659866	545329	838752	644093	624329	582722	753883	341457	969184	566236	606875	880369	715247	700388	406959	632139	575407	747335	435670	300137	471517	507971	403931	350856	225879	379308	447018	396869	336580	571394	336872	339103	328995	292560	393775	393320	370000	394578	486075
Ctsa	G3X8T3	16705.5	13945.1	4872.28	15720.4	16009.7	14161.7	13788	15868.4	15027	10911.9	14953.8	16451.1	13949.1	15323.2	15973.7	13563.4	15376.5	30220.9	20321.9	18613.4	12376.4	16015.7	14264.3	10643.5	14528.3	13637.5	16513	9586.27	10353.5	10988.3	15130.7	9856.85	12722.5	13231.6	10337.3	3456.05	10743.2	9728.55	10198.6	12602.5	10039.6	10163.6	13565.4	13931.2	11815.3	10102.5	13162.1	8343.89
Serpina3n	G3X8T9	906410	825487	738046	610026	1.75671e+06	1101988	605129	716974	1.53416e+06	988991	928724	2.38559e+06	602174	929808	386651	710174	395660	3.17609e+06	3512669	10250504	616108	2.73699e+06	876317	628617	759246	660950	8221249	299897	251410	324137	422837	308912	240142	250351	280428	236788	297262	380225	382401	340474	238705	376637	274417	238112	256081	292162	320315	362466
Retnla	G3X8W2			73725.3	7332.24	4422.83		244499	4837.88					6050.99	7413.85			6711.52				12479.9							14463.3	12068.1	16435.5	10342.2	12520.8	14637.1	8367.88	17834.5	18444.2		15585.4	11505		15067.1		11109	17298.3	18223.5	15813.4	13846.2	16650.6
Itih2	G3X977	1.47052e+06	945047	1.0718e+06	1.17066e+06	1.02553e+06	1.36227e+06	1.14027e+06	1.0264e+06	881292	1076082	1.19522e+06	954926	1648531	1265630	1.71712e+06	1.58006e+06	1.47319e+06	1.31112e+06	1.12048e+06	1.10616e+06	1.2597e+06	1.00119e+06	1117478	943609	1149257	1.17976e+06	898554	1.13234e+06	1.22733e+06	1.27308e+06	1213197	1.39731e+06	1.42237e+06	1.28873e+06	1.35951e+06	1.4435e+06	1.243e+06	1.16637e+06	925399	1.00203e+06	1.18083e+06	871664	1.69741e+06	1.54547e+06	1395978	1.1582e+06	987215	1317644
Apon	G3X9D6	8515.01	11655.7	4305.23	8283.14	12126.4	12435.4	4204.6	9539.43	10770.1	12614	11916.6	8417.89	8580.54	5474.73	6619.81	9671.94	6731.4	26152.2	18866	12153.5	7982.98	11952.5	9655.09	11021.2	12002.5	13729	14579.6	10874.4	6373.48	8624.25	8854.52	9057.15	8880.44	4304.16	9004.99	7166.47	6417.88	6827.74	9449.26	5983.73	2015.16	7089.49	3501.53	11995.6	6260.4	8551.03	10671.9	8740.01
Psme2	G3X9V0	828.095	970.171				1383.13	1113.29	1484		731.041	1537.35			1249.89							1215.65		925.006		1580.04	1868.54			1638.75		1243.72	444.782	1250.13				1899.88					1102.57	839.457		872.182	713.348		1017.35
Acat2	G3XA25	465.802	2764.43		474.903		2688.71	1258.38		2019.71	1840.36	5110.79		323.559	567.046			1268.72						2431.78	2744.26	5211.01	1136.24	757.289	194.497	888.22								1543.11	435.407
Cyb5a	G5E850	7186.5	12015.9	7348.34	7871.23	5034.17	12899.2	6982.83	17198.8	18396.4	15508.5	18536.5	13843.1	11674.9		6324.04	8976.17	5136.32	7262.78	5257.18	8740.06	13385.6	7991.96	9141.09	11316.9	18275.2	18596.7	12549.5	9332.61	9522.71	1082.71	1039.26	9212.9	8171.78	5846.11	4534.9	4266.83	5524.47	12855.4	4823.16	4299.15		6380.85	10954.6	5324.22	6026.81	2279.22	5473.89	4268.57
Gclm	H3BJA3						5563.62		929.278			7304.95				6178.89	7660.78	4343.25				5824.64			7224.78	1044.22	9507.85	8889.05	6237.94	4466.69	5581.16		6243.5	8038.48	5344.64				8959.33	6072.72			7261.88	10327.6
Esd	H3BJL6	2219.02					4807.18	5681.88	17462.2	3136.48	3726.9	7342.07		3650.96			5144.07				4908.43	3834.41	4080.16	2780.05		7297.28	6273.86	4893.59	5997.37	3475.53	4848.65		4377.06		3030.14	3336.84	6800.31	3112.67	8843.07	4728.88						4364.15		3538.24	2963.12
Rbp4	H7BWY6	1.91112e+06	1.43013e+06	1.36276e+06	1.77856e+06	1.29761e+06	1.8254e+06	1.29323e+06	1.79831e+06	1.66734e+06	1740489	2.07651e+06	1.15124e+06	2537924	1.39148e+06	2.21975e+06	2040085	1.99512e+06	1.2632e+06	1366475	544236	2152859	1.30235e+06	2.07807e+06	2160724	2.36079e+06	2.32436e+06	505691	1.79355e+06	1.88686e+06	1.56541e+06	1.85592e+06	1.48084e+06	1.43182e+06	1.26229e+06	1.42312e+06	1680504	828408	1947843	1.31281e+06	1435623	1.40954e+06	1.34533e+06	1.73437e+06	1.75954e+06	1672762	1.58043e+06	1.80462e+06	1.99666e+06
F2	H7BX99	3.49356e+06	2886506	3.41021e+06	2.55481e+06	3101761	2725340	2542068	3.28459e+06	3.38286e+06	2.75679e+06	3.59486e+06	3.61518e+06	2603501	2.63892e+06	2.78662e+06	2271256	2.92651e+06	3.56012e+06	2.86459e+06	2.79234e+06	3.04026e+06	2.59691e+06	3.16652e+06	2855150	3515210	3.23644e+06	2.42396e+06	2.86386e+06	2.9159e+06	2.77093e+06	3.55209e+06	2948755	2.79716e+06	2.4013e+06	2514699	2.5858e+06	2.07467e+06	3.06628e+06	2.35308e+06	3.25489e+06	3.29469e+06	3.51949e+06	2578528	2.67442e+06	2.90358e+06	2.8111e+06	2.53156e+06	3.01092e+06
Klkb1	H9H9R5	846382	903065	563511	908280	775312	848824	758794	1.05744e+06	682652	774539	907986	650851	1.15187e+06	940347	998023	945281	1.11326e+06	746832	772279	620940	918402	637653	808684	586688	792130	819338	392282	986182	1.04657e+06	1273848	905197	1.01729e+06	1.24013e+06	1282340	932132	1307299	985220	962074	1.197e+06	1.09693e+06	889004	936309	1.34069e+06	1.13437e+06	1.15148e+06	1267052	1.14498e+06	1.06979e+06
Crp	I6L966	45628.3	43693.4	53815.8	30743.7	39930.2	50184.3	67313.9	65355.4	100809	54105.5	58031.6	67149.4	45633.8	57968.1	60175.5	52033.6	62925.6	59655.9	65190.2	54304.6	59323	69033.2	60327	46408.7	56114.2	55085	52665.9	63096.8	41762.7	37869.7	25529.3	48361.9	39702.5	31742.1	31239.5	53786.9	22623.3	38279.1	34437	35538.7	48782.6	32456.9	46869	37282.9	40863.4	24382.2	37370.7	44070.9
Igk	I6L978	3.47137e+06	2.0201e+06	2.94676e+06	2681519	3.61734e+06	4.60216e+06	527496	1.64658e+06	3.29528e+06	2.5223e+06	2453796	3465320	2.70365e+06	299125	2.40338e+06	2674200	3.88964e+06	2.30016e+06	3.107e+06	2584321	3.78871e+06	2.30116e+06	4987033	2842131	2.69895e+06	3.6176e+06	2.18635e+06	2.92534e+06	3.04295e+06	2707190	3550648	3.02202e+06	3224563	3.12343e+06	1.62624e+06	5859625	5389888	2.72081e+06	2961435	3.6337e+06	5.44859e+06	4.33563e+06	3.45805e+06	3.29697e+06	3638542	5.04298e+06	2.92613e+06	2.63346e+06
Igh	I6L985	2746062	2.94647e+06	4.09742e+06	1.97267e+06	1.65861e+06	3.20193e+06	2.30616e+06	1.22941e+06	2.2663e+06	1279066	1.69948e+06	966230	1.53196e+06	1.36951e+06	2.53251e+06	1.70233e+06	1.59624e+06	1.36431e+06	1.75554e+06	873073	4588545	875866	2.11107e+06	2461552	1.51407e+06	1.39068e+06	981893	1454427	2.4212e+06	1626157	2.49589e+06	1.8191e+06	3.21333e+06	2.82159e+06	1.74785e+06	3.02272e+06	5776699	3.69554e+06	2.88555e+06	4456548	3.67418e+06	2.42973e+06	2731038	3.28479e+06	2.56049e+06	2.84403e+06	2.94664e+06	2.24817e+06
	I6L9E1	35353	34431.9	64187.5	162957	38728.1	1.60892e+06	110907	36579.8	34302.7	27630.4	73191.5	61196.4	93602.6	94832.5	56327.4	126137	70936.8	47731.4	107206	28291.1	51355.6	78824.5	171859	48669.2	79182	122162	43424.5	103012	85776.5	55247.5	114250	91144.2	169344	156316	68045.2	142556	159069	64976.8	90394.9	68394.3	119252	114896	60270.5	168955	116420	191810	100386	102766
Sh3bgrl3	I7HPY0						1804.73																					3501.9	3605.04					4938.63	2833.31				4667.02							4269.14			1815.97
Igkv4-62	J3QNZ9			5325.49	13708.2		27240.7				9215.98			14485.9		6339.01	36594	24935.6	18377.5	10196.8		35617.6						8101.83			20262.9		23911.9				11061	13516.2	26558.1		5690.06		19100.9		12227.6		27019.8	8748.93
Myh14	K3W4R2							1250.41																										3633.62					1449.27	2374.04
	K7TD85	8593.89				14575.2	9679.4	30686.5	14594.9		8870.54	6093.84			8579.42	18370.3					9614.84	18339.5	27150.6	10490.5				30202.5		9162.01	32828			10358.2		15867.3	23720	25651.6					17250.3	15493.4	19398.5	16557.4
Dbi	M0QWU8	3992.29	2949.72	6123.68	2895.77	3008.49	5358.07	4089.77	2938.51	3803.14	5068.83		2763.02	6608.27	9253.31	5721.13	3619.48		5468.97	3731.01	5178.39	806.212	4982.15	5241.07	7830.94	9938.08	4703.74			4765.68	5130.1	4396.77	3457.07	4085.05	4551.81	4792.89		4423.48	6003.9	5071.57	5058.77			4694.95	3288.73	8155.88	2439.37	3673.47
Mstn	O08689															2238.87														2224.26			2205.06		2006.9		8027.81	4206.66					7880.18	4127.43	2823.25	63367.7
Napsa	O09043	34296.8	30041.1	29007.2	27364.1	27729.3	33360.9	20993.9	40708.9	21966.9	39124.9	23178.4	24974.9	34816	32290.2	27584.7	26630	28129.3	48166	27948.7	23795	46612.9	27865.2	23675.4	15796.1	26616.3	19792	36279.4	17948.6	18866.3	40231.2	38435.4	32012.3	28212.8	35529.1	30805.3	32635.3	24773.4	4053.72	22452	30267.1	34825.2	17691.9	27010.5	75773.4	24540.2	25014	22537.5	41180.9
Psmb1	O09061	30377	38976.8	53185.2	48642.8	40591.1	39295.4	40361.7	45478.5	36935	34064.7	43021.7	32156	37464.7	29700.3	45772.9	32879.8	37133.1		28529.8	37880.2	34102.9	35640.8	46786.1	30303.3	63990.7	68111.6	29489	23610.9	35896.5	31867.2	34177.9	23914.3	36300.4	23335.1	31951.4	25258.7	43313.9	48901.7	29759.5	20809	21086.3	31687	29841	23940.1	33451.9	19856.8	23674.2	29037.7
Man2b1	O09159	20016.1	19636.4	14151.9	13086.3	14506.8	11931.2	18029	29751.2	20065.4	13270	18284.6	16323.7	30155.3	18660.5	37984.5	25121	22304.9	17699.4	11554.4	11291.5	20680	13498.6	13556.9	24820.4	20851.7	25642.7	9067.12	35683.6	48683	54608.4	20849.9	17560.3	36843	25070.9	19113.5	25382.1	18616.8	26623	20169.7	16680	29087.6	18990.5	31273	21295	36780.3	20607.9	19692.7	41308
Sod3	O09164	29579.5	31767.7	38706.2	31587.3	33377.4	20848.6	32818	25300.2	24360.2	21457.8	25738.9	19669.9	36279.8	39465.2	38693.3	47218.7	40139.5	25033.8	21925.2	25396.8	31480.3	30732	33523.3	27776.8	28132.3	32190.8	16570.6	25010.1	32004.5	32096.7	30034.4	34884	36893.6	31274.7	35506.1	36930.9	34295.3	29963.4	34392.8	23499.7	67704.3	25064.5	39937	36308.5	36456.2	38441.7	31055.1	24654.2
Bhmt	O35490		16340.8	25423.5			34827.3		101867	71567.3	4208.08	48432.8	59452.7					21402.7			8783.3	104440	1104.92	6209.98	41275.8	77360.5	57153.4	42551.5	21333.8	45828.3								62036.3	38382.5		28911.6		34333.8
Ifnar2	O35664	104543	94788.5	110709	105492	99264.1	88114.2	81333.6	132345	95896.5	105616	113689	85287.5	108645	93550.7	144476	112807	107607	145854	107641	87657.5	110916	122965	101339	90242.6	128785	128719	76240.1	109465	109443	104171	113449	102215	100314	109590	95077.4	102265	81062	118584	67552	71989.7	100841	97660.7	115983	92246.5	103208	118584	93453	140321
Chil3	O35744		5174.46		3165.02	6486.36	3921.24	4918.81	3903.85	5933.01	2888.75	2956.43	5834.91	7414.48	4328.05		3692.31	4095.14	4437.66	5389.56	31441.7	3458.41	4998.27	5712.56	3303.55	5894.53	1395.82	18004.8	3964.54	3211.78	2330.89		4401.33	2956.98	5858.61	2649.04	3772.45	5151.96	3941.3	2099.3	4337.43	4223.06	5657.59	4418.45		2212.81	4202.98	3011.87	3307.04
Snca	O55042	3068.78	3440.27	4663.42	5677.01	3723.21	3352.58	6004.11	3751.1	4806.3	2434.2	7207.47	3512.98	4786.72	2764.09	8537.96	4338.3	4348.57	1078.81	1273.79	2224.48	6287.99	2831.69	5019.82	6750.28	8301.92	10299.8	8149.76	10325.9	6029.6	3582.44	3870.69	4763.42	8562.28	7573.36	3869.93	3380.71	4832.67	10194.1	9666.12	5555.63	2756.06	5325.2	7487.19	3630.95	5677.07	702.077	4474.95	2124.87
Psmb5	O55234	5270.12	7136.02	7859.12	12774.8	4114.61	6468.3	7268.02	4721.28	9195.58	7285.57	8464.85	7970.71	7875.93	3366.46	5322.38	6493.04	4397.62	3410.09	8692.36	7623.88	4846.79	4314.01	5879.62	5947.5	9398.29	6294.06	6520.81	3782.44	6997.48	5708.89	6103.35	5666.49	6272.92	6158.49	3456.97	5828.11	6591.84	6644.71	6248.44	4967.21	3978.49	4520.11		4198.97	4416.28	3579.08	5951.97	7481.37
Fcn1	O70165	84301.9	85688.1	66032.2	87545.2	73566.5	68928.9	109990	52519.5	75127.6	97703.4	81701.2	54446.3	89302.1	85953.8	147761	109008	100315	64712.4	66304.3	101517	55638.1	73258.5	69611.8	100596	75745.1	81434.2	50392.2	103325	130128	133073	134667	135428	137652	137948	146934	192988	126573	119981	126179	113823	128566	109178	162285	168904	129544	152087	144336	125235
Pgam2	O70250	4348.1	13667.3	8886.4	7442.5	7478.59	4154.41	9203.4		9986.41	6608.9	9273.94	10790	6290.33	13340.4	12759.5	7549.46	4354.07	3966.5	9494.9	548874	4723.68	15911.6	3927.73	5945.85	18988.7	8794.39	10436	8241.14	6939.69	7330.27	5151.19	6797.97	13440.9	8574.89	10341.4	170619	11747.5	9998.89	4469.36	8541.91	10126.2	3744.47	15127.9	10849.4	9895.42	9847.38	6975.51	7935.83
Psma3	O70435	12052.6	12019.7	11416	15809.3	12440.6	11508.5	11399.6	16150.1	16044.1	14171.5	17794.7	13259	13196.9	14868.2	18293.9	14158	11065.4	8520.81	7420.72	12338	15673.8	10970.6	12624.1	17515.9	19676.4	18550.8	7121.42	11007.7	8782.59	7854.52	5192.21	7925.7	6705.8	15039.2	7689.14	9731.08	12445.5	22542	8115.67	13767.2	5102.98	7479.05	10597.2	9963.42	9533.08	10810.9	5633.07	9393.42
Sfn	O70456					8570.26						8284.9				7925.84			9274.31		19886.2		7118.87				8055.11	14932	7731.81	12737.9	15092.2			21811.5		15694.3	9509.27	17765	15594	13638.3		6821.27	9116.2			13129.9
Pigr	O70570	81010.5	63934.9	76307	67834.5	121987	185235	16908.9	120563	57051.2	62048.8	113292	156852	51198	23118.4	45121.6	70307.2	37065.7	97424.9	82821	43604.9	127500	98830.9	76070.5	43821.8	141065	87973.1	17930.2	8809.6	13716.6	10994.4	16948.3	3690.89	7004.99	8761.95	9976.82	20553.3	136630	8836.45	9524.48	12529.5	11839.8	9452.4	26401.3	13205.8	8861.58	13159.4	11368.4	9554.75
H2-D1	O78207	5785.56	9791.59	8056.5	9293.04		14220.3	10091.4	27181.1	15188	17040	11775		14043.2	5442.51	15437.5	15504.4	20502.7	15108.6	8070.64		38609.2			21133.8	7903.43	25503.9	9906.16	18416.3	10933.2	11317.1	11589.7	12546	8793.88	9500.41	7336.67	9727.44	19541.6	28711.9	17449.1	14623.3	12595	16229.1		11853	6672.43	8786.28	21148.1	22534.5
Clec11a	O88200	7538.46	13793.3	16359.3	15430.8	22840.9	15397.9	13930.3	14762.1	10834	12378.8	13107.7	9151.46	13101.8	20777.7	19205.2	15623.5	21633	24420.1	13541	12028.7	11527.7	16077.5	16121.2	17148.4	8890.61	12570	5191.58	11911.2	14327.9	18111	10815.5	16108.7	14149.5	21706.9	22405.5	24247	38228.2	11836.5	22892.5	20576	22738.6	26484.1	22556	21606.7	18230.4	21804.8	18921.2	14782.4
Wdr1	O88342			2401.69				3576.6	1876.95	2140.7	1021.18	2725.85	2839.22					2350			5397.88		1278.19		2060.3	1546.15		4811.34						3010.3				2545.67					1738.95	2033.35		2459.37
F5	O88783	105734	115491	113003	106760	102669	91451.7	97484.1	139729	127727	124444	112773	122715	92126.5	101333	102830	91242.8	113862	90305.8	91552.7	88330	125671	96136.3	126444	121240	122530	146366	93193.3	104195	121381	99371.8	123182	96679.1	104440	84549.9	93476.4	99975.2	99611.6	124680	86918.8	109277	81735.9	104691	95961.6	105102	106027	87112.8	103638	101800
Idh1	O88844	10199.4	10468.2	10305.7	9859.65	9050.92	18579.1	7025.73	25313.1	13596.5	21885.3	15671.5	15892.9	5309.89	7502.53	6820.93	7686	7090.8	9067.65	8551.1	5252.52	19446.2	8055.46	17614	10048.9	26846.8	14809.5	13273.9	3121.72	26935.5		7821.48		1766.68	1918.89	6621.6		21154.8	6134.16		3500.39		4183.39			2954.34	2803.94	1907.17	5359.37
F10	O88947	670597	671991	643526	703769	695606	508581	546533	695638	598236	697376	758280	679753	665679	531690	753284	562082	678002	696723	627186	497235	687405	568052	684564	632189	747057	734500	340086	648315	731031	626560	526822	709176	612814	647166	605349	684793	526203	814330	653921	614842	641248	615476	782027	609408	783826	683142	750972	648298
Tcn2	O88968	45844.5	40739.5	59051.7	34695.4	71105.2	36205.4	55804.8	44331.7	38812.7	33966.1	43615.5	42943	42281.3	51960	54789	43625.4	48408.8	45094	37667.5	45188.1	36815.7	39086.4	38826.8	50890.1	43766.9	45135.7	42248.4	36352.7	39054.8	37725.7	33827.5	37674.2	40682.7	34930.1	42923.6	50949.7	45982.1	38093	35260	36688.9	45091.3	35859	60865.4	42577.3	40010.2	32433	40559	45370.1
Afm	O89020	516052	443434	498136	506432	431912	416398	633391	526084	403245	460377	423561	421149	570338	592362	693707	544329	578937	378364	481083	334677	487299	323340	447255	416723	419465	453926	300348	579556	601176	576685	492886	706621	686293	613644	549182	626916	420134	605859	442520	496150	655995	498884	755007	559254	677688	591261	529144	588847
Coro1a	O89053			7877.08	9022.17		2395.31	7313.32		4472.29	5119.78	2964.06			3515.25		5859.88	3247.24		1489.49	9604.31	2669.37	3832.98					7193.67	3883.92		4897.2			7943.32	2566.79	6907.49			3986.61	5151.15	4769.91		4693.23	4361.38		2345.08		2947.74	3257.22
Adh1	P00329	16773.4	18031	22108.2	21191.8	15660.5	16899.9	11399.7	23860.5	24652.4	19380.9	23660.2	13249.3	15087.1	8509.16	6656.63	10745.7	17279.4	10665.9	14181.7	7552.38	21404.5	10270.5	26708.5	13381	41862.4	30172.8	13122.4	5988.74	46018.8	3747.63	18144.4	4752.86	21190.9	5810.43	5740.83	3395.57	34125.5	29551.1	6897.27	6555.56	2482.47	7086.08	2036.67	3218.85	8483.63	3794.55	5488.62	8721.59
Amy1	P00687	52786.2	48099.1	46991.2	49429.8	51926.9	46497.8	49916.3	38821.9	53139.6	64268.2	61143.7	42484.1	38809.3	43868.3	55415.5	51156.4	54878.5	58448.2	55241.1	47244.5	56295.6	43411.8	74154.7	54247.2	71826.2	64673	53007.6	67797.9	68924.5	51911.8	56702.5	49218.5	55548.2	40286.4	55453.7	60720.4	38657.7	64662.5	59747	68989.5	47348.6	59320.5	51799.7	63167.3	58205.3	77319	61839.8	65693
Amy2	P00688	11622.3	16819.9	17902.6	20285.9	19064	19860.6	13726.3	34444	18876.1	19652.9	12446.8	45465.4	18983.3	13541.9	15395.2	21962.9	26926.3	21620.1	18433.2	391813	30880.9	21033	24077.1	33077.5	19370.5	15378	81498.3	51002.1	37174.7	37211.3	31725.2	33672.4	30648.4	14655	23955.5	34774.7	19586.2	14101.1	75624.2	23676.2	17611.4	24823.3	23728.3	34033.6	35295.4	49352.6	21407.9	53352.1
Ca2	P00920	693542	1.00429e+06	503107	1.05729e+06	743800	885638	1074803	937506	854422	694879	1.03855e+06	1.36224e+06	899547	502167	986588	1.14116e+06	613466	492012	384993	838265	673394	682270	651615	890381	953732	1.4292e+06	1.11723e+06	1.54733e+06	987606	890197	604397	717080	958485	811245	604402	710781	1.03137e+06	1.54353e+06	1198727	554348	477280	554806	1.06843e+06	705296	612400	479821	901718	501391
C3	P01027	7.27454e+06	4603344	6.29198e+06	4957079	8977583	6.91626e+06	4531518	6449161	6493116	6674921	5720812	8058630	6316749	7045731	5195110	6243848	4771447	11285187	8884172	13158976	5.293e+06	9894458	4778112	3761107	5.47588e+06	4.95499e+06	8066934	3.75729e+06	4.61303e+06	4703842	6.63553e+06	6.41737e+06	5678425	5364256	5967244	5.43046e+06	4.01066e+06	5609013	3.93663e+06	4.2759e+06	4475066	4435394	7205753	5652447	5966498	4236946	4.81035e+06	5682382
Jchain	P01592	1.14873e+06	1.01827e+06	1.05924e+06	737884	1.42575e+06	1103328	677265	1.71794e+06	1.72868e+06	1.37451e+06	1.18585e+06	1.23109e+06	1.20622e+06	798722	2101452	847728	2.03531e+06	1786739	870252	1.19857e+06	1.4107e+06	753221	2331894	573652	1.02447e+06	826934	746438	1.0142e+06	950626	1158208	1.4094e+06	996863	933595	1.39417e+06	1133447	1.29156e+06	2.5706e+06	855527	801999	722872	1.2068e+06	1.30626e+06	1.90512e+06	1.01168e+06	1.68369e+06	1.13149e+06	1.35247e+06	933075
	P01643	52135	22980.3	21412.8	45860.9	100968	46605.8	20426.9	24854.5	23122.2	34692.5	31198	7841.41	40014.2	33048.4	25228.5	26931.1	24061.1	57680.2	39121.8	22826.1	46004	27776.2	57914.1	44436.7	22738	29202.5	18927.8	33432.1	105836	29086.5	27054	141914	55259.9	28059.7	27823.6	46478.2	283656	87587.1	56250.5	42013.5	74407.2	33666.8	82259.3	56238.4	94390	45957.7	50800.5	15641
	P01654	1.35797e+06	878690	1.14858e+06	1.3177e+06	496438	2.80396e+06	902890	607552	1.98256e+06	1193795	1.46485e+06	1.75262e+06	952143	816954	1.17401e+06	1.63658e+06	2.59967e+06	438259	1.46776e+06	726310	1093191	333534	645743	2.04647e+06	1.57733e+06	637285	822215	562760	420928	1.05291e+06	326013	1.27754e+06	720355	343137	1.49315e+06	1176212	3.9513e+06	361736	1.72149e+06	1.11452e+06	437804	1.06269e+06	879666	3.32697e+06	1.52121e+06	999977	943775	392145
	P01660	302246	292856	570939	765047	756618	1720626	1.24172e+06	503762	486579	673963	267332	322145	633157	964435	831589	1.2604e+06	879764	194283	922482	1018822	805199	458710	477258	1.27279e+06	922415	518479	682083	447448	243924	734750	176557	484690	563182	517496	577324	1.32366e+06	905474		550802	158564	630010	610911	1.1374e+06	1.52361e+06	938737	748402	729586	296082
	P01662	133070	215661	120232	110225	142269	136664	54989.9	109191	83007	191429	58445.2	116909	39303.9	90192.1	78061.8	216461	52617.1	37134.1	76069.9	112699	90857.2	52793.6	54439.2	76629.7	115835	103867	89684.7	52733.5	63781.5	62203.7	63691.9	102161	204416	215468	62382.8	498605	135313	63117.2	122197	88805.3	115606	76526.6	129693	63730.5	69888.3	450785	77300.6	44501.6
	P01665	912602	153388	1493601	301014	93571.3	223488	149282	186452	609925	184893	88512.9	98155.7	182037	292449	115624	277995	122948	104989	140263	348901	637310	234762	504884	442767	82337.8	377704	232492	562991	352899	151255	385565	90293.5	1.36327e+06	611778	165220	869253	1.36755e+06	169098	446351	143157	996132	312534	472955	535598	218128	615762	366553	106281
	P01667	95743.5		39074.3	55992		74140.5	843459	10855.4	11785.4		1.12166e+06	21320.1			4613.88	23414		11145.2					7886.78	411376	260539	22109.9	772015	371276	21448	10063.8	8617.53	2799.85	44537.9	13542.3	12924.8	31547.8	28254.5	505358	69295.9		8832.05	503182	623366		17543.9			5363
	P01671	81749.1	6380.2	45301.5	17714.7	15867.5	45259.1	14581.4	60314.7	6334.23	12544.6	8959.33		9404.26	2506.57	10037.1	8309.7			28578.1		52870	26178.7	1909.46	24214.5	4140.28	8213.51	24875.7	8860.98	18332.9	14484.4	18759.7	47044.5	14039.8	9213.5	19188.5	154887	39966.7	45744.2	45007.8		123644	71804.5	18100.4	40155.7	11687.5	43180.2	16204.4	12000.4
	P01675	1.13379e+06	4.36362e+06	972537	1260209	1.41005e+06	4779167	3703960	3763156	1.78499e+06	2399565	945782	1159771	1.05187e+06	971470	1.48542e+06	1.68681e+06	1.02132e+06	1.21691e+06	3.46248e+06	866620	988258	1.09563e+06	4419409	879400	877125	1.06862e+06	1.61773e+06	2.01031e+06	1.20163e+06	3.33387e+06	885261	2.03585e+06	912480	2643451	650457	1.25019e+06	2.66717e+06	1.38835e+06	3.60676e+06	1980812	2595221	4.62499e+06	820037	1.71999e+06	1.75516e+06	6.14863e+06	1.01537e+06	2.02861e+06
	P01741			3294.28				10509.1			6128.46	6927.08					4069.53			1	3945.86	14846.7		12793.5				7779.86			5372.11			7877.74		12416.5		9269.21		11915.9			19729.7	13814.9	12690.8	2856.9	18797.9	7884.6	5126.85
	P01748	15312.7					24536.9	8336.83			27018.9	9771.25	22601.1		18793.4	10873.3		41015.9	136251	68635.8		28759.2		29697.9	34755.9	9341.73			7712.57	26270.2			11953.6	26912	31627.5	22730.3	23285.8	20379.4	11475.8			13386	13388.8	43548.1		16935.4	13427
Ighv1-61	P01749	27791.1	7516.56	9210.58	6503.43	17374.9	9542.99	8997.29	6094.48	18845.1	12006.3	7446.5	5479.04	7344.46	5591.19	12369.9	7477.94	7430.13		10249	18041.7	12401.5	9248.65	11358.3	36334	18333	10864.6	7024.26	12775.2	12027.4	8763.3	7659.98	7053.12	14277.5	5871.02	3902.4	15522.3	14523.9	17287	7931.63	123120	29264.4	8946.53	10472.7	15569.2	14217.7	10924.9	7229.95	12952.6
	P01803	37240.2	19465.3	1210.15	6418.9	5204.83	10714.1	4505.19		872.066		7765.66		13887.3		2601.42	806.598	3523.89			7714.7	25238	2892.5	36559.7	4956.93	2095.2		6409.84	2868.85	5401.88		6045.63	4444.92	4868.49	11966.6	20179.9	20006.4	3546.62	14239.1	17019.7	5024.41		34706.8	4340.88	72886.5		5460.25		25374.5
Iglc2	P01844	312729	243706	304764	462398	242568	463866	266774	240674	462826	152629	318325	148779	330696	123007	315282	533898	329500	235105	144437	131611	183218	191184	306672	379299	166251	180083	296701	496020	721331	176835	252462	226012	257123	263755	299451	447210	453497	266138	217555	357785	481231	433592	392344	348513	286638	452429	222179	283173
B2m	P01887	2959630	2.67938e+06	3036480	2.96304e+06	2.59909e+06	2.46548e+06	2274684	3.47812e+06	3.64745e+06	4.19887e+06	3.81835e+06	3.07589e+06	2829272	2.87784e+06	2.98466e+06	2.83925e+06	2.42242e+06	2896681	2282187	1015205	4.40257e+06	2.47777e+06	3518269	3238111	4539110	3.89272e+06	1.52446e+06	2.92903e+06	3.04845e+06	2.82212e+06	3023141	2895967	1.84752e+06	1930511	2.26508e+06	2.39508e+06	3684180	3.61475e+06	2947345	3.14376e+06	2.78215e+06	1.86169e+06	2.08547e+06	2562958	2.29536e+06	3.96988e+06	3.51195e+06	3.29835e+06
H2-Q10	P01898	3.15334e+06	2256270	2.61313e+06	2858287	2808250	3.06725e+06	1.89027e+06	4982936	3.72399e+06	4.12479e+06	5055509	2.50582e+06	2.73948e+06	1.79744e+06	2.9148e+06	2.81069e+06	2.34747e+06	2652648	2.38915e+06	1.74652e+06	4.78477e+06	3.10409e+06	3.63874e+06	3.83589e+06	5.17915e+06	5.46531e+06	2.04206e+06	3257240	3454927	2.92017e+06	3.7042e+06	2.63517e+06	2659578	2091661	2.79454e+06	2436635	3.28494e+06	4.67033e+06	3.01466e+06	3.02099e+06	2.57479e+06	2.9784e+06	2.21285e+06	2.54024e+06	2498234	4281626	3454898	4715587
Hbb-y	P02104	57804.9	101447	86805.4	114694	94842	163833	206792	121990	196081	133660	166081	58920	194565	60083.5	190385	200559	103170	67389.1	47922	86416.4	78263.5	108155	86806.5	152540	198292	221258	148952	247447	126270	202929	75923.1	100516	220742	147161	145286	139813	107965	427954	267622	49201.5	107616	65536	241934	142483	92322.7	150029	203335	109732
Pip	P02816	32166.6	6453.69	4335.6	3917.51	9526.61	8500.14	4611.54	38927.9	39047.5	6586.71	3488.24	19600.4	36498.4	9286.57	81057.5	32340.3	14344.4	16980.8	5976.92	2849.57	26656	2100.96	4508.98	39759.7	23171.5	56377.7	5212.43	71827.4	61845.1	49682	31352.8	6930.84	44157.5	9004.16	17749	6463.33	18985.7	52931.6	7370.25	15376.2	50100.1	23223.8	14425.6	10458.3	71594.9	16098.1	12186	56121.7
	P03976	43529.6	41344.4	51506	82219	55900.7	74563.6	44216.6	66494.3	29076.3	57481.6	34716.3	36685.2	33491.2	33857.6	64370.5	79243.9	48932.3	66558.7	48051.8	24970	66027.6	28611.7	56289.8	73568.2	38705.8	102242	44870.3	31312	65999.2	33914.4	24188.3	21262.3	51581.8	79783.2	51114.3	82221.6	38250.4	59168.8	38635.8	43079.3	106240	27862.5	53014.2	78337.6	18446	70610.6	45273	32601.3
Fabp4	P04117	6639.3	5775.29	7765.67	6725.39	8193.33	17212.5	7033.11	10271.9	9612.83	14573.1	9785.31	22219	9186.36	23572.6	10169.3	10232.1	9859.51	14841.5	15344.6	13807.7	24157.4	3020	6573.55	7223.37	9877.35	7822.48	9089.88						6490.08	2117.46	4819.29		3176.87	14274.6				5786.08			4342.75	4554.24	4124.84	4199.27
Tgfb1	P04202
Mb	P04247	10762.1	26904.9	23171.5	22462.9	23613.2	17323.7	25978.6	8585.64	7729.36	7257.27	35544.7	20844.7	16231	23615.2	12973.7	16999.3	11800.8	15820.4	21082.7	13246.6	25386.6	14056.5	15241.4	7144.83	6720.7	15223.7	12330.3	17980.4	8219.84	37071.8	5138.26	13244.2	36957.1	11599.2	18770.4	35038.3	21417.9	18611.3	16248.3	16838.7	29999.8	3662.01	43397.6	21560.3	23948	20491	27991.9	15226.2
Slc4a1	P04919	35966.8	18591.7	13910.9	80336.2	9634.47	15963.4	27258.4	25016.1	54378.7	27577.4	17988.5	12012.2	27993.4	15208.5	28397.3	29446.2	8614.08	6867.64	9405.8	8568.64	16409.9	15330.6	16986.2	22906.5	24097.6	45259.1	11481.8	21408.4	30565.5	52668.3	43188.5	33441.5	35804.2	55109.4	36650.5	31617.8	18033.8	62636.4	37310.7	36156	19921.5	27696.8	14353.9	51442.7	45764.1	42080.2	28152.7	44199.9
Mup3	P04939	238492	145698	173442	181577	181182	128972	165070	161513	212108	127346	107111	89547.3	112029	121912	191381	111198	82864.6	151776	150105	114644	68453.3	92352.8	194420	127061	95758.5	124292	76134.4	244207	304270	136850	183303	222183	231978	316361	124402	282803	115612	145519	130808	342775	497522	362017	270019	204100	286571	103735	118957	262043
Aldoa	P05064	9726.4	14941.6	24237.2	13894	18116.3	7807.91	24432	10916.2	10274	7820.79	23049.7	8841.45	11484.8	21339.6	13385.4	14719.9	12335.8	9007.97	13387.6	16340.4	13260.9	12126.8	12002.6	11345.5	10134	13960.5	20617.3	21002.1	13517.9	25996.8	7193.69	20204.2	38292.1	18910.7	14976	33161.2	36292.9	16136.8	17032.8	23576.5	24246.3	11266.7	38043.7	14133.9	16925.7	15990	17934.2	11170.9
Got1	P05201		4531.95	6747.39	6713.78	5035.16	3920.56	2648.99	5430.47	5796.05	6024.73	8138.83	6388.06	3672.07	4710.6	6180.89	3589.71			4694.69	5753.39	6034.62	3109.86	5152.76	3525.26	9824.5	8707.4	8948.82	7578.63	10788.7	4018.34	10469.3	3493.86	3440.9	3552.13	2098.31	5227.02	12005.7	4623.03	3926.04	4801.96		1594.01	7736.83	4540.43	5117.56	4102.27	5294.63
Cela2a	P05208	10518.5	17116.5	19220.3	25002.7	23359.3	13041.5	19313.3	19501.1	19896.6	21832	21359.3	27240.1	8481.1	24138.4	17500.4	10233.7	18110.9	40416.6	26122	139882	17089.5	24373.3	32663.8	25853.8	21669	11615.4	147829	52010.2	32030.3	27038.7	18058.9	34822.5	26553.2	28683.4	22121.4	18814.4	20745.5	14347.6	45734	28495.2	14380.8	18924.9	21932.5	27981	31175.2	30038.2	14342.3	35120.9
Saa1	P05366	4.64232e+06	2.26238e+06	2.12164e+06	1.07602e+06	6.724e+06	5.66794e+06	1.22127e+06	2326484	9265052	3.52371e+06	3.80708e+06	12093834	918563	1.12841e+06	166001	1.64259e+06	192851	14124181	13509276	34071680	1.26456e+06	11611665	2.88105e+06	1.98957e+06	2.3617e+06	988626	21667698	64912.3	65176.8	45164.6	353374	30760.9	20648.7	50259.4	53405.2	33954.6	71403.2	188924	87121.2	137145	69357.5	84971.8	42210.2	42748	31195.4	45188.8	78665.4	70006.9
	P06330	24248.7	55022.4	85576.9	47370.2	27578.8	57446.7	20119.4	29361.8	17825.4	19447.9	69496.1	21233	66977.8	19498.1	31875.9	70082.2	23669.4	38298.8	23054.9	28306.5	76494	19187.2	37169.5	56142.4	24775.6	23547.5	36739.2	36649.4	22188.1	39544.7	28032.9	32114.3	21802.1	21978	31796.7	40317.9	61196	21521.7	34121.7	41413.1	90788	23939.1	39127.1	32918.9	26031.8	38584.4	35961.8	18244.8
C5	P06684	684952	879825	429798	728058	540279	631130	662127	601028	596938	619376	589746	608803	732158	856801	749213	632857	751418	657410	708169	413120	513483	538140	670807	637012	526806	538052	262894	532999	621404	603508	631604	741531	639142	729772	562969	721006	844137	559618	661503	645562	795024	660263	806599	662531	700648	697278	773799	581344
Apoa4	P06728	8399873	7.22555e+06	9949153	10869503	11604652	8410542	8957342	12563723	11674669	12764561	12322627	15209424	8.14553e+06	6.9257e+06	11428965	9411823	8774161	10438004	9285386	9836301	9711384	13147127	10612342	11238333	14139560	11432698	10535774	7856419	10546872	8703146	11533866	9053570	8131938	8.2018e+06	10222323	10650980	12527390	9938573	9461363	9293003	6.60968e+06	11446798	8775011	11225337	11281236	9925465	10940200	8892320
Gpi	P06745	6014.83	43724	7786.05	11227	7259.44	9723.81	4983.97	11540.5	6635.74		5586.03	7743.71	4781.28	2510.63				6302.51		10123.2	7847.79	10894.4	6427.95	4082.6	5330.67	3909.39	9005.75	6814.27	84872.7	6213.12	4410.08	4139.38	1724.68	5695.88	3608.03			6124.42	5519.19		4738.09	4209.34			57264.4	4028.7		3018.6
Me1	P06801	17623.9	19161.7	22925.6	17192	18849.4	15387.3	14025.3	37304.5	58942.1	45854.5	59338	37636.2	15996.7	11833.3	14273.3	13796.2	15061.4	14280	15786.7	16610.7	25445.1	24912.7	28286.9	36781.8	72136.5	61793.7	36102.7	15398.1	23482.3	8957.47	21319.5	8305.48	9345.79	6174.7	12163.3	5453.85	17301	29119.8	15991.1	10786.4	7244.39	8623.29	9073.54	6177.75	10653	10427.9	12187.5	11981.4
Ttr	P07309	20923140	15838406	15588691	21727806	16919152	6.982e+06	20033360	13727681	18343516	23200348	25412650	18466524	7124570	13302104	33406028	29409350	5.44892e+06	4.29115e+06	5976851	13730318	22204620	6.21838e+06	6.49551e+06	19451322	6.74921e+06	25758632	12239971	17759312	24981410	6.1584e+06	6450701	5268719	23655100	16762322	4233996	22766144	17206500	28282962	17665180	18771252	18509612	17121634	6569592	6065564	26154458	25967594	18564434	24837474
Orm2	P07361	201867	162210	184740	106167	486889	337316	142448	197528	534049	369371	357377	928438	111518	209957	95402.1	149286	60748.2	1.55419e+06	1.39408e+06	2.32437e+06	193834	964495	248484	140182	422414	184743	1.71758e+06	35914.1	31508.2	31291.5	148881	49500.4	18796.7	86594.6	30840.7	22030.2	116723	106756	46962	46524.2	17950.3	98891.1	24746.6	19031	28720.2	22879.9	29426.5	97517.1
Alb	P07724	143534336	129675496	133986008	159434784	222626304	137205328	135509584	161636464	189074256	129561944	261627488	234584000	199610320	248583216	189678592	198752064	269129952	120616776	131955904	254174944	154739376	106350424	139365920	184689488	245319520	286041248	167777888	218407120	252540800	155234288	172199520	156953456	275661280	216794768	155800704	176377568	153071472	317838688	238056960	228666784	169772352	138184560	378461440	183633728	312956384	153424128	283705184	148076448
Hsp90aa1	P07901	4378.07	3571.77	2331.14	2899.54	2492.75	2099.84	3680.81	7042.65	4489.37	2323.4	3192.08		2564.11	3066.29	3081.31	3136.51	3891.9				3123.91	176.12	2629.97	6393.3	3586.96	6818.52	6661.45	3149.06	5707.36		1867.11		2338.42		2993.26		6446.65	4265.81		5065.64	4567.64	2247.07				209.209	1737.63	1550.37
Spta1	P08032	2511.13	725.922	970.075	4836.7			4119.75	1973.54	3020.91	2360.9	2243.92	3825.59	1895.68		1398.93	1352.16					1242.6	1235.26	1398.49	1329.58	2116.5	4804.65	1631.53	2522.68	4589.33	4511.31	2706.03	1638.63	3695.3	3089.07	3978.12	2550.24	1378.7	6399.41	4183.07	3817.47	2475.14	2581.76	1245.33	3138.6	2244.89	7253.16	2325.24	3237.85
Ltf	P08071	17153.8	12273.7	15557.3	18578.4	19238.3	13502.3	16084.5	14382.2	17703.2	14893.3	14033.1	23243.2	9070.89	20573.3	14786.4	20970.9	14489.7	23008.8	27520.2	64617.4	13632.6	25145.9	15615.5	17812.9	18800.3	11709.7	42333.3	12067.5	16510.9	13348.7	15166.2	14274.1	10069.9	13641.7	16168.5	24295.4	15226.7	15293.3	12695.4	15833.4	10328.2	16008.4	16186.9	14510.9	17706.6	15478.3	13676.4	15703.3
Hsp90b1	P08113	17621.8	8152.63	6243.09	10359.3	8187.63	7565.24	10477.5	11564	12889.4	9139.84	10168.5	13594.9	8232.84	7586.16	7847.97	9213.8	10437.7	7408.31	14390.7	19606.6	8091.21	10823.7	12145.2	7868.89	11450.6	11207.4	20347.2	8174.33	7682.94	6297.36	6724.23	5496.21	12038.3	11046	10663	11877.9	10771.8	11163.7	8320.87	10217.9	11564.8	8949.34	10687.3	9830.9	12222.8	10618.6	8124.37	9407.79
Apoe	P08226	16923684	12157161	10848896	10260447	12891527	19443286	8863623	18326706	17586200	16015222	16638486	27920908	12450080	4.3691e+06	7.19416e+06	9342176	7758047	12713960	12114018	10699786	18522544	18047518	19564984	12287402	21290458	18634534	13184453	14305662	15722706	12592727	16636733	12915667	10802563	7981941	10444571	7693818	6.78187e+06	20903300	13479475	10617674	7209140	13750231	6.68099e+06	14123172	11630118	11166904	12802042	12632122
Sod1	P08228	25077.8	30248.4	26575.6	42523.2	28498.2	32596.9	29745.8	52594.6	31681.3	36379.7	45490.7	27484.2	48653.2	28994.5	46156.6	48609.1	22447.4	18609.7	17156.6	34419.4	30741.5	29854.4	27909.7	36310.9	58465.1	64621.1	43140.9	64414.6	42422.3	42307.3	31540.6	31175.7	36859.9	30084.7	33258.3	32060.2	34912.8	73269.9	51043.7	30107.6	30004.3	23347.5	44218.8	28400	34928.6	40171.9	34494.6	27838.8
Mdh2	P08249																				524.699													4140.68		2423.66		2804.8		831.643
C4bpa	P08607	42807	69988.1	38890.1	48427.4	54699.6	65013.9	39829.3	48556	61731.8	72458.7	61999.7	61563.6	65079.5	52565.5	61134.2	61543.5	45730.1	66550.3	61257.7	51891.6	63056.1	95656.6	81022.7	84948.4	74540.9	63943.3	63483.6	83032.5	84040	54104.8	59271.8	49653.7	52792.2	43849.4	36426.3	50782.9	73240.1	72260.1	96253.4	57802.5	87039.1	59197.1	24044.8	58044.8	48027.5	89904.1	91554.3	71511.8
Itgb1	P09055		2742.54	4098.9					3381.86		3644.26						3094.42						239.173		4411.97						5967.35				5976.12	7967.85		9164.84		6252.19			4957.6		5868.4		6800.32		4655.48
P4hb	P09103	11008	6712.79	3158.48	4501.86	4964.02	4581.63	5416.59	6299.7	5834.82	5708.1	5739.24	8979.9	3182.39	4849.8	4743.13	3785.41	4696.49	6575.39	5872.49	8301.85	3886.64	5937.55	4868.94	2681.95	8768.12	7308.15	22842.7	2911.2	7075.57	5841.69	6626.74	3825.46	4473.86	5188.22	5064.84	5460.06	8041.44	5678.15	5337.08	3896.64	4056.8	7320.03	4748.69	5643.98	3869.26	4315.07	4144.32	4197.11
Pgk1	P09411	3446.3	2930.32	3625.19	4744.88	5327.16	4261.61	5165.48	4366	4647.81	2789.09	4746.33	5587.18	5522.15	4195.23	5726.3	5605.02	2960.26		2169.32	5251.11	4886.6	2997.14	3920.31	5758.84	6594.79	5683.89	5390.09	7266.08	5445.17	6940	4202.77	4977.7	5613.45	4977.12	3922.31	5710.21	6309.81	6901.6	5195.36	3874.67	3616.89	2710.86	7583.26	3724.54	5365.36	4302.62	3653.35	2706.97
Ace	P09470	22531.4	26857.3	24494.8	13918.6	26752.1	23398.3	23240.8	21989.2	12913.4	22192.6	21352.2	23399.8	24453.9	26542	32740	22580.3	31738.7	13396.1	19820.9	13167.5	20344	23801.3	27113.6	21298.3	20801.7	25142.1	12947.6	23656.1	32479.7	39242	28039.4	27819.5	36484.9	40758.3	35268.2	29560.9	54969.4	29561.1	42864.8	29050.6	49327.9	33362.5	43292.5	42278.4	40396.8	35921.5	37882.6	30812.3
Fth1	P09528				1124.55					1249.97		2369.28	1904.99		1910.07	1450.02		1914.05	922.376	2296.44			1019.58	708.079	1207.25	1348.76	2084.95	1216.82		1024.98		1021.59	2598.52	1770.22	769.053		1023.92	1724.94	1680.27				489.349	1487.83	853.073	1665.52			1530.96
Csf1r	P09581	49677.6	57699.2	55238.3	62623.1	45395.9	45294.9	80449.3	55213.2	55384.1	69468.7	54168.7	44792.2	61038.4	60032.6	73300	71320.5	60426.6	25850.3	43343	80225.4	58634.9	58117.9	52074.2	54674	58761.1	79165.9	39574.1	65417.5	55537.3	85078.2	75134.4	71968.9	63055.9	69717	82552.9	98687.2	81268.5	65288.9	79797	65406.4	76154.6	63618	67619.6	76644.3	57032.3	66421.7	82927.9	71616.1
Apoa2	P09813	20435636	22585870	29535588	20500382	29590682	20648546	23683372	25375752	18264364	22607772	22900736	34430168	17850200	18009080	19636064	17826370	23082820	30073436	23362444	22043458	22203082	20672714	34725848	30031510	20549380	21163246	19462902	35074164	25105986	27095518	15502125	24877422	23396610	28937462	25042888	36346916	14194736	33293232	40901264	29256366	33420004	25896716	16569079	41959412	25361906	30626808	37125468	29000018
Calm1	P0DP26	4828.87	8157.21	8808.22	7557.83	7084.34	6649.05	14430.4	10697.1	10117.3	6750.39	12220.6	9736.65	6821.83	8110.57	11969.7	8597.23	4607.65			10428.1	10832.3	7949.95		8312.24	8460.07	13078.7	20322.6	16068.3	9408.4	8645.11	8712.43	7811.97	16006.5	11942.3	9091.06	9730.23	8331.38	17023.5	11611.8	16271.4	14029	7551.18	12589.1	7638.84	7588.81	9604.36	7619.9	7348.29
Eef1a1	P10126	6342.4	7017.6	16870.1	14896.2	10952	9569.13	9555.19	11199.4	15494.6	25106.8	15112.3	24304.6	1581.5	3660.98	15750.2	8367.8	6711.68	15724.1	17036	16483.1	8556.82	4070.23	7079.11	9372.46	12329.1	14489.8	2650.89	9313.08	11571.1	12257.5	11459.7	11768.6	17382.9	6239.17	10267.2	11991.9	14751.4	16306.1	9444.59	2199.3	9524.72	6431.39	11831.8	8629.43	28235.8	9792.6	19312.2	12679
Nid1	P10493	13771.8	7260.12	4582.9	9892.15	4576.97	6387.38	5781.82	11803.6	10589.5	11817.2	10766.6	10976.9	8613.01		10013	6735.15	4747.05	10604.6	6508.35	10629.8	12688.5	10733.1	7329.49	6980.9	11707.5	10421.8	10833.6	3888.34	4890.1	3877.24	6614.92	7830.27	6304.91	9430.83	3560.6	6285.18	12465.8	6471.45	6369.44	5754.7	8798.84	5109.27	6345.82	4968.53	6340.56	6845.39	7391.65	5987.05
Ctsb	P10605	25113.5	23169.1	18295.6	20245.4	15058	18334.8	19215.7	16728.1	20198.5	22199.3	29384.3	19273.8	10542.2	25497.6	27531.7	14825.2	24385.2	19649.5	19617.2	11575.7	23342.3	25854.8	24156.1	22467.1	28873.5	18045.4	12474.1	15515.5	19094	11116.2	16627.4	10829.4	12882.8	17460.8	19392	28710.5	24359.6	20035.8	12097.4	17150.9	13343.4	15793.7	50353.8	29919.8	15096.2	14389.6	18585.3	21138
Txn	P10639	20726.7	25020	20060.7	31466.1	25384.7	28334.6	28457.7	23885.3	20981.9	23387.9	28713.4	14537.9	29013.8	18545.7	26977.7	46955	18840.7	13271		24127.9	23289.9	18574.6	19973.8	28195.5	33558.6	62350.1	31724.7	48200.8	29421.2	32269.8	18742.1	25509.9	33429.7	18155.1	26351.7	20656.4	23072.4	50871.9	35381.8	16031.6		14324	35839.7	23572.3	26156.5	25686.7	28397.9	26294.8
Cd14	P10810	4412.03	2910.88	3769.79			2195.75	2902.03		1201.12		3267.51	11140.2			2516.02		3150.72		2621.56	12858.1		3343.6	2799.29	3056.02	4726.95	4923.78	21783	1034.3	1372.02		1918.23	1420.68	1362.79	1158.36	944.757		2509.2									1083.34	1233.69	1276.29
Slc3a2	P10852	5841.7	5984.94	2184.17	4982.35	5270.43	4618.18	1027.93	6300.91	7624.33	4651.86	5547.43	1457.95	5069.95	8358.26	7798.42	5000.25	6898.35		7027.36	6150.2		7482.49	4575.2	7204.13	4125.18	6593.22	6133.77	7859	10984.8	5473.04	6428.03	5742.42	10993.6	8066.08	7402.74	8956.74	6707.53	13786.3	5891.73	8082.12	11685.7	5239.99	9396.22	10180.2	7488.3	6676.98	5193.34	4911.16
Sub1	P11031			308626	91404.2			190288					80973.9		96538.8		104386	99936.9			66317.2	21456.9			174384			93805.5			75183.3	106690	150001		81721.7						65386.3		132684				83626	140984	64638
Col1a1	P11087		10606.2	27050.1	9968.78	15464.2	10250.6	10342.5	16297.6		9534.08	10190.2		10257.5	10159.7	16749.4	13936.5	9961.22	10445.9		3107.31	8180.21	6714.1	18847.7	10390.8		12434.1	3973.1	5649.21	7297.71	17174.2	9233.37	12472	12329.2	10529.8	9180.26	12458.1	9200.5	15772.3	8895.94	7565.71	12629.7	9423.15	9867.19	10720.6	7657.54	8632.54	9180.7	2723.64
Lpl	P11152	4282.73	4239.07		4179.08	2818.04	3138.21	4083.2	4209.84	3381.1	4053.7	6407.27	3207.71	4084.79	2585.7	2814.52	4031.85	2514.83		2421.48	4838.33	3357.03	3007.93	3463.98	4978.28	3988.99	4549.71	3743.89	2596.04	7859.54	4116.21	5010.36	2492.53	6653.99	3444.21	3956.74	5124.24	8275.86	5827.08	7804.79	5232.43		7025.01	2310.97	4789.49	2065.05	4361.56	4748.53	4775.32
Gpx1	P11352	10893	14648.2	24833.1	28210.9	13809.4	18094.4	18896.3	25265.4	18055.4	18098.7	40671.5	10671.2	21196.6	23759	21849.8	22964.1	10011.3	10341.8	8280.41	16224.1	17046.1	15994.1	12523	27286.8	43251.7	30452.3	19374.1	27348.9	20628.3	14877.9	13557.7	13654.7	14916.7	12335.7	11240.9	14055.2	22049.5	31904.3	13711.6	9479.48	6345.83	10148.2	19725.8	14371.1	10633.9	11036.9	11596.5	12420.2
Fabp3	P11404	17374	17236.2	22092.7	18605.6	22995.1	14531.4	16775.1	10976.2	15615.4	10008.2	19506.3	32300.3	28573.1	21614	15095.5	23982.3	11236.9	12601.2	20311.2	16962.5	20448.3	6750.08	14307.8	23712.8	5743.2	11431.4	13541.5	14840.4	8407.99	27534.4	9881.87	11342.7	22108.2	13177.1	8937.57	24359.1	13615.6	14306.2	18146	12831.7	21966.3	6596.66	20980.7	26612.3	15945.3	12789.3	19830.4	13780.9
Lamp1	P11438	8028.36	7190.14	7215.48	7757.84	14415.3	5423.07	5156.97	8921.67	4974.48	10365.6	14698.2	10452.9	6405.94	9155.08	9998.45	10339.2	9743.98	8445.61	6080.21	8304.79	6323.69	10923.8	9090.16	10424.2	16245.8	13936.3	5081.3	5483.01	5200.67	3551.42	6804.83	6449.07	6524.47	4974.23			7680.27	5889.01	7526.64	4612.1		4900.22	6197.85	7552.82	10686.9	5368.89	5621.08	5859.89
Hsp90ab1	P11499	6049.71	3514.95	9975.68	7837.97	6611.24	3497.18	9679.1	10182	6988.65	7642.21	6423.87	2967.12	5847.29	4275.59	7076.22	7836.12	5941.58	2389.64	5384.04	8960.47	8442.44	6263.67	5657.68	6879.49	8851.21	7449.15	8873.19	6246.82	13129.1	3449.15	2325.64	5264.98	7385.45	4226.27	7826.48	5512.84	14238.2	7683.21	6254.03	5115.4	8467.94	3763.43	4895.12	3151.94	7069.63	3747.28	4460.91	3467.83
Mup2	P11589	319479	1.26506e+06	236283	210769	242972	140259	233801	273866	402304	228704	192525	61081.2	298507	350196	293517	174191	566261	156825	141526	87345.8	244584	612951	406355	1.25521e+06	169531	261476	126380	690554	707881	788603	352618	418065	502120	784757	344270	810072	392873	360503	1623588	955353	1.32107e+06	1.14909e+06	522416	685761	681717	1.08518e+06	1350188	460566
Apcs	P12246	237876	133375	228095	103158	656858	287191	111641	92035.4	441893	315964	254768	646240	126666	337426	50699.2	180032	38878.5	1.16353e+06	1.06226e+06	1.07837e+06	130540	1.16707e+06	236599	95687.3	211229	159536	1.42378e+06	41891.7	34281.2	19587	77501.3	39507.4	11410.9	11201.6	20354.9	6480.23	33412.8	48964.8	19160.4	22914.8	16366.1	37378.2	14213.5	10623	20231.7	33679.1	45079.8	54358.8
Pdcd6	P12815	9270.76	6748.25	10970.5	8603.71	6461.76	8427.5	17497.4	5737.01	4037.39	6720.47	6889.54	9170.94	13369.1	11657.7	10293.1	10502.4	22266.5	6066.54	11078	10205.6	19644.9	7343.01	8780.03	8257.19	14127.8	7431.72	11937.4	19235.1	19202	14567.3	5444.11	14105.6	12957.3	7019.42	9786.83	9543.01	17678.4	12055.7	8575.5	23009.1	7609.23	18556.7	15938.3	10934	15458.7	10083.1	8391.79	8527.15
Gsn	P13020	3004423	3587359	3.78944e+06	4047553	3668455	3.29182e+06	3.11894e+06	3.61813e+06	2842046	3.20368e+06	3.41607e+06	2.28327e+06	4185137	3.60113e+06	4529873	3.45536e+06	4.33775e+06	3.05435e+06	3.52148e+06	2.55935e+06	3.34578e+06	3.46275e+06	4026620	3.46803e+06	2.86518e+06	3.58463e+06	1.80821e+06	3.40386e+06	3.89985e+06	4.2073e+06	3308588	4.36774e+06	4.43054e+06	3.62843e+06	4.35621e+06	4377943	4.17197e+06	3.55463e+06	3696803	3.90687e+06	4817808	3.82226e+06	4.62232e+06	3929642	4.81678e+06	4331689	6028613	4.17387e+06
Icam1	P13597	24443.3	18059.2	30143.2	18287	28054.2	24586.3	23469.3	45323	18326.4	18749.5	20993.5	20827.8	27906.5	18622.4	27067	24584.1	18641.2	24689.3	20073.1	22295.9	15151.4	19160.1	22159.8	12868.7	21553.5	19173.1	15676.9	11987.9	15201.7	14590.2	12252.5	14091.7	18249.7	23920.1	13814.2	25688.4	22223.3	12543	14828.5	14206	29170.9	14252.6	23526.5	20492.5	17864.1	16036.4	15825.3	14994.8
Ca1	P13634	97346.7	98825.7	67118.4	152795	75445.4	157648	137043	170674	125824	119107	163338	80709.9	153434	58358.9	146451	160697	82501.5	59207.6	36961.6	106277	112957	110114	104024	117923	160277	257842	198700	293187	177190	198094	92632	124061	172568	136244	114908	101322	107317	330983	192078	82493.1	54719.4	75213.2	219613	129135	112156	91080.5	142415	94345.6
C1qb	P14106	436338	456479	169209	207921	442558	153234	199212	204869	268051	255979	368684	380171	414636	116638	224985	207663	333247	207028	371225	142385	396839	247121	440607	234554	262300	267983	183494	260292	245168	214982	448357	171740	309643	500808	243436	501588	610379	330569	157146	334209	264136	408957	269988	322522	244587	464667	360812	440664
Mdh1	P14152	15997.7	20418.4	22085.6	26110.6	20251.4	20508.9	19279.8	38491.1	16670.9	20847.8	26079.6	35031.3	19410.6	17140.9	16589.8	20272.1	14005.7	20473.8	22136.4	16228.1	30648.2	17419.4	20763.9	19888.1	35014.2	29971	21240.4	25749.4	55059.8	25220	17733.9	11621.6	17438.6	10157.1	13109.7	16736.9	35689	27163.7	16886.8	13652.2	19110	17754.5	16518.7	9921.86	15581.6	14475.6	13394.1	16154
Glul	P15105	3325.28	2516.69	12782.4		7887.83	1482.2	6261.58	7138.55	2840.09	3602.99	4317.14	25954.1	4048.33	18109.3	2348.12		6394.04	3615.53	4160.62	6015	2541.82	3543.72	8040.95	11417.9	29544.5	4023.17	9112.4	1404.99				3690.24			6637.41		2269.8	1828.52		4399.65		2115.93			13162.3
Bpgm	P15327	5887.45	13731.1	14165.5	20754.1	8567.33	14582.3	16956	9758.53	14956	17569.2	12512.3	14108.2	15121.4	4539.9	16162.4	11945	6365.34	8735.84	5856.47	4902.01	10998.2	9024.62	8365.3	12894.5	16583.8	16759.9	17790.6	28433.8	13967.9	15274.3	11779	11688.8	13867.9	23448.4	15240.3	21379.8	13092	23397.6	20440.7	11625.1	9035.18	10655	13597	13229	10088.1	16753.4	16096.1	11358
Nme1	P15532	11653.4	12000.8	10867.7	19329.1	19085.1	14608.6	15037	20257.6	15801.2	15593.5	27462.3	39100.5	16125.1	12159.3	17592.6	15213.2	8487.8	14060.1	22445.4	14916.4	23090.5	12072.4	13245.2	13346	21965.4	24407	21906.5	16696.6	20630.9	11610	18646.2	12661.4	12461.5	10943.4	15177.1	16679.8	16593.3	20829.3	20069.5	10933.4	12051.6	9589.72	18435.4	12558.6	14365.5	11539.8	9588.89	12604.7
B4galt1	P15535	3205.64	4305.55	3687.41	3813.69	3381.49	5100.27	4068.64	3344.87	3752.17		3008.24	5521.1	3923.71	4791.23	5629.7	2474.84	3627.11	5847.17	6189.33	4530.95	3369.66	7180.24	2797.33	4885.85	4196.66	2157.44	4078.96	4139.89	3250.59	4238.34	5304.53	3805.78	3276.87	3837.52	3346.8	4751.52	4388.57	3958.39	4882.05	4657.98	4303.38	4324.98	4670.96	6563.48	3645.93	4863.54	7076.17	4363.49
Klk1b22	P15948	128470							834260	476846			315140	761390	23102.5	652633	526752		303272			227654			424798	261823	523588		1.60688e+06	2.55935e+06	2.16214e+06	632441	14356.9	963878		34010.3			793842	63814.6		997228		75815.5		807002			1.46569e+06
Ca3	P16015		1004.86	5129.94		1535.72	2417.27	3433.95	2035.15		1900.3		5147.36		5959.51			2694.57		2967.9	1840.06	2965.48	1028.56	4019.53	10768.1	6669.04	791.463	5843.53	1340.6		2921.82	543.692	2551.46		1175.17			1310.61	1071.45	3155.93	2595.09		1695.83						1694.54
Lgals1	P16045			7018.9			5617.19	4933.06	4175.95	3715.47		5081.48	6891.98		8495.62		5079.58	5846.02	4880.99	5106.85	6496.53				5543.62	5206.55	4017.72	6696.27	5652.24	5688.98		4130.89	3698.88	3350.61	3059.69			5875.53	6870.7		6701.66		6112.92	4290.61		3799.33	4288.23	4339.15
Lgals3	P16110	9802.96	7665.31	5694.36	8387.83	7986.8	6874.25		8172.1	5571.42	8508.56	6611.56	8088.49	5363.23	3208.79	6857.71	10643.4	5439.29	6045.53	8146.14	9061.88	5317.44	7202.39	6439.66	5180.06	8049.47	5696.95	6956.71	3739.25	3771.13	4774.51	4475.33	4074.57	3563.2	4269.24	3798.2	2006.34	4674.52	7994.76	4440.32	4206.15		4095.51	4096.34	7885.3	5011.1	7574.87	6528.91	4271.56
Ldhb	P16125	14338.6	6725.2	5467.64	5376	3127.33	6730.64	5501.01		3075.36	5725.81		3398.96	6091.75	5149.57	5968.34	5059.29	5506.74		3701.64	2337.61	5016.55	3890.57	2314.91	3807.52		1403.31	2391.1	6861.31	2867.4	4614.41		3452.39	3642.05	2825.54	2212.6		3063.53	9279.86	1292.09	3264.3	5161.43	3297.32	1871.75	4706.41	3544.91	3154.38	3309.25	2846.76
Lcat	P16301	433800	344294	359372	502043	394908	417125	263088	396125	341267	410747	417743	410716	403510	326076	367642	365096	336469	493772	485548	492817	385721	396249	407607	289048	141973	396841	371245	315698	308988	334519	387481	378355	270088	255658	355052	287865	321345	377492	284732	257062	278448	272238	323644	369147	310266	281028	305676	383630
Enpep	P16406		4037.57	8554.92	6327.66		3677.56		7353.52	5088.14	7785.4	11683.3	6973.3	3875.51	3122.2			3281.78		5400.77	4134.44	5472.12	3401.21	3168.69	5428.34	9074.71	7404.89	3010.59		2572.81	1642.24	2329.1	1564.55	1874.3	1675.1		1415.35	1672.82	3840.48	1714.95			878.074		1449.71			1845.18	2655.25
Ghr	P16882-2	4017.51	4938.17	7242.93	9487.9	8121.06	16303.7	8758.18	2560.04	8629.26	7025.11	9658.25	8507.75	4728.42	3102.77	4954.75	5178.77	7098.4			3276.66	9469.35	5177.96	5258.78	9253.07	8992.63	5591.96		7506.97	6691.21	6564.13	7610.12	6820.08	8152.68	6297.9	4642.14	8861.29	3247.91	3228.96	3979.28	10175.4	6535.44	14069.3	4349.51	10427.3	12001.7	11270.2	6635.63	7473.58
Eno1	P17182	1725.91	3146.84	6135.62	11482.3	7706.81	7631.69	8540.91	16408.5	10307.1	8228.62	9665.1	3914.85	6097.93	5447.22	9464.45	9443.7	5653.51	6943.35	2189.21	37746.4	11319.3	6294.47	7187.67	8818.77	16472.1	12678.9	9537.62	10672.1	16088.1	3438.93	3517.29	5176.04	8749.18	5190.48	6002.5	6006.67	9621.45	11240.3	4636.17	5299.16	5983.71	5101	6457.87	3845.94	7032.41	4745.02	4043.12	2285.36
Ptbp1	P17225		46018.4							1161.52	1600.64				48983.2		20022.7			1058.85							45809.7																						1400.96
Selenbp1	P17563	2347.84	3164.11	4241.08	5483.97	3746.89	4179.82	6453.53	4392.45	4011.23	7783.99	5024.57	2872.15	3959.41	4860.97	4359.91	6088.14	3629.77	5144.74	2405.55	2333.65	4575.18	5869.36	5332.32	5383.28	9985.16	6885.27	4795.83	7263.7	9515.05	4053.68	3389.25	2926.24	3010.98	5353.35	3363.59		9011.12	6828.1	6397.01	5739.03		4272.59	2945.41		10938.6	2847.4	5117.89	2374.61
Ppia	P17742	13392.1	11910	15842	16320.4	14984.2	11087.4	18884.1	19496.8	18992.2	21599.1	18527.6	11988.1	20904.6	17023.2	17465.7	18785.5	17301.2	7780.34	7562.54	14195.2	15873.1	14913.9	13969.4	19500.1	24231.1	31049	18330.9	30491	22019.3	19871.5	15192.2	18644	25917.4	19377.8	22743.9	17069.8	14757.1	35628.2	22562.5	15130.6	13094.4	12694.6	26432.2	14518.1	22537.5	15310.7	15851.2	11552.8
Tpi1	P17751	10920	10459.9	5663.82	10483.5	4778.9	8209.2	13470.7	8795.35	8942.92	6162.59	8562.69	11626.1	7859.38	7797.02	12351.1	9746.66	7325.33	5451.61	6752.14	8824.25	11798.4	6512.51	7144.85	8300.24	6841.48	9677.75	8496.91	15808.9	7680.04	18978.9	6437.6	8258.92	12881.1	5643.91	10352.2	10920.3	18142.8	7373.48	8740.94	9940.18	6260.73	8435.81	11889.1	9314.45	8250.2	9342.64	11012	9821.98
Hspa1b	P17879	14873.5	14211.5	12296.7	19270.3		15609.7	13921.8	22778.1	16159.9	16149		3353.96	96430.9	12339.7	14427.5			11194.5			23718.4	44519.9	14854.1	15252.4		2717.62		27433.3				14147.6		9134.13	17289	13250	151136		13461.7	14361.8		15831.5		13000.8		13260.4	16991.4	9020.91
	P18528	34953.3	20084.4	5961.86	40492.2	33581.7	82526.2	26448.3	4408.01	34401.8	24606.3	6338.18	2077.46	152289	13304	19815.6	36821.2	23063	208324	28365.9	23325.1	9157.82	53610.2	21741.5	36260.3	25642.9	20508.5		47942.3	12602.1	39821.9	15916.5	53341.9	25646.2	13797.6	45106.5	61359.6	84760.3	18107.7	111801		44005.7		27954	52775.4	14624.3	40211.9	55955.8	242089
Cfl1	P18760	2285.34	1298.06	4471.07		1585.19	1649.46	3561.01	1554.7		1865.52		549.23	4008.08	3576.92	4693.67		3149.08			5970.16	1769.77	1295.36	1475.53	3059.66	3706.27	1941.4	4031.82	7465.79			5520.98			5649.95	5107.24		2445.36		5650.09	2497.26		2965.49		4030.72	5038.51		4101.05	1672.45
Fasn	P19096						1061.4		1146.51	1640.77			2736.86									801.317				3659.86	2767.82	606.458		5657.69		1541.87						1208.24	2219.14
Gstp1	P19157	6065.45	7085.91	7791.13	5316.11	5806.57	3553.03	7374.16	5899.46	25467.5	4810.05	39663.4	4530.54	5924.48	12199.3	6343.83	4821.34	8090.81	3278.7	4702.03		5084.89		6427.06	5330.75	30885.9	9205.8	3696.98	6903.16	23903.3	4983.18	5776.77	4256.56	4658.88	3950.48	4780.39	4099.05	7712.81	7929.25	6292.64	5280		2386.17	4134.17	2230.71	6819.57	3944.56	4224.9	3347.34
Hspa5	P20029	37995.6	21763.3	15842.1	19745.8	25808.3	16764.5	18921.3	29708.4	33091.3	25275.9	26262.4	51937.5	15990.1	11221.9	16623.9	23150.8	15100.3	21551.9	23297.1	36576.3	15621.4	16401.4	19099.2	12557.2	27517.4	23727.2	77553	12817.3	15984.2	11599	19326.9	13143.9	17096.8	9848.15	24747	13787.6	15652.1	17294.8	13543.7	14517.8	13370.8	12868.9	13062.5	14247.1	15142.6	17771.1	17711.8	18666.9
Tmsb4x	P20065-2		5907.21	6222.53			4163.37	3917.94	11153.9	6066.65	4063	3685.62	7392.74	3472.58	6591.17	1769.52	7936.96	7066.15	3484.18	6440.1	11479.9	5462.96		6328.07	7172.74	3061.12			9719.3	11399.3	13180.3		7872.57	8118.89	18384.7	12331.9	17235.9	12806.2	12673.6	2206.22	10736.8		9518.41	15740.2		9176.78	4365.26		14113.7
Plg	P20918	4895886	5223306	2.63428e+06	4525442	4547786	3738435	4.0038e+06	3.97314e+06	3.92811e+06	4.36041e+06	3.79394e+06	3941648	5368542	4625026	5.10748e+06	4.6398e+06	4471116	4747717	4.76319e+06	4807137	3606983	3.96575e+06	4062344	3.861e+06	4.14607e+06	4.39908e+06	2.77187e+06	4.05719e+06	4.19187e+06	5259077	6.00009e+06	4770951	4701105	4821975	5.67249e+06	5.19956e+06	4.03089e+06	4234273	3.96733e+06	5177111	5.24368e+06	4.54789e+06	4804114	5.21129e+06	5.77828e+06	5000281	6312648	6316127
Tpm3	P21107-2				1925.66	1110.09	1486.21	20478.7		1669.58	2029.66			1307.79	1794.19					593.535	967.686				895.23		30149.1	1332.94	2385.78		4068.57	948.061	2598.67	5623.53	2493.96	6375.4	1260.32	1340.65	1974.28	1770.03	1020.1		1390.48			2141.12	2308.26	1968.02	1883.58
Eno3	P21550	4534.15	8683.82	6165.71	8161.23	6842.15		7973.52	24613	2545.88		8837.98	9244.08		6496.26	3268.17	7624.08			9025.42	1335.38	5189.16	3672.26				3666.4	34795.7	7305.53	2311.7	12824		5108.84	9480.98	4332.15	8238	17863.3	15757.4	7165.4	4997.05	7960.07	10894.5	1006.88	9727.49		18228.6	9708.32	5935.12	5417.7
Gc	P21614	11049876	9693721	7.77992e+06	9431481	10596657	9643153	7621854	10593339	9462206	10368128	10337782	11069227	11749494	8938181	9978655	9600556	9481256	10890304	10382755	10089908	10367052	9971203	10627941	9093924	11506154	10537425	8.37952e+06	7392827	8712179	7.62392e+06	9868728	7.70128e+06	7.9622e+06	8016059	7.99097e+06	8.242e+06	7321031	9400441	7243198	8.02591e+06	8206674	8349914	9440303	9215552	9302276	9935334	8159818	9348649
Serpina1b	P22599	29328614	26829004	25319842	25933674	25049804	16331199	23757886	23215188	22793488	18393012	21574088	18584968	16802780	26258918	18888768	25272732	28596940	15491950	21272718	17460138	15175278	20008168	29357364	35021552	13044934	21013536	9271852	22041638	32287238	30493606	29728926	21702452	17333400	26255310	16168142	22049496	31467562	26588582	40699668	31055506	22202848	35767524	32127842	34786380	33373504	28665730	28789536	26415786
Pnp	P23492		20691.9	16481.2	28944	16059.8	14307	9340.03	10900.2	13277.9	18180.2	39663.7	7637.72	20140.7	10846.1	21421.8	17110.2	10065.5		10279.2	22834.6	10706.9	10269.7	8217.96	13111.2	15075.2	20280.2	13246.7	21290	18593.6	12044.9	15997	21566	31725.8	12798	9207.83	14530.5	2854.52	27787.8	15720.7	28264.7	15632.2	19932.5	22547.1		9143.15	26935.2	13999.2	10661.7
Ces1c	P23953	12863760	8.23192e+06	13436002	11791386	10335657	10999565	11242775	9356223	7799524	11185462	10425953	8820447	12503266	12576727	16550371	18717572	13300445	10130716	12920003	8396268	9760032	7.53375e+06	9697108	8267929	10473487	9605117	5298715	9153352	10354849	10340404	10600323	15535082	13862477	10703097	10554366	13105346	7272145	9412198	8300759	8823954	10700674	8448336	15470890	15017148	13261984	11517673	8593900	10039995
Cat	P24270	6054.57	7537.57	5364.75	10963.6	6869.39	7429.38	8298.45	14812.5	11009	8516.05	14013.6	9720.99	10096.3	3785.83	10048.6	13040.2	4715.13	3806.58	3661.78	8241.41	9128.41	6910.16	6947.47	8263.72	13139.1	17807.6	11389.5	13945.1	13213.7	10512.6	7345.38	8850.67	10926.5	8828.62	7610.58	7941.88	12871.4	22796.7	13201	6122.64	4747.95	6213.38	12749.5	7610.56	10523.6	8123.39	10381.1	5772.33
Ppib	P24369							3230.77		574.173														4689.94	1588.31				4689.27							1489.38							2706.02
Gsta4	P24472	13831.1	20774.9	26968	14056.8	10524.8	15428.3	13239.7	16185.4	17587.8	22377.6	16570.5	9673.23	11013.5	33098.1		6281.31	15846.9	16222.6	11438.1		17769.9	10849.8	30747.4	34862.4	66056.9	12543.4	16233.3	3773.89	17980.9	4661.46	13483.2	10974.3			11678.3		16415.6	8226.29	5553.03	9814.93		5420.6			21972.2		4464.38	6640.35
Lta4h	P24527	330.926	1464.61	1966.5	1061.39	1225.67	1503.66	1428.05	1181	738.317			2226.44	1383.16			2571.97			2266.24	3737.21	2105.22	1892.02	850.465	1022.81	571.069	656.412	4819.03	2399.79	1101.06	1571.83		2888.49					911.203	547.034	1566.97	984.995		1020.77		371.121			498.445
Aldh1a1	P24549	10072	12449.4	9196.92	15682.5	11389.7	17927.9	11268.5	33515.7	22105.2	19344.7	26645.3	11612.1	14243.3	7864.46	14055.8	8103.63	15757.7	11058.4	2577.13	4354.99	14301.2	10471.8	15959.9	17320.9	31542	31366.2	17374.6	14020.2	17251.2	2807.58	9364.89	1722.44	10678.3	2381.52	1889.55		11293.2	21542	3312.61			4789.83	2662.38	1851.57	7769.21	1729.42	1582.34	1251.51
Tln1	P26039	2820.21	3259.64	5944.23	6039.1	3667.36	3424.31	8595.22	4647.66	4249.55	2432.43	3547.42	4191.24	1651.04	2668.09	4419.62	3218.35	2829.46	2347.99	1996.67	5825.42	3162.27	965.708	3096.16	3101.07	2741.36	1748.12	2504.58	6159.63	3906.29	7903.39	5831.55	13854.9	27153.5	5664.69	24099.7	6746.1	4707.42	11685.8	13407.1	7324.79	9135.62	12880.9	6847.25	5547.21	8829.8	6708.22	6874.7	7089.34
Msn	P26041	164611	66426.7	127277	102400	274182	77899.1	65961.1	117607	122800	68323.6	151141	357230	101099	128.736	292000	96989.4	87075.7	119161	143550	94400.1	85202	116289	43276.1	100314	96219.1	106330	69588.9	80332	79642.6	106393	152089	147122	188586	238659	78352.3	155517	102556	83780.3	287661	244047	320989	96630.3	253332	122951	280822	294228	87969.1	95101.6
Chga	P26339	8441.98	7700.41	4336.3	3264.8	6212.79	5104.94	4457.43		2615.36	3950.45	5729.81	3350.68	3600.31	6661.44	8431.91	8201.05	6401.29	9034.73	7997.05	5564.46	5591.96	8604.23	5970.89	6231.73	3040.62		4266.54	4967.52	8954.8	7149.49	8018.79	5945.16	8241.46	8978.13	9328.64	11666	14747.9	3291.42	7987.25	8618.76	5216.43	6232.12	10961.6	8680.85	11083.1	11951	8748.17	5258.78
Marcks	P26645	2374.97	3500.72	4134.28	6295.64	2994.81	5498	2621.72	8991.56	2478.72	3088.5	3312.09	5309.03	6697.11	2805.32	6623.81	10700.2	2588.49	4977.21	3524.54	7078.84	3441.94	3404.39	2565.89	3600.23	8600.09	7625.82	1900.13	2310.32	7162.27	2627.37	6780.05	4975.57	4634.08	1554.74	5178.17	3776.5	4766.33	2426.1	2744.81	1166.03	4776.29	2186.97	6179.83	2427.16	7210.56	2393.65	2394.28	5741.35
Man2a1	P27046	2316.14		3295.61	2352.56	3009.99	2600.7	2719.81	2564.82	782.485	1189.52	3116.97	3507.54		3572.5			3411.94		2036.66				1869.45		2777.46	526.015	2012.8								528.651		3027.81		629.963							1583.18
Lipc	P27656	20736.5	12951.8	20423.7	20664.4	16775.9	22516.6	21276.3	18519	8667.59	16058	15939.7	15319.3	16602	14852.9	10537.6	17626.5	23233.7	14470.5	12963.3	4989.6	19941.3	10199.3	16339	11636.2	9427.17	18146.3	5254.22	16270	18595.1	20674.6	18702.3	15235.6	14579.5	19326.8	22828.9	19142.5	12914.5	11641.8	17561.1	17343.1	16793.9	17543.3	20470.7	25283.4	17113.5	19953.4	16519.1	20779.9
Pdia3	P27773	6952.67	5293.58	638.99	7597.55	4109.56	1572.16	6937.43	3629.92	4704.65	4170.89	3415.7	4137.23	4077.07	3049.22	4303.84		3312.42	5038.81	4243.8	5205.49	1052.79	6373.43	3436.16	3409	4832.12	4257.12	4059.16	3584.96	6289.04	4822.13	5176.84	891.818	7665.05	3986.14	7079.19	6597.72	7085.25	4898.93	7569.1			6747.59	5319.07		3621.09	7540.38
Il1r2	P27931	8258.03	5239.67	8115.88	3303.13	4328.55	3797.11	8790.72	4347.48	3566.24	5882.62	3902.76		4700.47	9172.87	8457.05	4809.72	8773.39	2863.74		5372.62	8540.62	3073.89	5381.94	3696.94	2257.83	6565.52	6529.63	3609.79	5875.21	14463.3	9324.58	6331.65	5049.07	8774.91	8260.96	6813.64	12233.9	6034.84	8999.7	8463.65	15703.6	10972.8	14177.6	7545.44	8446.81	8358.21	6288.48	5128.33
Dcn	P28654			41086.3							1461.49												1962.89							1137.84						1820.02		371.37								2005.03
Mug1	P28665	9608671	13111421	9347785	10021407	7.55521e+06	9701284	9358598	9875066	5960055	6.00064e+06	6035054	4.04625e+06	10534840	11745306	11545948	9708750	12665365	8.1143e+06	7.93323e+06	7.55421e+06	6.42773e+06	7398853	8383034	8776710	5709959	6.24889e+06	3623695	8504752	9741151	11753522	8.30697e+06	11046153	12145844	13984521	10118195	12430594	6.68422e+06	7.03641e+06	13166246	10485929	10427753	11083235	11850792	11150953	11883915	10331200	10034431	8295614
Mug2	P28666		285072		2398.99		1456.12		2686.89		60445.2	1220.89	142518	1963.13		2727.46	8755.67	943.015		2354.83	2184.24	3198.36	56848.3	1920.99	1418.56	1800.72				1366.29	3395.17		60825.9		1474.24	3077.69		2027.26	3015.25			1958.56	1782.25	1339.3	2968.95		2887.62	1924.94	3066.34
Dpp4	P28843	10635	10725.1	12183.5	13297.6	14772.4	10874.7	6427.98	20186.5	11407.2	18876.5	17209.2	11156.7	11417.8	14597.2	8904.21	9299.25	16920.3	11570.7	11657.6	7636.36	11778.1	15528.4	10534.2	11403.4	19606.5	14149.8	7260.82	4092.8	6147.92	4192.58	5581.3		6301.65	4868.54	5558.56	4759.45	10906.4	6113.53	7332.08	6613.19	4073.87	3551.51	5125.58		5301.31		5995.94
Vcam1	P29533	20499	20913.9	23785.7	22853.7	23914.5	24405.1	19006.2	21794.2	23375	26484.9	22981.9	24134.9	24202	23105.5	27388.3	29122.6	31263.4	23526.7	24143.5	25985.9	24390.7	27320.3	21727.8	26174	24228	19702.9	19622.3	19093.3	23084.7	25245.7	20023.5	23074	23660	23763.2	26473.4	29956.6	37438	18458.4	22535	22538.5	27259.7	23258.3	25340.7	25235.5	22471	29542.3	24287.9	23466.1
Serpina3c	P29621	397233	147460	233512	160037	338745	225523	102512	146689	233058	266661	289317	240457	139442	213377	139487	133565	168423	448226	340814	2428950	116157	424116	261803	163571	126429	153456	1.02541e+06	121720	271360	113374	159156	211879	131237	118752	73702.5	86421.4	78025.8	290160	105459	128778	70210.4	117262	74564	100708	134630	126418	103320	127537
Ahsg	P29699	17513716	13276548	13369611	14607346	13081894	13367454	10293366	12240775	10472467	10779059	11939718	13633742	13117059	13859383	15592889	13362544	13294583	13114425	13619473	14588501	11627085	11721766	13305405	10433394	12130548	12099368	8861476	9099722	10075300	13257864	10478825	12874054	11486513	10431252	11243143	12154052	12159818	9542724	10246261	10617988	14468354	10277945	12204907	10815258	12517811	10619729	12452864	10263837
Vtn	P29788	1.48259e+06	1694046	1402937	1.30449e+06	1.73385e+06	1.59342e+06	1.34564e+06	791972	1502984	1.27824e+06	1.16242e+06	1518478	1.28145e+06	1.7233e+06	1.47378e+06	1.55795e+06	1.51064e+06	2.46134e+06	1946933	2.99053e+06	1.06355e+06	1.95047e+06	1378708	1.25157e+06	1.12462e+06	1.01923e+06	2.24355e+06	1.01239e+06	1.39558e+06	1401828	1.14505e+06	1.36761e+06	1.41357e+06	1435324	1302504	1.24128e+06	853353	1.15872e+06	1.11135e+06	1.22492e+06	1.58038e+06	1388037	1.33766e+06	1.37941e+06	1376388	1.27097e+06	1.29974e+06	1.17847e+06
Ppic	P30412	3275.07			13594.9	9300.78	8722.83	11526.4		11484.4		8880.05	13248.8	14778.6	10205.2	13639.6	9203.16	8931.09	8998.54	4641.82	12947.8	5820.85	4656.6	12026.4		8597.09	8517.43	8243.82	12458.2	12113.2	17314.1	14283.7		13131.4	3119.64	11411.7	9739.19	10224.6	9719.21	12767.2	14552.6	20972.6	15156.4	10070.8	14729.1	11065	13178.7	15404.9
Saa4	P31532	2.08463e+06	2.64584e+06	1.27901e+06	1.2834e+06	1.28216e+06	1009497	1.08446e+06	1.30527e+06	1.77415e+06	1.52842e+06	1.10642e+06	1.34639e+06	1.38067e+06	1.26689e+06	949020	1214656	1.09167e+06	1.0813e+06	1.66439e+06	1.54247e+06	1.02144e+06	1.66782e+06	1.95823e+06	1.82593e+06	1.46812e+06	1.26071e+06	948135	1201553	1.04929e+06	1118462	1.6199e+06	983881	764661	810125	832493	916380	574509	792853	1.25391e+06	1.27654e+06	901808	1.4675e+06	608199	936578	968523	1.03939e+06	1115377	902863
S100a9	P31725	9166.74	11210.7	10155.2	8300.17	10722.3	7101.65	11124.9	6137.79	17571.7	16252.3	6338.23	8175.39	5089.61	7091.79	7291.18	10841.3	5163.82	9715.4	18988.1	110843	3498.29	23271.5	9002.53	6471.86	11810.8	4800.36	55526.2	8492.86	4459.57	6004.44	5266.48	6968.27	3352.96	3532.56	4353.95	5432.99	5640.14	4211.34	5150.7	6457.35	4225.72	5701.09	4851.21	8164.19	6301.24	4069.56	6409.83	9934.58
Ceacam1	P31809		3378.51	4055.47	4281.55	3547		3015.56			5149.21			3046.79	3349.39			4165.99	3997.67	4125.83	4227.85	2427.79			3595.09	3054.49	2983.62		3021.58		2832.34	3344.09							7418.93	5098.7	5659.3	4405.6	3601.74		3291.93	5902.82		4440.05
Serpinc1	P32261	4065420	3954587	3.64205e+06	4193533	4340704	4.35197e+06	3.97313e+06	4.42538e+06	3.59752e+06	4202567	4.82226e+06	2.93178e+06	4630528	4.17549e+06	4.97302e+06	5360055	5154832	4227531	4360539	3.60777e+06	5286728	4.02375e+06	4.37445e+06	3534541	5220046	4.77925e+06	2520071	3.53943e+06	2.98148e+06	3651070	4322269	4.44929e+06	4.36582e+06	3.36614e+06	3458625	3.42075e+06	3.84086e+06	4447270	3.56334e+06	3.25918e+06	3.26354e+06	3.94036e+06	4914602	4185056	4396391	4493270	3.7802e+06	4.15159e+06
Pvalb	P32848	14739.4	31133	25442.5	34647.9	44777.6		81503.3		12814.6	4906.13	79792.8	59756.3	26536.8	34661.4	9694.62	31087.3	22165	27550.4	50537.6	13986.5	21824.1	20979.5	19457.4	9442.89	13647.8	14266.2	5469.49	38890.7	9840.91	63928.6	7188.66	30102.3	31225.7	29033.9	47522.1	126426	128812	15117.2	53900.3	68869.6	13631.7	8546.82	68899.6	25211.8	30519.7	106087	43579.2	47147.5
Wars	P32921			1247.06	1002.92	1190.27		1464.52	1152.91							1517.08											1498.68		1842.13			542.126				1327.61		1242.23	2132.37	1542.04			672.622			1240.89		1252.49
Proc	P33587	128792	130352	120228	127588	122539	139829	115958	155400	157419	158685	164812	180779	144278	136999	126795	118575	144257	140942	145521	102581	151759	136284	139516	130470	160934	161314	105795	127631	128052	123816	126026	109889	97903	133389	107448	108916	101590	135125	123820	136861	133101	133299	103295	115016	127961	145432	132179	125428
Mif	P34884	5917.59	3938.41		7931.8	4815.03	3632.16	7141.35	1951.59	5807.11	3514.67	11942.4	4266.26	10226.6	4894.99	11727.7	7162.95	6125.08	3905.73		5338.74	7465.6	8195.89	4113.67	8085.38	12510	17172.1	7936.38	16636.5	15144.9	10877.1	10006	7123	12643.8	13000.3	5943.07	8856.47	9767.79	11022.7	10178.7	7915.43	10347.3	5615.38	13658.9	6193.67	11557.3	8277.86	7241.38	4285.62
Apoc1	P34928	15201378	14063040	12142866	8393214	9424004	9424374	11139276	7.49563e+06	7977033	8675198	5.16618e+06	8290102	8723043	8977460	10154832	10468500	11680091	13849886	14560079	10240953	7495662	14237811	13993634	8322125	6733340	5741794	6082722	10099754	15810134	16985872	19922120	17082812	12252310	13730763	14347192	12542072	7596625	5067542	16008409	18781920	16021693	17087424	10830480	18172428	17874070	7.14442e+06	16966618	11283692
Rab5c	P35278									2325.02										807.482				1071.68			2106.87		1563.88				1387.29
Flt4	P35917	40003.7	29608	22285.6	37260.1	28395.4	35112.6	20737.7	35289.3	28023.9	36176.8	41416	32441.4	25693.4	27851.8	32062	27969.3	25580.6	22496.2	28739.2	23495.1	36337.5	26712.5	28274.9	22939.4	40518.6	34872.9	18536.5	20874.3	22594.3	19469.6	23546.6	19850.7	22365.6	26719.3	25505.7	30366	23740.4	24279.4	24568.4	13720.7	12345.4	22364.1	24054.6	28171.3	24496.3	23088.5	23601.9	23389
Mbl1	P39039	393960	436386	418765	358346	351527	331749	410593	370863	360546	384584	408998	333295	440364	416931	389157	369726	373748	273146	357636	218406	345301	417919	391181	393838	414644	386936	204632	398582	409230	383855	412870	409131	383040	469320	373860	434854	268975	430354	401273	388461	299062	386387	374230	465963	419390	457494	443896	374676
Cap1	P40124			867.616				1218.61										531.958													1093.21		3055.22	4677.82		3235.04			2050.47	2803.61		3967.33	2021.99		892.146	2206
Tkt	P40142	4934.43	10146.8	8256.48	10937.5	10114.2	10098.4	11913.4	15918.2	13798.8	12806.8	12867.1	14123.1	9067.19	8360.87	8652.06	11067.6	9367.57	10025.3	9916.35	27986.1	9599.77	13709.1	11939.7	11615.8	17102.7	17388.7	29001.2	14318.1	19463.8	7988.65	8988.42	8189.55	8175.52	8807.07	6845.9	5347.86	15484	15662.7	9005.67	8632.08	6324.84	6884.85	9905.59	6483.23	10013.9	9718.77	10949.3	9496.61
Mbl2	P41317	439549	323687	710357	558222	447709	456494	443473	630622	448445	677474	641664	451002	474795	432375	549256	565693	500079	371324	393540	254223	638620	349093	392132	491286	657264	635173	151400	507950	507849	566512	716884	605319	491926	434565	877859	383265	527049	687836	452194	414676	415440	471986	508460	641430	523894	477876	570785	741896
Lifr	P42703	180989	359255	156588	192073	117947	150980	182457	115524	114798	114549	99891.1	63823.7	167913	178337	169790	132719	234953	108721	109374	87016.8	117697	126428	164152	208337	86035.7	113031	60891.1	256310	365010	430657	177319	275862	297957	430726	261511	305397	336812	182697	523575	355913	607205	375566	243193	350122	301810	419288	396532	248584
Clec3b	P43025	27844	31066	33488.2	26185.7	8496.68	20269.5	36447.3	19072	30263.4	19792.1	25958.3	18228.5	30706.1	9990	33230.8	25201.5	20413.7	46487.8	29089.4	38560.6	23508.8	11739.2	42133	29458.9	7582.06	26286.3	3338.31	20393.4	36910.7	42289.7	46113.4	36652.6	40219.4	33825.1	44870.1	40877.9	48595.5	39897.9	41527.5	38914.6	38532.4	31014.2	50776.8	38305.2	13640.4	45099.6	54619.7	45155.4
Akr1b1	P45376			1817.57				4350.27		3176.12	3750.89	3854.5			3207.27			1346.5				1734.32						1547.24	4100.74	1663.09	4152.34			2234.13	1242.88	1435.19	2828.77	1309.45		4350.06	3742.93		572.851	2247.08	1405.68	1578.08	1261.01
Gpx3	P46412	444095	537300	390546	498371	550983	438653	493314	448177	369986	465759	445064	340804	377516	770695	790632	497986	687495	555314	493258	788010	449315	407086	490153	466479	489494	418026	414046	469648	489279	520289	509744	638633	647983	732750	591033	704921	811914	474069	489826	464146	594876	457199	864870	606184	576208	509561	484771	296292
Capza1	P47753			3759.04																						3903.23		6476.24						1550.01
Gsr	P47791	9376.85	16214.6	10758		9483.28	7602.01	10221.6	10633.3	7191.69		12747.7	10330.3			9842.28		8396.33	10389.9	5805.12	92259.4	9283.67		9230.11	4561.76			12378.7	5593.95				4909.52					19491.3	16505.7		6989.61			4420.06		7340.3
Igfbp3	P47878	29431.3	28977.2	35929.1	27445.6	28815.6	23074.9	27219.4	30980	19975.9	28167	27428.9	34183.6	23913.8	23992.4	19976.5	27974.7	31238.9	20165.6	19140.8	47431.4	26686.1	20925.5	27042.3	34231.6	30462.7	21200	20110.1	23630.1	32047.6	30113.4	23640.7	31415.3	27499	32522.1	33786.9	30371.6	29679.4	19433	36612.5	31886.6	42551.8	29367.3	36469.9	26737.7	32592.2	29230.1	34654.7	29263.6
Igfbp6	P47880					2412.1		1382.65				1545.46			597.535			1831.28		1646.12				1092.29
Serpind1	P49182	406679	343848	332070	340475	294205	305865	311774	350824	269798	341233	339248	304698	359511	317356	401671	377832	400532	338206	326386	212798	375084	272999	327889	318608	343698	351112	108440	270814	312343	366192	419479	347868	314483	338787	326474	287055	285946	359186	349472	320271	348558	332802	319211	320229	341236	394193	336559	376649
Epb42	P49222				13695.3			19367.8						5747.36													680595				8404.51										8036.53
Psma2	P49722	3908.6	3703.55	5618.44	8307.79	9156.72	5474.38	8828.7	12076.5	7391.66	6272.33	6959.98		7348.89	7905.48	10927.2	6863.42	10849.6	15263.2	3328.64		8831.12		7474.72	11697	5380.4	8571.37	8298.51	6679.93		1738.2	8093.56	4859.15	8639.31	3313.92	3934.41		10579.4	6285.92	7985.02	4091.99					5830.08	6560.08	2708.49	3780.16
Ahcy	P50247		8054.61	4513.52	8092.58	5581.69	9327.45	4526.61	10762.2	9823.52		10540.1	6827.32	5187.36			6727.77	4359.54	6066.54		7127.31	3827.92	4973.17	5837.33	5987.56	9231.74	7503.46	8514.89	5225.97	17376.9	6186.44	4866.68		3860.43				9186.14	11400.5	5541.84	5629.64		4287.97	4654.14				2975.86	3334.17
S100a11	P50543		1275.11	1073.13				1744.49		1584.41	1260.91	1250.37			2504.49			966.797	2206.15	2046.15	6280.86	1372.18	2283.07	1250.29		1381.93		8663.8	905.704				662.408			911.672							938.178					686.69
Camp	P51437	12208.6	11129.8	11527.6		8703.52	14164.7		8233.93	16957.3	5385.55	11155.6		11111.8		10687.3	11533.8	12287.9	12774.2	19151.9	40255.5	14667.9	17186.5	13309.4	18551.7	13606.5	12340	29676.7	14570.6	15941.7	20407.8	16115.7	14106.5	12036	7022.87	13056.8	10809.9		14349.2	17574	19388.5	17726.2	17011.2	9333.89	14471.8	15543.9	14697	22712.7	22068.7
Slc25a5	P51881																																	4353.91		4457.15				1787.3			1036.96			672.049
Lum	P51885	316024	327912	315070	349545	345971	263102	383911	259617	264132	259733	302524	316349	367102	392851	460309	419929	404156	375540	307372	277604	340804	317141	368277	277708	321840	325716	175566	360169	384476	428299	353139	386101	448749	399758	423286	487034	482734	342567	395139	360596	491899	408215	592404	509313	484598	383294	455450	385352
Apod	P51910	148750	125209	144597	143994	98188.7	135993	107379	137477	102157	133183	151321	111468	177053	115420	119653	155303	135927	101488	121610	113735	143054	128480	127219	100603	111134	159885	91689.3	192153	146165	180730	161890	167355	158744	134288	175344	186087	174344	179845	159484	137540	200904	147697	190996	187549	155188	242228	185022	184555
Pon1	P52430	1591999	1.25718e+06	1.0524e+06	1.22599e+06	1.15022e+06	1.783e+06	1.04274e+06	1.70798e+06	1.17798e+06	1.60033e+06	1.70704e+06	1.25315e+06	1.54155e+06	1.42625e+06	1576242	1.3942e+06	1.53235e+06	1.48734e+06	1.07766e+06	944471	1.42122e+06	1.04456e+06	1.46804e+06	1.36886e+06	1.76809e+06	1.60133e+06	731222	2.00752e+06	1.81622e+06	1.5273e+06	1675123	1.98115e+06	1810685	1.37813e+06	2003717	1.45106e+06	797992	2.02861e+06	1.37394e+06	1.39813e+06	879583	1.20584e+06	1.49948e+06	1.56031e+06	1.76967e+06	1.57029e+06	1.52866e+06	2058447
Pkm	P52480	46688.1	69708.9	69457.2	58933.7	70883.9	52894.3	96249.3	53100.6	64709.1	62016.3	70576.1	60515	51936.9	51622.7	68754.6	53038.1	67780.8	41602.3	69768.4	76890.8	57633.6	57486.9	58340.7	64546.7	49047.7	59488.9	82080.8	68985.2	60596.4	59472	44415.3	96678.5	141806	76244.2	71781.9	106771	110576	65134.3	62644.4	68324.5	88525.4	68446.1	97558.3	60779.7	72543	72657.7	69886.7	66824.6
Pltp	P55065	108443	96323.1	63769.9	105891	102373	136041	114069	178490	157335	210731	248111	118156	149181	104637	133322	126189	117341	133497	105997	98863	198623	155446	148912	146762	253463	250089	76978.6	249159	228130	192719	208675	145235	119379	97928.6	144519	110387	136971	296186	144770	137484	146937	131125	115851	137789	112561	200981	249692	235942
Cdh5	P55284	4320.92	9223.13	8191.77	9113.51	7530.41	9586.9	10000.7	12700.3	8301.67	10792.9	9821.19	7606.53	9873.43	6381.27	8624.97	11797.5	8604.09	14678.4	7136.54	9102.88	9535.28	9998.64	8193.45	6153.78	10183.5	9972.74	4455.09	8657.55	9290.96	11369.5	10004.2	8886.02	6769.2	6247.88	11637.9	11733	9853.3	13725.1	13172.1	9502.12	10288.9	9578.28	11318.9	12449.3	11380.1	11564.8	12650.5	11641.1
Usp5	P56399				2725.13			3372.47				3661.09				1960.07						2657.99			2280.06		6125.83	2278.97	5386.81		7444			3677.97		3568.74			3745.28
Atp5f1b	P56480			29783														968.706															2525.47	3768.88		3782.05
Tpm2	P58774-2	5581.54	21943.3	12697.2		9422.52	6182.4	10696.3		10761.5	6603.99	11219.5		4405.83	1402.63		7585.58			7968.81	13642.2		5475.21	7746.93		11044.4	9738.29	3600.54	7019.54		7800.21	8719.22	15394.3	11220.5	9332.8	8594.56	1757.61	2088.62	17415.1	20829.3	6468.81	17493	8932.61		11621.3	10702.9	2518.84	11663.2
Lrrn4	P59383			4471.41		5459.63	7326.42	5629.14				4937.9				3184.99			4863.34			3916.72	4573.62	2415.7	4316.18		3821.17	4396.8		4190.52				3429.13	5176.44	5225.96	7204.97	5832.15		6058.34	3343.09	8906.5	5847.11			1447.85		8339.79
Arpc4	P59999								4699.29	6671.87		3472.29										4617.9						10184.1			4538.44			3799.22				7406.05					4137.21
Pcbp1	P60335																																							1677.78
Eif4a1	P60843				64627.5	43559.6		6551.79				6776.41			26357		11433.5			47499.6		13835.8					15270.1										7048.04	17304.5	6503.38
Rab10	P61027		2242.58	1905.11			2114.77	2169.03				2006.95		1163.69		1208.26							1568.77	1788.54			2742.22			2042.82	2515.97								1741.84						1723.54	1277.1
Arf3	P61205		870.622			682.025	1021.81	3248.92		2317.36	1078.37	1436.68		1239.42	784.18	1789.45	1438.51					1278.28				2192.74	1705.93			1508.82	1206.64	711.096	922.908	1392.69	864.478		1102.1	1003.27	2862.9	1759.35				898.172		777.002			947.197
Serpina7	P61939	134980	90477.5	61439.8	91635.9	125618	109128	51239.4	191930	150883	168562	187921	209860	117234	69222.2	85503	103582	90370.7	217695	159094	133113	152626	205125	133351	96281.6	159538	133707	74397.7	39711	36579.3	36095.6	79617.5	48998.6	38064.5	36164.7	41227.6	48289.2	37988.7	64984	35465.8	26509.4	87097	34587.8	74991	44861.8	44368.2	29513.9	39795.3	62797.1
Ywhae	P62259		2495.53		4366.17		1577.69	6718.4				4167.52					1570.99				3000.99	116511	2403.36	2674.97	4936.53	2882.48	5546.68	6329.56	4567.24	6186.66	3125.31	1539.94	3590.47	1852.57		3854.4	2661.49	3629.93	1791.85	2716.5			2105.65			3389.64
Mtpn	P62774							4096.66	3159.03			3561.19			1844.86									1293.56	2485.71	3306.01	3908.07	3717.31	4138.14	2526.1		1106.47		3493.85	2275.82	1730.16		2555.75	5121.29		1810.13		1862.69			2759.51	2269.07	1155.79
Rab1A	P62821		461.242				1263.12	984.71		650.959	692.634	1086.35										1010.24				1270.32		1046.54	739.751	706.188									936.017		404.114		215.379						480.092
Ran	P62827	11725.2	8003.23	4057.88	18228	8035.24	11725.4	7001.52	11662.9	14796.8	8842.95	29186.4	7910.48	4369.39	6935.25	20388.6	14299	5500.73	11674.1	4452.74	7004.05	10198.3	15509.3	10737	10033.3	15207.4	22639.1	13831.7	24047.8	16957.5	12381.8	9239.99	11878.4	14960.9	11359.5	8868.14	14769.5	8179.07	27523.4	18443.9	4097.41	16437.3	8009.54	23543.1	9435.95	7873.25	8646.93	14705.7	8379.81
Cycs	P62897	17694.9	29438.8	20726.5	27332.8	20384.7	14153.6	15579.4	16269.5	21836.2	19420.7	32043.5	23514.1	19128	17637	17658.8	23764.9	14467.3	13176.4	25163.8	26488.6	33544.9	22763.5	19618.9	20271.3	20100	22086.4	18424.8	9806.98	9011.5	12061.3	17845.5	11732.1	22795.6	13530.4	15358.6	22498.5	25803.2	15522.5	12470.8	11757.1	13376.1	10096.6	22068.9	15850.4	14593.2	9474.39	14185.5	9583.23
Pfn1	P62962		15981.6	25300.5	16759.5	22094.6	14000.6	33778.9	22299.3	33699.4	18655.8	25386.7	13211.4	32038.9	17843.4	32191.1	17258.4	20020.1	22663.6	16297.4	26817.9	11670.6	7498.24		16784.3	26563.8	20404.7	18544.5	25269.1	21324.9	21160.6	30765.3	22644.6	30624.9	33358.9	27117.3	23625.7	10425.9	32260.7	24559.9	21921.9	24098.3	21271.2	41911.8	19602.8	23721.8	16720.5	9941.12	20317.5
Hspa8	P63017	28393.7	24310.6	25985.1	37366.4	24846	31393.7	33384.5	43342	33466.8	32559.6	38424.9	30059.6	25941.4	21090.7	28074.8	27422.1	22272.1	23215.3	19151.1	31691.2	34373.7	25426.8	25625.6	28770.3	43072.9	45214.8	48718.6	32469.7	39439.7	24481.2	24566.4	23768.7	35604.8	22422.1	30963.4	22669.2	36739.6	41166.4	31385.4	22126.5	19466.2	25763	25732.7	23821.1	22636.2	24312	24658.6	20621.3
Tpt1	P63028				546.902		281.431	395.133			607.937	1078.5						278.068			9265.29	675.906			593.55		1233.38	633.567	1477.64	420.105	918.268	409.256	859.088			861.572		955.308	2118.43	1320.29	803.63			871.598					258.098
Hspd1	P63038	2496.15	1470.43			4117.15			16439.5	2946.03	2504.84	4270.7	6877.6	1959.94	2100.66	10357.8	2408.21	2070.22		2581.84	8037.59	2098.66	1880.11	2305.2	2287.9	3944.26	3094.89	3966.6	2769.72	3899.65	3328.04		1587.89	5982.19	2103.36	1264.99	6318.54	2151.41	3191.51		2031.35		1583.09	3468.25		2461.34
Ywhaz	P63101	12772.3	15541.5	14949.4	13421.7	8049.39	9779.93	10540.7	6466.87	12499.3	12601.4	10924.5	12288.7	9891.75	15643	13135.8	12659.6	11707	20429.5	12331.3	27502.9	12976.1	11082.6	9878.52	15192	9588.05	6369.21	16154.5	19098.6	19780.4	18405.1	16541.4	17482.2	37199.7	16929.1	26574	15520.9	20193.4	24637.3	26805.9	16233.5	18272.1	23798.7	15443.7	11870.3	20054.5	10073.3	11889.8	15247.2
Actc1	P68033	150436	25897.6	48549.8	28179.4	185069	140794	31554.2	208560	20175.1	23483.4	25356.9	48374.7	17908.2	20417.8	26499	29875.4	105614	17105.6	67392.1	434037	21164.8	22102.7	28223.8	130726	28620.6	166023	42657.2	41979	70694.4	124197	181559	26753	117387	49377.4	23093.6	30302.5	32384.5	223953	30825.8	60013.4	33951.5	74553.5	94691.9	22763	36627.8	21619	26672.4	99107
Ube2l3	P68037						1433.72		1565.43					1146.84							1312.47		856.231			2097.01	2726.58		2991.23	1962.05	1226.14	1709.29	1544.54	3371.14	1798.53			1738.79	5675.88	2358.05	1106.48					1637.8		1383.69
Tuba1a	P68369	5366.93	5498.95	8220.07	6369.82	4841.1	3357.96	6375.64	7764.14	7698.03	3714.43	6467.91	7237.15	3522.95	3248.21	6585.28	3905.11	8722.57		3765.78	5195.89	5613.79	4311.42	4713.72	5297.61	2978.9	5103.33	5994.45	8260.49	6485.65	9939.54	3573.5	14919.1	39374.1	6708.07	21952.7	9138.34	14828.7	18435.1	5303.28	10535.3	11400.1	12946.2	6935.13	5190.05	5522.27	7543.23	6853.38	7329.97
Tubb4b	P68372	4725.84	4242.62	6507.68	4425.21	5469.52	3878.22	11180.9	5378.59	4417.81	3370.38	4490.16	3145.17	3150.15	6077.89	6119.27	1937.78	6863.39	8865.7	2515.99	2338.93	6100.26	3424.74	2463.03	9302.1	6076.57	5248.46	6556.25	6053.98	6563.04	7393.99	8779.48	16547.6	22416.2	6120.9	14937.6	8912.5	7085.09	8681.83	13353.7	10880.1	8041.4	15774.4	7212.41	3215.05	7407.5	5926.26	4680.67	7013.34
Ywhah	P68510		1703.74							4575.17														3888.59									3041.78	3349.53	772.693	5632.53				2307.54		947.164	5292.48
Psmb7	P70195	3757.01	10675.5	9987.92	11778.4	9718.19	9807.28	15968.5	6533.44	10010.4	11010.2	9753.79		8703.87	7240.33	10503.5	24590.9	8697.38	6952.33	8357.63	17481.3	22954.7	10527.3	3408.33	11025.3	8466.83	3911.42	18175.3	13078.1	8773.67	10877.6	6137.55	4827.14	1724.97	6722.44	7262.56	11018.6	7755.71	7413.97	5849.46	10790.8	2089.69	6848.39	4193.16			2307.88	8453.4	5934.79
Selenop	P70274	143011	144959	82401.4	93143.2	147609	119699	151315	119300	131749	96472.9	134825	125326	135969	179778	163185	147633	182784	87104.5	118101	97319.8	142493	99663.6	159177	164510	117906	129588	88243.8	115251	112801	106854	79242.8	126240	122348	123311	126499	108707	95983.3	127747	97353.2	117984	126220	107497	174661	105920	129556	77592.4	98184.8	107659
Pebp1	P70296	2105.56	3776.04	9183.45	2971.9	3472.04		6687.35	7548.91			4288.68	4868.98		4661.34	3990.65		5456.23				5076.65		2340.8	4502.46	12093.2	8931.76		18149.1	6186.35	8488.79				5122.1	7655.18	5779.76	5108.46	18289.9	8273.08	6776.38	3051.38	4791.89				4271.56
Hint1	P70349									24366.7					5212.24	9411.64	9531.23				11718.1	6536.52	63771.8	6190.75			15490.4	13412	14069.4		7799.28		8269.77			13557.6			19119.9	13004	5874.23	3363.01	4554.22						6634.24
F7	P70375	39404.7	45673.7	36310.6	31754.9	32610.6	36468.7	32985.2	34791.1	33801.2	35696.9	27537.9	35535.7	33814.6	34110.7	28815.1	28186.3	26746.9	46351	45746.8	27296.6	23365.8	29776.5	34412.1	25641.7	26878.8	24408.6	18591.9	25171.4	26910.4	29966.4	37565.2	35518.2	30125.2	28269.3	33335.1	24583	9189.81	23779	30525.8	26455.6	31100	33730.7	21804.8	38950.2	31851.5	34306.1	29536.5	28508.8
Sparcl1	P70663	16221.6	10528.3	15606.3	14105.4	22226.7	13987.1	13942.6	12623.1	10843.1	12715.8	14852.5	10987.1	17304.2	13746.2	17688.1	17920.2	16777.4	16799.5	15144.5	15684.6	11379.1	17752.3	16349.9	12949.4	14180.7	11408.1	11272.1	11487.5	12705.1	13016.6	15933.2	16950.9	16660.3	13830.9	17754.2	19395.1	29926.1	13361.4	13238.2	14789.8	20202.6	13114	22770.9	21479.3	15922.3	14472.8	16537.9	14570.5
Cct3	P80318																									1449.82	3147.04		1676.05					2726.97	788.015	4100.22			4669.66		758.932
Serping1	P97290	1.03662e+06	880125	991507	884970	1.16736e+06	851452	810844	1.23419e+06	1.08834e+06	996076	1.14087e+06	1.41701e+06	915890	888248	912431	757745	1.00447e+06	1.06361e+06	1.21466e+06	1.00385e+06	1.057e+06	1.02682e+06	1.05116e+06	894716	1.13928e+06	964087	1.00691e+06	909206	960235	865844	1256089	869276	884108	898568	788087	864030	858561	1.02688e+06	888264	950028	885444	974751	1.01236e+06	915751	952901	729331	1.00468e+06	982289
Serpinf1	P97298	128826	114769	102511	104144	119889	108297	98219.3	153837	137898	124813	145129	147136	112535	114854	127596	108406	117369	130579	104166	74632	147305	112252	131367	108591	143773	142070	67447.1	121142	126730	129514	126101	101434	108739	103183	105749	123707	98264.2	143073	117175	119318	136835	149168	124716	112253	133717	124908	151991	136459
Nrp1	P97333	12760.9	28028	13242.7	10467.6	14410.8	10676.4	14198.3	9031.11	19409.6	6686.46	7720.19	6533.4	10721.1	19456.4	7646.5	7980.24	7230.68	24879.4	20162.5	25220.1	5548.75	19048.9	14370.4	14604.2	9738.93	5589.61	19225.7	4691.81	7896.38	4887.69	5541.44	10010.2	8786.75	9166.02	11596.1	13965.4	6980.28	4503.25	14705.6	6098.37	17392.3	10971.1	10680.1	7604.61	10484.6	6840.74	8897.78	4402.45
Sptlc2	P97363	41207564	37212876	18036524	39224740	48333368	42927196	26066020	28678908	45065108	36636528	35306564	45909920	27051936	45873584	32851496	32616410	30129674	45976664	63159764	64921100	34414500	48442728	37734388	35908540	36261560	31564260	59865532	30067894	28557878	29529532	58997020	33947692	26700946	34336092	48532328	45691140	38471436	40790784	31481676	44974136	51137808	64301600	31413368	36062684	40662668	41511052	40651480	59587448
Anpep	P97449	9850.54	8049.99	7862.5	8089.91	11207.1	9977.1	4866.04	15343.5	6977.57	10218.8	7895.65	9034.27	9894.3	8314.4	12139.6	11053.9	8568.09	7138.39	10710.4	8149.56	11551.4	7456.38	7220.43	7996.54	7193.06	8346.56	3191.16	4387.4	6410.4	5390.18	5589.74	7479.21	6166.36	5037.24	6615.08	7108.28	9246.89	5088.57	5695.29	4220.56	7259.71	3508.53	7814.48	7753.53	4873.25	7453.68	6677.64	7295.06
Gclc	P97494		3529.55				4650.74		4189	5915.06	4931.01	5960.08		4264.94			4168.93						2718.05	3428.28	7264.43	6628.69	9010.92			4085.81	2849.51		1968.27					5675.18	6227.45
Fh	P97807	17404.8	2138.74	3363.95				5547.58	19457.2		37475	5514.81	10213.5		17028.3		12714.4	19232.8				2337.94		19994.3	5149.36	3923.88		19984.3	3103.41	18425.2	12429.5		5709.56	18415.8					4394.88			21717.2					25096.7
Bmp1	P98063	5280.86	3793.89	5916.94			5591.21	4935.37	4700.38	3250.99	4847.96	3484.77		4376.69			6687.56			4257.16	4224.48	8367.12	4795.55		2590.53	4136.82		3280.14	4524.16			3291.14	3289.23		2382.6					1572.49			3253.91		5035.6	1818.69		4827.85	4433.97
Masp1	P98064	18459.7	23382.8	19944	26039.8	24225.2	21180.5	15191.5	17194.5	19902.6	19461.4	20682	29533.7	23197.3	17791.9	15499.6	18973	18394	10428.1	26592.2	23786	14705.8	21572.2	29020.6	22981.4	18517.9	23365.3	15408.2	17382.7	16798.1	27921.6	24726.1	24993.5	18755.3	18959.4	22828.7	28560.7	19943.4	23424.4	24896.8	22939.7	5859.73	23402.8	22970.7	24106.7	21217	25804	25909.8	29739.1
Masp1	P98064-2	55461.8	52469.5	58240.7	54969.4	46486.6	45786	38707.6	32845	55997	54429.7	66475.6	39818.2	53033.8	42706.2	49344.7	47365.4	42895.3	52464.3	47827.8	47057.3	47000.2	50133.6	49179.5	53955.6	58008.5	55246.4	33520.8	41607.9	50884.4	58609.6	59793.2	51488.2	44216.9	48842.2	48920.3	55167.4	60996.9	47567	57584.4	44376.2	47511.4	54617.7	45799.8	56510.5	39558.8	57719.8	62985.3	65585.9
C1qa	P98086	52194.9	41854.5	25216.1	43727.8	50866.6	20206.8	38661.2	34862.7	34689.7	45286.7	52486.6	52773.9	67765.7	29041.1	30353.4	42387.5	69277.7	24593.6	57288.6	26025.9	52303.1	21511.3	47497	32958	46906.1	50406.4	37914.4	42044.9	29484.8	36939.5	45846.6	32259.1	58402	63801.9	53909.4	62120.7	63757.7	47766.4	14210.2	41838.5	32515.4	51123.9	37125.4	37166.5	30962.9	95064.1	35501.8	50636.9
Tubb5	P99024											17607.1															3466.72				618.882			7161.69						755.768						21398.4
Psmb4	P99026	32638.7	30280.7	31706.5	32099	28091.3	24679.9	33495.6	36685.5	33902.3	23385.6	37469.6	25833.5	21619.3	20206.2	35413.9	19571.7	32901.8	15046.8	22761	21231.5	33278.4	17606.8	30269.9	28465.4	38690.2	41661.7	24396.4	22502.4	22090	12314.6	13097	22493.9	22860.7	16923.2	14630.6	12983.5	29679.4	28009.2	13996.5	15106.4	13728.6	14500.5	21974.5	15627.5	20856.7	13556		13980.1
Prdx5	P99029			1652.41				2541.29						4674.09	1765.85					567.025	4846.98			1434.13	1366.1	1096.46		3107.56	966.642	1643.37	1560.52			1591.9		1798.91		1215.84		472.029	394.523
Apoa1	Q00623	96964680	83921408	87162320	79492464	46740724	47135976	35438076	102697504	77099368	84260104	73774544	58612432	70020152	64968172	29448460	80936904	54041060	53608380	78661264	64591564	84647384	56945920	96840912	53505136	68366968	79694248	35788252	76323512	104498792	86396832	88518408	86645800	59822096	70926840	77117016	88015216	73512864	76297400	90150472	79726024	83614112	73096328	86953136	86712352	65599512	75698472	89645072	93126128
Serpina1d	Q00897	3.51784e+06	4397821	4.02384e+06	3562784	3.47931e+06	3.30247e+06	2.81211e+06	2722041	3.55372e+06	4.0039e+06	3.17751e+06	2.80254e+06	2.29153e+06	3484103	2949377	2625207	3.89396e+06	3355770	2.92182e+06	2.40524e+06	3.06719e+06	4.07666e+06	3.73842e+06	3.78993e+06	3.06552e+06	3.06813e+06	2.1471e+06	1.54287e+06	2.03088e+06	921227	3.22619e+06	4281807	2.5433e+06	4470841	4.6126e+06	4731020	3482683	2.72146e+06	5.15953e+06	5219351	5.44294e+06	4718753	3.5062e+06	4347976	2.60778e+06	5.29556e+06	6530394	1.78036e+06
Serpina1e	Q00898	464634	4270585	240598	328850	292244	319232	551525	188307	345821	152266	125271	6415149	603567	1.185e+06	756409	266881	1.65785e+06	7863778	173640	290037	220034	770353	550482	2483742	145529	196991	5.02172e+06	1.79304e+06	3.70468e+06	3.54299e+06	508928	1405551	2.38981e+06	9588651	618592	7.41345e+06	11101685	386358	9654106	7185692	13298924	8084187	4.13863e+06	3.17325e+06	3.31192e+06	5.85537e+06	5902194	742276
Col1a2	Q01149														1238.05						1041.27							2235.26																				1596.54	2911.65
Egfr	Q01279	259316	563104	233399	283652	263034	185600	286407	206297	214508	153437	104140	181325	227772	433653	287293	144039	389466	242357	183912	295327	125656	375080	230911	424757	108422	120662	135767	261293	414885	390915	178977	302962	396899	702543	314140	557691	417656	143792	548993	500328	691912	552397	458994	458941	400369	464918	508076	322395
Apoh	Q01339	1579455	1.15493e+06	1.03818e+06	983166	1.30761e+06	1307408	968145	981982	1.50227e+06	1.46044e+06	1570198	1565751	1.44179e+06	1.12075e+06	1486418	1.31963e+06	1.22699e+06	1.12125e+06	1.1198e+06	944160	1.49663e+06	1.29486e+06	1.48102e+06	1.11158e+06	1636748	1.53995e+06	820470	1.26842e+06	1293406	1.18433e+06	1.49754e+06	896972	1.15122e+06	735485	990277	1.01621e+06	776159	1.45955e+06	813759	1.10733e+06	861302	1.04536e+06	1.19152e+06	1.15258e+06	1.24921e+06	1.34906e+06	1.17673e+06	1.26926e+06
Vcp	Q01853	3780.89	5147.73	5587.29	4882.65	4947.41	5732.41	6448.21	8031.76	6586.15	5571.6	8234.56		8489.44	2995.26	8214.22	8133.52	3478.52	4706.1		6045.7	4622.6	4357.94	5274.98	7399.21	9469.01	13314.8	6705.72	11351.9	10090	7982.71	4624.9	5916.95	10363.8	3827.67	7990.08	4914.27	6904.96	16050	11504.7	5206.44	4445.92	5337.84	9034.71	6626.04	5451.56	4809.87	5967.56	5639.56
C1qc	Q02105	171917	135861	101541	99190.6	160457	39678	136689	59392.5	99565.3	120872	157029	153011	118932	65457.3	84029.8	117066	90540.7	74248.4	146749	37598.8	110220	76760.6	186320	102088	132573	157957	46236.1	85822.3	86669.7	121702	121290	82738.7	165007	119140	99145	187790	180014	115034	56148.7	97855.4	95841.9	118124	93737.1	149817	89630.4	235722	108991	106770
Atp5f1a	Q03265							27926.2		3199.53						31181.4					3940.81			5851.79			25118.4						3452.86	7093.65		5141.69			3485.28	3913.61			2317.66
Bche	Q03311	35317	33622.3	50900.7	46324.6	35120.4	39701.9	38382.2	35724.7	25630.5	25613.5	35557.1	40632.7	34256.9	54846	43920.7	39777.2	47913.2	32690.1	34858.6	45192.3	39074	29203.2	35264.1	31948.9	31876.2	34335.7	32252.4	26975.4	23918.9	25722.9	31534.3	25814.5	27814.4	28260.1	32402.3	25034.9	24911.6	26713.5	23899.7	27923.7	20193.5	27342.2	32417.1	38822.4	25575.7	21120.8	25313.6	28678.5
Serpina3m	Q03734	69647.9	57803.5	57842	50834.8	107622	83425	33279.6	55317.1	54877	93343.5	81162	59297.5	37178.8	57979.2	36924	44565.6	31103.3	85384.7	159499	410729	47928.5	163909	75426.8	41678.7	52589.5	47252.5	376133	22040	29856.7	37406.2	42285.4	52401.1	33732.8	34039.7	44514.3	31078.4	15972.3	48946.3	32398.9	36793.9	26083.3	49874.1	33348.3	43076.8	40915.9	40322.5	38352.3	43141.1
Apoc2	Q05020	1.04408e+06	1.04695e+06	1006687	964094	1.47392e+06	1.25501e+06	823939	1.07896e+06	1.29939e+06	1188185	1.14766e+06	1.07717e+06	1.28225e+06	770196	888573	1.36695e+06	1.34168e+06	1.09548e+06	652887	526945	1.42459e+06	754814	1.46621e+06	989662	1.32622e+06	1.27755e+06	623309	1692808	1.23073e+06	1.00783e+06	823982	971658	651012	549558	1.30396e+06	464054	553177	1.57072e+06	1.12139e+06	1.01467e+06	782659	932502	630853	735281	822701	1614451	1189879	1.94378e+06
Proz	Q05CL2	97518.6	111181	129391	95020.7	115620	98418.4	76238.3	71473.8	130716	118798	121314	139279	101424	81160.5	72970.8	51062.4	69388.3	113868	112733	95537.7	60019	74203.5	127047	93856.9	78977	89527.4	73489.5	76311.4	71517	98673.6	111509	95522.6	80508.3	76812.6	98473.4	92911.7	49072.7	62009.5	111012	85678.3	116119	101948	71111	97328	73513.9	85497.1	90478.5	69319
Scgb1a1	Q06318	18650.4		14998				38511.4	58314.3	20901.6	35793.6	28306.2	46370.6	58153.7	28503.8	39156		43327.4			58614.9	48774.1	23933	31227				36212	64760	78024.4	35481.2	32676.1	42025.4	66920.2	39732.3	45832.2	60334.3	7775.16	64777.6	26414.4	31600.5		40359.1		112278	47880.9	90254.8		33990.2
Clu	Q06890	4389705	4295365	3897484	3893692	4390469	3385702	2.82267e+06	4637633	4500986	4211366	3.42754e+06	4285114	3.42917e+06	3.45566e+06	3.08151e+06	3295993	3.56007e+06	4592612	3.89555e+06	3764632	3.81368e+06	4293725	4315817	3.40342e+06	3982802	3.23686e+06	2240836	2487305	2374083	2786351	3.33048e+06	2.73521e+06	2990339	3135208	3.22075e+06	3.6592e+06	3.19518e+06	3.10249e+06	3.38179e+06	3.07354e+06	2.07227e+06	3.02752e+06	2.9656e+06	3.25291e+06	3.16147e+06	3.2485e+06	2797584	3.28428e+06
Igfbp5	Q07079		8585.58	2948.11	5715.62	4219.96	5183.4	2360.93		5195.22	7259.86	4779.56		4421.65		2606.49		3578.79		5641.97		7333.42	4378.66	4030.7	3583	3234.4	4750.25		2391.01	4668.07	4096.58	6348.5	6762.18		8618.12	7682.05		5096.19	3435.76	4734.99	6079.76		3922.04	4500.97	8957.17	3298.9	3678.34	7230.64	5498.65
Serpine2	Q07235		1058.39					1565.71		318.429																					1610.08		2427.42		2229.03	1842.66	1151.2										1643.35
Ambp	Q07456	522710	363366	549754	419905	557416	345687	447659	276806	358381	358441	450954	587176	356157	540159	435240	484625	441389	719389	599298	797980	369349	467779	449800	346506	388259	403618	680999	307351	419010	354955	454081	398046	457098	448658	269683	407234	421745	320133	246103	456211	311913	527499	507827	406998	459727	246578	279101	302365
F13b	Q07968	291707	315329	73658.2	414793	263476	211560	454589	226147	226262	228142	263200	202747	238369	321396	311449	266530	305125	194557	232077	184677	221754	210374	275091	216266	235939	303588	133659	291923	365946	527439	1.05299e+06	627606	618714	342109	830069	688792	396644	503944	541573	1.12528e+06	1.21457e+06	1.45599e+06	470192	475624	686131	873895	895282	666062
Pros1	Q08761	13963.9	14021.6	17145.6	12385	17421.1	13864.9	12867.1	25973.4	15622.7	13234	20223.6	23102	13402.5	16313.8	16902.6	13221.2	18552.4	20585	16298.6	17932.6	14471.9	13722.9	14396.3	17095.2	20161.1	13931.5	18993.7	13205.9	14743.9	13876.3	21305.5	12157.1	14052.9	15629	15887.4	14291.4	16715.8	13020.2	10893	16650.2	14640.7	15010.8	15197.2	17638.3	14548.3	14715.1	10741.2	13410.6
Fbln1	Q08879-2	3536.43	3706.85	1236.31			4134.52	3577.98		2249.23	2928.91	3314.44		3748.08	3845.12	6822.31	6149.34	6196.1		3455.22	2529.02	3610.73	6941.55	4896.45	4936.76	4264.12	3387.63	3794.63	4262.72	5232.79	6966.74		5058.93	9996.96	7675.77	6961.86	5345.92	6474.4	3548.31	4793.9	3532.03	3849.53	3217.54		5184.57	6175.49		4348.47	4586.05
Ctbs	Q102J0	16905.7	17158.8	22281.3	22280.7	15453.5	15335.6	13326.7	15478.8	21718.8	20123.8	18943.9	20970.6	16650.9	18195.6	14977.5	17810.7	14076.5	9360.83	25944.6	28829.5	14354.4	22579.8	19763.9	14201.7	18230.4	16274.4	22736.3	10937	7401.64	12771.3	18873.5	13373	10392.2	11325	11711.6	13826.2	17141	14506.7	16764.8	12906.8	9279.64	12699	13086.5	14528.7	12494.8	14448.2	19245.8	13862.1
Tnc	Q148T4	5549.13	4545.42		4101.7	3509.63	7089.77	2854.35	7028.99	4445.65	6235.29	5911.88	8577.6	5943.82	4578.2	7853.67	5385.95	4603.6		3785.4	4539.57	6960.08	6656.73	3480.16	6634.13	8076.88	4767.05	6487.82	5590.21	5543.39	4405.22	5240.08	4771.9	4522.93	5550.51	5012.32	8011.24	9635.88	6581.06	5052.94	7577.53	8132.99	4469.77	6759.35	7179.93	4090.11	6224.66	6012.69	4395.78
A1bg	Q19LI2	4598.12				6337.43			4499.88		4287.49	1940.04	50178.5	34536.2		89840.9								6352.71		24236													2600.53
Actn4	Q1A602			2373.42				2153.48							1588.92			1163.78				738.87			2841.31								811.009	1896.27						3504.98		4423.7	1941.3
Mmp19	Q2KHP2	1387.19	3618.62	4539.8			2476.36	1552.9	1925.93	3694.41	728.743	5838.45	2975.87	2815.61			3416.89					7765.49	4243.91	4276.18				3669.81	2843.11			5200.54		1644	3717.61				2942.76		4118.9				2979	4317.7			5424.2
Igkv4-72	Q2VR04					4695.32		15145.2					887.607				2288.69			3751.38						5494.85	1141.57			3430.7	1925.26	4888.96	1428.57			4220.08	2467.82	6537.17	2104.2	1419.86						2291.95	2567.24		861.415
	Q31152	51319.2	44860.9	42401.9	54113.4	44026	60408	42290.6	45589.9	46292.9	54755.8	59249.4	45588	54089.2	42753	52549.5	59694.5	48898.6	42239.5	52581.7	39307	65164.1	43726.7	52843.9	42325.4	59911	47668.9	39228.6	36230	42205.8	42796	42735.5	48628.5	40408.2	36355.5	42830.2	51097.8	91006.6	49373.2	42693.7	36093	42704.3	39512.2	56710.6	47467.5	43245	50739.2	52923.7	41625.6
MHC integral membrane protein	Q31188	1219294	885502	771452	944006	1.17061e+06	1068656	793694	1.89327e+06	1.7991e+06	2027327	2.12262e+06	1362170	1.21142e+06	660298	1.36416e+06	1.37591e+06	1244741	1.28548e+06	924865	734833	2159623	1.06033e+06	1.31172e+06	1.59464e+06	2.23489e+06	2.16791e+06	822575	1.6987e+06	1.3979e+06	1.41392e+06	1.22946e+06	1.25365e+06	977824	1.03947e+06	1320214	937803	1.40169e+06	1949334	1.40535e+06	1.2761e+06	1.11021e+06	1.01299e+06	945801	1.05072e+06	1.16937e+06	1.98718e+06	1.59447e+06	2.16676e+06
Gp5	Q3TA66	1520.66	2667.56	3240.28	3015.55	3194.5	1431.79	5234.34	3047.67	2455.36	2752.97		3505.65		5873.96		1772.68	3673.66	2873.74	2092.16		2992.99	1839.69	1516.36	6454.12	3160.64	2151.16	3697.61	6695.56	2580.99	5561.78	2878	4718.74	5291.07	5495.29	4241.67		2135.4	2235.59	3768.13	5798.98	6666.19	6746.41			2203.19	2701.62	2887.62
Zyx	Q3TCR9	80277	73269.6	32538.8	100595	99710.2	95438.3	31841.8	107216	127899	149207	57627.7	156314	86752.2	60976.8	112320	75816.8	73349.9	96626.8	88049.2	41721.8	108824	119544	95104.7	85709.6	165172	112373	102866	39736.9	92604.4	42019.4	91209.8	39719.2	26242.2	78124.2	26408.1	78640.9	99878.5	60363.8	42973.7	40275.8	1514.63	23825.6	95707.5	88506.6	42635.1	94666.3	87664.4	100574
Ecm1	Q3TDX7	190244	223357	161413	215424	202138	165685	198075	197706	178519	164877	207074	211236	228072	251670	247458	287643	230058	209409	194873	268078	180555	193569	247624	197540	190976	190596	169161	184754	248895	266391	239421	237916	276167	213967	241355	285634	247187	197228	235862	213408	314083	246121	368240	238731	249044	280279	229604	267892
Fermt3	Q3TEE6																												2106.93		1179.1			108.272					1105.28	2552.28					1222.46
Gsn	Q3TGJ9	103445	21211.5	41317	93737.8	123900	126404	71533.5	89272.9	20825.5	112652	69181.3	106516	24169.6	32714.4	28378.8	186392	254889	52841.8	4461.02	8578.34	143948	279387	120599	75051.3	124160	30973.8	41160	122438	326866	100257	75702.4	76040.4	337617	65841.4	42942.2		96636.4	4052.6	220674	105897	456340	46263.7	51781	176686	2789.78	110287	34379.4	144857
Fgb	Q3TGR2	16766495	13986093	4662146	12038334	19635518	13155199	8996288	10642169	18079874	16919234	14081323	20832234	11181319	14755198	12776021	13571284	12538785	23424512	20213150	22891258	11266696	13793971	17335846	10189316	14118666	12057802	20432386	10250558	11886553	11510473	25305094	10592542	13363882	10831734	20543024	16037356	11038430	14152756	10018674	17373496	19722160	23235866	11242266	15427926	16148294	12729446	18195710	12677626
Actr3	Q3TGW0		1320.19			913.398	1399.14	4197.81	2131.43		959.034				2887.37		387.375				1542.86						1974.85	28240.8		2086.3		1645.53					2398.11		2893.57										1147.81
Myl12b	Q3THE2							7234.44																	2270.04	3495.34	4139.5	3038.84	5258.92	3903.72	9100.27	7147.27	8401.74	22176.8	1965.3	15973	9665.68		12198	15201.2	7371.84	8946.86	11353.8	7411.96		14968.9	8426.02	8356.6	7322.28
Vdac1	Q3THL7							933.121																										2481.19						2005.6	761.16						521.718
Stip1	Q3THQ5		2746.79	613.268	1801.79	927.908			2168.18	1601.16	1911.63	1585.13		1432.87		1719.2	1982.59					1101.05		905.676	1331.9	1653.06	2136.67	1176.4	2028.94	1457.51	1349.01		1431.97	1565.2	1214.52	1577.39	1059.98	1698.2	2950.48	2399.71			1286.08	1629.28	745.418	1527.69	1104.99	1639.29
Aldob	Q3TJ66	123727	117647	113087	158376	101893	103743	77917.1	291542	243105	232161	306105	126048	81359.7	40868.8	43608.5	72257.2	101073	67641.2	66745.6	40856.5	206249	82186	173662	154241	404231	358376	92819.5	51355	253437	17810.8	87982.5	10849.8	24541.6	24059.6	15073.7	17124.7	125314	138102	26449.4	35246.7	11066.8	30748.2	15315.6	10625.1	19725.8	34227.5	32453.9	53166.6
Lcp1	Q3TJX0	14606.3	14099.4	14757.3	13450.9	17936.8	16659.8	13255.7	12092.9	16749	12826.1	11512.4	19074.2	10173.9	13339.5	11288.5	11775.9	13339.4	13568	16657.1	41599	13561.9	16319	13493.5	15001.3	13539.6	10974	37199	8963.24	8930	6484.48	7571.05	5977.73	6357.66	7358.84	5052.61	12033.8	10855.1	8531.54	6648.27	9369.57	8411.56	11523.8	9295.6	6859.36	8652.17	7370.97	8029.15	7517.14
Psma4	Q3TL95	28913.3	34257.3	30830.9	35675.9	31519.3	21438.7	35344.1	56744.4	37041.3	42830	48724.1	27994.7	34878.3	25213.9	37496.6	38332.1	36175.3	25118.1	26959.7	29282.4	38613	20759.1	30508.7	34264.7	46327	52051.9	34227	27676.1	27425.2	20803.5	17644.9	21875.1	24977.7	18568.9	22207	25488.5	31711.5	35330	18551.6	15632.2	14781	25546.2	23895.8	9612.3	22048.3	18449.5	16008	23110.2
Psma7	Q3TN31	22960.5	26048.9	14383.9	14349	22928.1	15195.8	20104.8	39715.1	23587.1	32915	38816	21038.8	20784.3	24118.3	26856.7	31713.8	23317	20100.7	22772.6	31012	24227.3	19373.1	18344.2	22349.3	30620.8	32636.9	29350.4	19829.6	19552	17880.2	8941.03	9327.67	21356.2	11616.4	14800.9	8665.48	33184.1	21740.6	12152.9	7790.47	11921	9945.09	23601.5	10501.7	19513.6	13334.1	13496.1	14755.2
Thbs1	Q3TR40	21785.6	15726	22393.4	28523.9	15255.6	7358.08	39845.1	17124.4	19569.7	15900.1	16157.8	27959.3	18042.7	25770.8	31276.3	18201.4	23180.2	16552.5	21752.1	34050.8	39512.9	17070.9	13553.2	15587.7	15763.5	16287.9	12271.7	23287.2	15942	38019.7	27271.4	38069.8	49994.3	35203.9	46699.8	30106.4	22445.3	23364.3	30140.1	21688.4	30032.3	23898.2	22648.7	39177.3	29001.3	33102.4	23865	32078.7
Psma1	Q3TS44	37798.2	40098.8	32648.1	45015.1	40918.4	45540.4	34497	53674.5	42953.4	43670.3	48190	17019.6	35440.9	33925.5	56020.5	41765.8	34728.5	38543.7	35272	40514.3	39114.6	29650.4	35960.3	40605.3	50716.1	55760.4	41663.7	27035.3	27831.9	26490	56451.7	28669.3	26387.4	26287.9	26538.4	31964.7	57178.2	35321.1	28080.8	21773.9	12389.6	17850.4	34932.8	27949.5	33303.5	22807.7	24048.6	29527.4
Psma5	Q3TUI9	20563.6	25669.2	20316.1	25331.7	26302	20881.9	23877.9	38330.3	25067.8	23939.6	31015.9	12936	22826.1	22130.7	24116.2	30114	23031.1	27810	17775.4	22920.1	25037.7	17520.1	22080	24909.5	29982.5	33297.5	21517.2	16235.3	15944.2	17293.9	17973.2	14490	15722.4	16365.3	13745.5	11045.4	24826.7	20395.5	19958.3	11682.7	17577.5	12227.8	18389.5	21907.9	16138.2	17010.3	14327.5	19913.4
Adnp2	Q3TV82	14728.2		5888.92		8458.01	10229.3		8166.02	8082.64	9062.96		8774.73	11166.7	8271.28		10327.4			9567.05	7162.69	7913.79	8181.74			4750.62	7209.62			15720.8	14094.1	9282.48	14324.4	9631.63	9050.06	7495.95	12383.4	11566.1	10698.5			14788.1	4056.8	13781.8	15315.5	14284.4	10711.2	13802.9	6842.38
B3gnt2	Q3TVJ9		1441.7	1969.16	1999.52		1633.71	937.253				1458.82	1156.5	1236.21	1830.3			1138.75			1320.1	1059.83		1449.92	1303.98	868.756	1433.73			1763.06		2129.22		1405.2	1923.47	1274.68	3098.22				1464.27		1738.52	2579.77	2564.88	1515.65	2405.78	2245.44	1363.08
Dnpep	Q3TVK3	10031.2	3527.48	5512.39	9055.46	11072		13193.1	9785.51	11967.9	11647	9282.26	6812.38	2792.02	4843.9	11658.5		5001.53		5093.38	9919.52	12275.2		5302.59	11779.8	7662.03	5741.12	6709.13	6006.98	6397.08	8604.15		1305.79	5803.25	10105.6	8271.86		9213.29	6994.84	12643.4	5999.31	5529.95	10681.9	9314.04	10766.7	4853.05
Pf4	Q3TVN6	25912.5	38181.4	32796.4	52234.9			49343.3	28203.8	28687.3	23021.6	34377.4	33562.6	51848.6	45791.6	35354.4	48035	45748.5	51630.7	27196.2	39218.5	64238.8	30701.3		26347.8	21069.9	23250.7	21567.2	43743.3	44615.2	102635	127661	79730.5	69028.3	121625	105674	76621.8	62745.9	43949.5	39994.7	44462.7	95464.8	40689.3	76649.6	111495	58998.1	50528.1	55574.8	46821.3
Pcyox1	Q3TVT6	25212.6	10195.2	14219.8	16225.7	12550.2	12890.6	18516	17860	12273.8	15480.2	18543	21187.1	11863	14405.6	11820.8	11764.8	11589.7	7786.87	9096.35	13934.6	21960	8352.03	13945	12393	17807.2	19903.8	13318.3	13428.8	12827.6	10411.5	10741.4	17294.8	12035.7	12407.3	12251.3	12787.6	11093.6	18068.5	9376.06	14524.6		5904.47	12976.1	14923.1	15075.4	21813.4	7702.52	15164.8
Mthfd1	Q3TW74	4880	2986.11	8835.47	3657.16		4054.05		5921.52	5157.91	7789.4	6759.82	3686.08	4424.1	404.568	3435.25	2940.84	2669.82		3123	6716.27	5119.41	3208.96	3859.28	2949.56	7053.58	6716.58	3621.68	1025.5	5819.68	1474.96	8485.64	3345.38		2833.82	2541.18		5754.16	7157.29							1153.82
Hspa4	Q3U2G2	4126.91	7480.89	5173.48	5018.12	5229.75	8630.18	5764.06	13842.5	7499.98	9680.04	8804	7328.03	8472.03	4308.35	7548.19	7985.36	5031.71		5250.9	6711.27	7553.27	4476.99	5452.77	6492.55	8479.04	12131.5	7948.78	4769.48	7150.22	2550.48		3138.1	5427.43	10339.9	3745.32	3644	8543.64	9895.93	5009.38	4447.7	4295.95	3192.17	5784.78	4690.04	4964.68	5634.96	3892.63	5802.63
Blvrb	Q3U6G1	42969.6	41821.5	56579.5	66589.3	45130.4	51652.5	61618	76343.9	83680.6	50827.8	94465.2	38549.7	62558.5	36661.3	76130.7	70918	31994.5	37544.6	18490.8	41687.8	48627.4	36092.8	47935.1	53309.1	85505.6	122134	71325.4	133057	71599	64160	36110.8	59915.2	77701	74460.9	56063.9	50492.6	55743.9	166841	87063.7	46021.2	35487.2	61383.1	99944.5	52488.4	64339.6	52584	59301.4	33961.9
Pgam1	Q3U7Z6				15871.6										2362.78						5782.82				5007.89			3977.76		4028.58			12777.3
Pgd	Q3UAG2		4877.53	6821.67	5248.91	8563.93	4402.83	4977.56	8182.6	8682.43	6167.43	8671.1	7854.23	5957.78	5239.6		6290.32		1663.33	8340.23	22720.1	3299.7	5883.58		4135.77	4330.49	9034.63	17798	7726.65	8401.59	4668.67	3576.53					7127.73	4610.64	5983.5				5056.03				3803.44	2636.46
Hp	Q3UBS3	4558866	963640	7664588	910058	7870842	5.44052e+06	272917	3281512	10356288	5781196	5481221	1.33928e+06	1.68207e+06	4.9578e+06	957756	128739	2.23885e+06	14574618	14831050	20208966	7851609	15115859	8.08408e+06	4229425	6.98547e+06	4.34455e+06	20307856	64880	1.55215e+06	648878	4879987	714948	61158.4	1.87297e+06	353266	51699.3	39179.2	5.07225e+06	453654	2.13268e+06	60876.5	2139394	653803	121934	586204	773157	105393	2687110
Gdi2	Q3UC72	6794.24	16196.6	8255.36	3673.78	5429.15	4003.84	6807.87	7213.94	7741.43	7961.37	7473.45	4567.88	4154.86	5629.67	13337.8	7876.05	5016.23			12947.7	2341.09	7271.95	6639.56	4454.4	10121.7	14929.3	8120.39	11277.2	8741.74	7964.98		14469.9	6863.45	6179.84	4732.48	5333.44	7299.55	18344.6	10330	4794.7		4965.79	6949.67	10519.4	7251.53	5150.89	8571.84	9048.71
Angptl3	Q3UEF5	11660.6	11960.3	9756.98	9842.16	14740.1	11915.5	7327.04	15833.6	11827.4	16135.3	19092.2	13444.4	8152.39	8746.35	10502.4	5329.09	5573.33	8745.01	9789.22	3771.65	12541.2	11962.4	13295.8	17550.3	17811.2	18538.6	1646.74	16179.1	11144.4	14258	18812.9	8518.58	8347.06	8089.57	7977.75	4742.43	9905.53	21975	9066.95	13082.5	8966.2	14170.6	6054.23	8742.79	8436.9	10698.6	11189.8	16098.5
Vnn1	Q3UEK0	4310.9	2487.53	1918.58	4555.3	3566.06	4586.99	2181.86	4882.16	4167.86	6831.4	6373.19	4648.97	3773.87	3128.07	3835.72		5803.66	4165.11				3756.19			8962.66	6461.15	2249.54	2009.79			1826.49							6025.06										2575.57
Fgg	Q3UER8	17062208	14304710	5.96131e+06	12726428	17537236	13137204	11673456	10170716	19554418	14203239	13234167	19790728	11760652	14355136	10946770	9961117	9976703	18748912	22192374	21028232	10867453	18333060	15472127	9878104	14550781	8869113	19533338	9626464	10561755	10537717	22505568	13734115	11679873	11535462	16701122	13548820	11425663	12117685	9169357	16882160	19554680	18236798	10537114	13505292	15558452	15435783	16972538	16879782
Parvb	Q3UGT9																1084.94																	2708.03									1391.1			1349.82
Agt	Q3UTR7	534876	492568	498728	497999	395251	527745	474587	549217	432290	499157	513720	551230	499691	417969	568351	532264	518664	539442	561596	405788	469084	394511	479820	385121	503929	450190	270475	353856	312345	374139	426961	419398	363834	378300	420263	353773	246727	397937	308474	367181	343135	320809	406349	398613	466884	389691	369074	424691
F13a1	Q3V3W7	81208.7	95551.1	12527.5	115597	70039.5	49399	114376	53745.4	56302.5	63654.5	58981.1	46429.1	56332.3	90985	80960.9	67302	69986.8	83601.8	61084.9	55308.3	58395.8	41368.8	60867.6	67691.2	47885.3	84708.3	30428	99282	105235	169328	309154	220777	177257	86863.9	273965	246048	122720	127579	194241	326026	376380	434431	135841	165878	178002	314600	311708	171123
Isg15	Q4FJR9	9192.86	8286.18	10383.6	14242	8139.87	11929.5	11022.1	11460.7	13551.9	11725.9	17333.4	5875.97	14433.9	5362.85	16340.3	19513.3	7485.81		5680.48	9811.18	7944.28	8549.65	6848	10572.3	17468.5	18976.2	15575.7	13410.4	11107.6	8814.09	5912.27	9199.73	11373.3	9371.08	13616.1	8330.13	14185	23306.7	14228.5	6545.83		5614.31	11274.5	7847.68	8312.68	10014.9	12006.7	6988.33
Dstn	Q4FK36			1234.79	554.324		681.776	1573.73			508.443	1003.34		559.174	832.372					275.404		1434.63	603.812		428.255				1207.08	1813.35	1269.36	1283.64	1226.9	2613.61	424.258	1123.06	1455.12		1429.28	1087.54			1675.14			1957.64		493.58	864.636
Eef1g	Q4FZK2																																	1970.05
Acp1	Q4VAI2	13730.2	15356	12437.8	32204.3	14283.4	23735.2	20197.4		25923.3	17005.2	26434.6	13192.6	31106.1		23442	21775.4	12662		1242.39		18728.3	16063.7	17550.7	18667.7	27808.8	21277.9	13797.3	50028.1	30798.3	32784.6	21154.7	28051.1	35006.9	19234.6	26934.9	18510.5	27412.6	26636.2	23454.2	16552.7	12148.3	15427.8	37989.6	21272	22374.5	18106.5	26156.7	16562.2
	Q53VR2	231707	499045	109578	179470	436822	343049	536126	155417	224900	122724	171280	464425	141140	345475	180845	178757	240799	184629	222045	248190	398466	240178	167913	270220	288168	198213	171237	287895	110849	199625	3.08218e+06	150603	247713	679131	219752	471137	351986	215000	242994	106833	154117	253119	302554	428923	259333	164823	205251	328934
Tfrc	Q542D9	10957.2	13973.8	13037.5	11622.9	8166.52	10142.3	16509.9	11254.2	13735.2	13849.5	12741.5	12802.7	13916.8	18416.3	19280.4	13278	14594.5	6038.02	12719.3	8980.74	11655.9	14161	11994.9	13149	12038.3	13050.1	5907.29	15375	6891.66	12827.1	15172.5	21556.8	18085.1	21699.6	16524.1	21783.2	25180.8	17218.5	17513.9	20059	21181.7	15167.4	15289.3	28060.3	16879	18103.1	18203.4	15032.3
Lhx2	Q543C6	344435	177084	274188		187530	174551	258582	283238		295166	253190	322296	175690	120000	441218	292066	169819	204689	51684	175539	149201	355324	303559	346719	330936	463423	266928	354628	284187	312129	179278	209012	258265	201651	203133	266763	287728	406824	247471	177025		135188	61214.9	226171	188880	256350	361924	137213
Clic4	Q543N5			595.516																									376.551																493.546
Psmb3	Q545G0	3961.92	6848.27		4693.33	6374.75	6179.37	6691.89	10389.3	6597.87	6569.31	6880.42		5338.77	5490.54	5828.49		6907.79	4099.76	4792.62	4208.19	9006.33	4655.68	5178.6	7388.07	8281.67	7384.53	7866.32	4903.42	4776.78	3713.43		4031.01	4342.98	4097.76	3086.02	2420.57	6911.1	5789.01	3068.77	3082.6		2879.9		3232.64	3422.58	3114.51		3886.91
Ctsz	Q545I6	23495.7	8607.58	8188.02	7864.43	8576.05	8531.56	7760.09	15883.1	2993.69	9500.89	8275.9	11679.8	14058.2	7909.23	11560.8	8598.42	7419.08	9446.29	11434.2	16104.1	10781.7	9765.5	8478.78	7221.29	9758.12	8034.33	16440.6	9973.43	6962.15	11004.8	7912.52	9910.77	8774.53	6205.71	9279.17	12041.7	8706.8	6884.23	9166.52	5343.41	11293.4	10747.4	7375.94	10987.7	6023.85	6391.83	6029.84	11510.2
Hgfac	Q545J3	141394	104885	147053	114521	127666	124855	143131	133132	149782	189938	147818	127876	108110	129385	134014	127167	119887	85022	120582	91792.6	156409	109327	164646	124860	182895	182181	85023.1	199183	188467	185203	189088	153003	168976	133662	146868	131705	114405	148123	182423	179597	162969	171040	138474	155879	169856	177720	196850	206741
Aicda	Q546Y8	61434	14538.1	36958.7	97023	68856.9	37658.7	50760.3	167151	48805.3	131560	91340.1	57066.3	92780.3	60678.1	102007	121323	114388	13493.3	34359.5	74765.7	130194	82094.8	63158.1	84094.9	80199.5	102999	72588.7	59465.7	51221.9	17093.4	69309.1	83613.9	60630.1	90629	136412	72329.4	47517.7	81362.1	27937.5	42738.2	30942.9	48856.2	80203.6	69962.3	71426.3	69068.5	94053.1	38085.9
Gda	Q548F2	18168.2	16728.4	16566	22453.7	19946.1	17436.5	18948.8	22310.1	22234.2	14209.8	22863.5	17025.1	18555.8	13847.8	21878.6	19484.3	15107.3	20882.1	10279.8	27305.4	14324.3	15394.3	11581.6	16577.9	16304.4	29316.9	35141.5	22148.2	18839.2	14672.1	14038.6	13235.2	16978.9	20808	13736.3	14341.8	25224.9	34715.6	24900.1	13842.2	13724.4	13856.7	18159.9	15845.5	14719.7	16130.6	18302.8	9703.01
C1ra	Q566I6	76002.2	72817.8	57179.5	58811.7	61839.2	69299.9	56059.6	48559.3	55100.7	52209.4	54932	56328.1	73667.8	57048.2	65418.8	57848.6	90619.2	44505.9	74951.1	47328.5	60250.2	50893.8	61287.1	59354.1	55504.2	48639.3	46021.1	57996.5	55572.5	50517.1	54142.4	72980.2	66403.9	77200.1	58851.9	65230.7	59526.2	43028.8	55127.8	49513.2	44110.5	62681.8	65436.1	69716.2	67496.5	59922.2	59627.1	130491
Igh	Q58E54	2833.5	5686.95	15078.1	30970.7		36913.1	11456.8	18807.4		2966.68	4854.11	895.444	3612.09	15361.4	10154.2	15168.4	6897.47		5404.31	8980.84	7769.08	9371.39		7081.75		2088.74	19941.2		2289.11	12603.1	2807.54	17115.2	2864.57	15528.3	7600.73	36091.1	6076.81	8395.71	2746.03	12850.6	15351.1			11543.9	10739.2	22404.1	6836.95	7200.83
Plek	Q5F271							5074.66														4966.49							6676.19		4550.69		8230.44	8667.54		8107.41							5098.17		244.14	8157.87
IgG1 anti-TS1 VL	Q5F2I0	701564	591704	501416	497219	1.27319e+06	1.18472e+06	454946	425174	396316	282812	263042	257972	540258	336348	458516	991642	571590	705077	559964	696005	945699	1.05142e+06	826987	479783	492962	540772	351150	326302	426498	316568	983474	658936	594621	1.12961e+06	602018	1.77076e+06	911433	485039	680068	1.16411e+06	1.10124e+06	882361	790554	750433	863679	1.74633e+06	325274	613958
Mup20	Q5FW60	16420.1	44688.4	21355.5	24559.7	48188.1	14748.2	17728.8	35493.2	25108	22018.3	22844.4	16428	45238.7	27402.9	24816.1	14905	47216.1	49654.7	30481.5	16339.9	20321.5	44800.5	24676.6	50577.8	18945	17014.8	11660.2	20895.7	18432.7	12310.2	12612.6	7419.39	17351.7	32051	11158	43190.2	23967.4	15071.6	32836.8	35242.1	70787.5	31725.3	28004	20857.3	20961.9	36122.1	26448.1	15630.1
Fam20c	Q5MJS3	4379.93	2524.93	3723.28	7556.58	5527.08	4322.28	4307.59	19551.2	4309.09	3868.03	5217.58		6087.02		5297.24	4372.2	7430.03	8639.69	3598.22	2606.81	4260.49	3969.54	5963.96	5465.14	4202.57	4201.36	2171.84	4404.85	6686.42	4090.62	6262.27	4930.55	3343.77	7452.16	2952.82	4809.75	5149.73	6677.25	5897.65	6913.23		4861.83	6619.81	7690.99	6732.91	3920.79	5283.73	7049.54
Serpinf2	Q5ND36	2.01232e+06	1.65843e+06	1.99159e+06	1.81295e+06	2.05666e+06	1807489	1.44956e+06	1.91505e+06	1.51735e+06	1.38735e+06	1661923	2452238	2099611	1.73756e+06	1.80436e+06	1.79294e+06	1.74593e+06	1.77834e+06	1.96706e+06	1.71454e+06	1.17965e+06	1.71082e+06	1.97556e+06	1.35103e+06	1.54816e+06	1.36954e+06	1.54199e+06	1.42083e+06	1.39072e+06	1.32006e+06	1.95836e+06	1.9495e+06	1.31305e+06	1.90363e+06	1.69496e+06	2045513	1.61146e+06	1.64093e+06	1.74492e+06	1.74505e+06	1985654	1.89042e+06	1.86055e+06	1.87965e+06	1.91414e+06	2.22664e+06	1996919	1.5739e+06
	Q5R3X8		50439.5				34511.4	2332.21										2026.35																		810.99	48651.5										46201	24497.3
Cltc	Q5SXR6		157838				7560.14	23946						303880	1.17116e+06			57879.2								75574.1	63573.7				1.30255e+06		112307		69911.7			7391.13	1535.97							167815	1140.66		123609
Rnase4	Q5UCA9	10788	11631.6	15183.1	6833.64	10947.4	8119.85	7870.99	7598.76	12668.1	9688.9	9448.27	10339.7	9778.87	10674.7	7204.32	8704.61	7353.38	18936.5	14742.3	10864.7	7072.96	12701.3	13960.3	6507.18	11985.2	6942.88	9890.08	6117.43	5599.93	5611.11	6357.37	5779.8	4739.38	5019.86	7489.51	5036.03	5366.11	5992.52	5450.64	6802.26	10127.3	6866.16	7157.08	5516.77	7028.83	6173.76	8048.57	6456.68
Orm1	Q60590	1.58247e+06	1.69039e+06	1.50633e+06	1.40371e+06	2.89753e+06	1.88208e+06	1.0351e+06	1.75596e+06	3.01645e+06	2.41398e+06	2.38892e+06	3.6806e+06	1.02067e+06	1.41427e+06	844250	1.2075e+06	1.088e+06	4.27599e+06	4.08153e+06	7892382	1.83166e+06	3.83119e+06	2.05199e+06	1.59878e+06	2415520	1.93583e+06	6.83465e+06	888849	946026	768463	1322796	952516	512710	912568	723782	655846	1.21267e+06	1.56424e+06	910483	1.06813e+06	774434	1.4952e+06	576323	630281	714656	978347	908769	1.35235e+06
Psmb6	Q60692	25187.4	38787.3	22507.6	35522.9	32663.2	30582.5	17893.4	47271.9	18370.8	25720.9	33595.5	16981.2	26002.3		37482.4	20281.8	25408.1		18721.5	29033.9	15137	21695.7	20023.7	23314.9	32484.4	34610.2	20673.2	17014	14332	14765.8	14142.8	9167.96	17147.9	13220.1	20609.1	19015.5	19118.5	26725.9	21863.4	15294.4	11020.8	14472.8	26157.8	9859.03	16857.6	14169.3	2089.68	23266
Mertk	Q60805	3883.76	9083.74			8443.92	6200.74	16864.2		6062.36	6297.49	9154.76	8037.12	9883.91	16652.3	13192.9	6806.19	12005.1	3959.76		8272.06	9733.18	7012.5	5902.29	6801.78	5557.74	7157.11			6063.44	7854.06			5849.27		9923.32	12019.5	9887.06	10603.9				6466.1	8268.46	8260.44	9446.25		7798.67	7355.83
Pla2g7	Q60963	107896	110776	83580.9	96894.3	102168	122764	76024.5	78598.5	87004.6	105451	98804.2	103646	105866	74157.4	119199	102352	104591	93725.6	95216.7	132691	96570.5	105382	120419	87512.4	111557	111866	89736.8	82299.4	87717.3	80548.8	82110	85705.3	97630.1	83356.8	85993.5	93486	123657	84363.8	67289	85183.9	75863.6	77482.8	106868	104985	93695.5	97973.5	97083.2	97606
Adipoq	Q60994	209287	280013	263796	249918	224581	218735	369531	210241	201488	225760	247718	204468	340370	431178	427751	446678	360244	306832	315974	263771	208226	285230	297377	253743	222860	232045	163547	364150	315968	432180	271882	470412	396092	443421	455227	473050	403416	276491	293148	294047	440668	290559	503538	462796	393451	360139	363601	384648
Cfi	Q61129	965326	1.02996e+06	590644	973093	746248	730891	370714	538250	761458	1.0313e+06	1.00317e+06	648937	1.11939e+06	668741	1.26117e+06	735598	656100	968972	814655	569206	751106	808669	860545	943423	807770	1.10131e+06	493636	854412	1.12334e+06	718722	1.05896e+06	665091	839618	825917	560772	759495	940152	1.01651e+06	847467	875960	931294	829494	995582	869969	886215	721140	889696	884942
Prdx2	Q61171	147563	153046	142881	285243	171159	235692	218463	224998	253066	211343	323231	133758	271037	136539	358120	295682	125054	103300	77974.7	185183	236766	151602	175028	219318	304150	560327	319587	438615	236457	250914	144300	203111	303684	212120	191304	177648	204431	543871	289585	152637	97210.6	129155	282694	195053	185836	188456	243593	153021
Apoc4	Q61268	1052572	977037	1223586	841328	958990	1.32354e+06	911642	1.19533e+06	1.08256e+06	1.10661e+06	1.20897e+06	1.3104e+06	827944	447127	682675	969290	757557	1.32474e+06	973692	593223	1.20228e+06	1038016	1.40162e+06	992088	1.19885e+06	1.11402e+06	639904	1.58964e+06	1565381	1.52205e+06	1.94438e+06	1.2649e+06	892020	541970	920834	479630	393164	1.76685e+06	1560935	1410196	1.08119e+06	1.32594e+06	460400	831788	1.11248e+06	1.30935e+06	1.4092e+06	1.81337e+06
Cfhr1	Q61406	33601.5	40936.2	35584.7	30503.1	44723.5	37067.8	30210.8	37119	40727.8	24701.2	53211.3	31591.7	34060	41390.1	50242.7	30491.7	41737.3	54203.7	41989.5	24483.4	81331.6	48887.9	44069.3	44303.7	50202.9	38173.8	28196.3	45381.6	36039.2	43984.9	40540.3	32920.1	47708.5	30840.5	47016.2	22717.8	22635	43116	29156.7	44733.2	44484.5	38048.6	40633.2	25520.1	38632.2	26814.6	28663.1	69850.7
Msln	Q61468		1334.86		2151.52			1426.42				1301.12							1413.79		1782		1370.79						1876.06	1714.63	2178.38	3573.98	1802.48		2715.82	2503.11	1833.75		2848.84	2343.86	1809.06	2435.95	1615.26	2474.57		3052.4			2966.11
	Q61649	56541.2	43947	27886.8	47061	70108.1	23975.8	28595.1	41372.3	34144.5	25010.7	61465.8	17853.6	33518.5	14719	67707.3	37516.7	26171.3	29744.7	17180.6	36214.2	31968.3	41704.5	83505.2	48502.8	40953.3	48269.9	37596	55214.1	45001.6	44139.6	25473.2	27329.5	48557.7	43105.4	28130.3	34375.2	40385	63126.5	61596.8	60251.1	37527.6	46916.8	49372.9	34850.8	32049.5	19197	40117.2	19217.8
Itih1	Q61702	425206	352775	417489	421609	430490	441486	360230	465586	429957	446340	421747	597397	457309	387464	411576	452107	354598	601753	517651	657287	342523	365088	415311	287199	470786	391978	428835	295012	351202	326966	369465	411302	371536	347549	407070	354208	294390	357835	294232	230257	298567	280084	423467	354525	428153	384813	319996	397088
[truncated: 105 more rows]
[truncated: 34 more columns]

## Sheet: 70significant proteins
Gene names	group_4	group_4	group_3	group_3	group_3	group_3	group_3	group_1	group_1	group_1	group_1	group_2	group_4	group_4	group_4	group_4	group_4	group_4	group_3	group_3	group_2	group_2	group_2	group_1	group_1	group_2	group_2	group_5	group_5	group_5	group_5	group_5	group_5	Median_group_4	Median_group_3	Median_group_1	Median_group_2	Median_group_5	fold change_15	fold change_31	fold change_41	protein	t-statistics	pvalue	#NAME?	Log difference	qvalue	rejected
[truncated: 645 more rows]

[truncated: 2 more sheets: DIA-windows, Description]
